# Supplementary material for: Chromosome conformation maps in fission yeast reveal cell cycle dependent sub nuclear structure
Source: Nucleic Acids Res. 2014 Oct 23;42(20):12585–99. doi: 10.1093/nar/gku965 (PMC4227791; doi:10.1093/nar/gku965)
Supplement: SUPPLEMENTARY DATA [file supp_gku965_nar-01186-n-2014-File009.zip]

Archive with 8 entries (8 files):
- GCC_Topography_suite_for_distribution.zip
- sup_files.zip
- Grand_etal_Supplementary_file_4.xlsx
- Grand_etal_Supplementary_file_5.xlsx
- Grand_etal_Supplementary_file_6.xlsx
- Grand_etal_Supplementary_file_7.xlsx
- Grand_etal_Supplementary_file_8.xlsx
- S_pombe_genome_supplementary.gbk
