# Supplementary material for: Chromosome conformation maps in fission yeast reveal cell cycle dependent sub nuclear structure
Source: Nucleic Acids Res. 2014 Oct 23;42(20):12585–99. doi: 10.1093/nar/gku965 (PMC4227791; doi:10.1093/nar/gku965)
Supplement: SUPPLEMENTARY DATA [file supp_gku965_nar-01186-n-2014-File009.zip › Grand_etal_Supplementary_file_4.xlsx]

## Sheet: gene_exp
test_id	gene_id	gene	locus	sample_1	sample_2	status	value_1	value_2	log2(fold_change)	test_stat	p_value	q_value	significant
XLOC_000001	XLOC_000001	21S_rRNA	NC_001326:0-2822	G1	G2	OK	25.6722	23.1656	-0.148229	0.564971	0.572094	0.999984	no
XLOC_000002	XLOC_000002	SPMITTRNALYS.01	NC_001326:2856-2929	G1	G2	NOTEST	0	0	0	0	1	1	no
XLOC_000003	XLOC_000003	SPMITTRNASER.01	NC_001326:2967-3050	G1	G2	NOTEST	0	0	0	0	1	1	no
XLOC_000004	XLOC_000004	SPMITTRNAASN.01	NC_001326:3059-3130	G1	G2	NOTEST	0	0	0	0	1	1	no
XLOC_000005	XLOC_000005	15S_rRNA	NC_001326:3130-4552	G1	G2	OK	27.1587	18.3345	-0.56685	1.77422	0.0760266	0.453465	no
XLOC_000006	XLOC_000006	SPMITTRNAMET.01	NC_001326:4590-4665	G1	G2	NOTEST	0	0	0	0	1	1	no
XLOC_000007	XLOC_000007	cox1	NC_001326:4885-8790	G1	G2	NOTEST	0.707314	1.03701	0.552011	-0.475294	0.634577	1	no
XLOC_000008	XLOC_000008	SPMIT.02	NC_001326:4885-8790	G1	G2	OK	1.08457	2.57579	1.24789	-1.23163	0.218089	0.793036	no
XLOC_000009	XLOC_000009	SPMIT.03	NC_001326:4885-8790	G1	G2	NOTEST	0.382252	0	-1.79769e+308	-1.79769e+308	0.281805	1	no
XLOC_000010	XLOC_000010	cox3	NC_001326:8946-9765	G1	G2	NOTEST	0.439289	1.09785	1.32144	-0.880326	0.378683	1	no
XLOC_000011	XLOC_000011	SPMITTRNAARG.01	NC_001326:9817-9894	G1	G2	NOTEST	0	0	0	0	1	1	no
XLOC_000012	XLOC_000012	SPMITTRNATHR.01	NC_001326:9919-9992	G1	G2	NOTEST	0	0	0	0	1	1	no
XLOC_000013	XLOC_000013	cob1	NC_001326:10172-13862	G1	G2	NOTEST	0.368045	0	-1.79769e+308	-1.79769e+308	0.140919	1	no
XLOC_000014	XLOC_000014	SPMIT.06	NC_001326:10172-13862	G1	G2	NOTEST	0.120647	0.262255	1.12018	-0.671204	0.50209	1	no
XLOC_000015	XLOC_000015	SPMITTRNAMET.02	NC_001326:14080-14153	G1	G2	NOTEST	0	0	0	0	1	1	no
XLOC_000016	XLOC_000016	SPMITTRNAPHE.01	NC_001326:14158-14230	G1	G2	NOTEST	0	0	0	0	1	1	no
XLOC_000017	XLOC_000017	SPMITTRNAASP.01	NC_001326:14237-14308	G1	G2	NOTEST	0	0	0	0	1	1	no
XLOC_000018	XLOC_000018	SPMITTRNAGLY.01	NC_001326:14313-14385	G1	G2	NOTEST	0	0	0	0	1	1	no
XLOC_000019	XLOC_000019	SPMITTRNALEU.01	NC_001326:14393-14476	G1	G2	OK	335.881	0	-1.79769e+308	-1.79769e+308	0.24455	0.834835	no
XLOC_000020	XLOC_000020	SPMITTRNATRP.01	NC_001326:14491-14563	G1	G2	NOTEST	0	0	0	0	1	1	no
XLOC_000021	XLOC_000021	SPMITTRNALEU.02	NC_001326:14595-14669	G1	G2	NOTEST	0	0	0	0	1	1	no
XLOC_000022	XLOC_000022	atp6	NC_001326:14755-15529	G1	G2	NOTEST	0	0	0	0	1	1	no
XLOC_000023	XLOC_000023	SPMITTRNAHIS.01	NC_001326:15549-15622	G1	G2	NOTEST	0	0	0	0	1	1	no
XLOC_000024	XLOC_000024	SPMITTRNAPRO.01	NC_001326:15660-15735	G1	G2	NOTEST	0	0	0	0	1	1	no
XLOC_000025	XLOC_000025	SPMITTRNAGLN.01	NC_001326:15746-15819	G1	G2	NOTEST	0	0	0	0	1	1	no
XLOC_000026	XLOC_000026	SPMIT.08	NC_001326:15953-16637	G1	G2	NOTEST	0.616072	0.347135	-0.827602	0.439455	0.660332	1	no
XLOC_000027	XLOC_000027	SPMITTRNAILE.01	NC_001326:16661-16734	G1	G2	NOTEST	0	0	0	0	1	1	no
XLOC_000028	XLOC_000028	atp8	NC_001326:16913-17060	G1	G2	NOTEST	0	0	0	0	1	1	no
XLOC_000029	XLOC_000029	SPMITTRNACYS.01	NC_001326:17081-17150	G1	G2	NOTEST	0	0	0	0	1	1	no
XLOC_000030	XLOC_000030	SPMITTRNAVAL.01	NC_001326:17165-17238	G1	G2	NOTEST	0	0	0	0	1	1	no
XLOC_000031	XLOC_000031	SPMITTRNATYR.01	NC_001326:17256-17342	G1	G2	NOTEST	0	0	0	0	1	1	no
XLOC_000032	XLOC_000032	SPMITTRNAARG.02	NC_001326:17459-17532	G1	G2	NOTEST	0	0	0	0	1	1	no
XLOC_000033	XLOC_000033	SPMITTRNAILE.02	NC_001326:17541-17613	G1	G2	NOTEST	0	0	0	0	1	1	no
XLOC_000034	XLOC_000034	SPMITTRNASER.02	NC_001326:17634-17716	G1	G2	NOTEST	0	0	0	0	1	1	no
XLOC_000035	XLOC_000035	atp9	NC_001326:17805-18030	G1	G2	OK	7.34507	25.8094	1.81305	-1.40642	0.1596	0.684725	no
XLOC_000036	XLOC_000036	SPMITTRNAALA.01	NC_001326:18056-18129	G1	G2	NOTEST	0	0	0	0	1	1	no
XLOC_000037	XLOC_000037	SPMITTRNAGLU.01	NC_001326:18403-18475	G1	G2	NOTEST	0	0	0	0	1	1	no
XLOC_000038	XLOC_000038	cox2	NC_001326:18560-19307	G1	G2	OK	1.29708	2.17695	0.747044	-0.690285	0.490015	0.999984	no
XLOC_000039	XLOC_000039	SPNCRNA.449	NC_003421:27742-30219	G1	G2	OK	2.02139	2.57824	0.351042	-0.14121	0.887704	0.999984	no
XLOC_000040	XLOC_000040	SPCP20C8.02c	NC_003421:30519-32325	G1	G2	OK	5.61295	6.60838	0.235537	-0.404279	0.686007	0.999984	no
XLOC_000041	XLOC_000041	SPCP20C8.03	NC_003421:32464-34920	G1	G2	OK	17.1769	15.5446	-0.144053	0.334861	0.73773	0.999984	no
XLOC_000042	XLOC_000042	new22	NC_003421:36420-36657	G1	G2	OK	18.3103	18.8837	0.0444857	-0.046117	0.963217	0.999984	no
XLOC_000043	XLOC_000043	SPCC1884.01	NC_003421:36971-41581	G1	G2	OK	7.98426	6.29913	-0.342006	0.712536	0.476133	0.999984	no
XLOC_000044	XLOC_000044	nic1	NC_003421:41800-49363	G1	G2	OK	37.8526	42.2322	0.157951	-0.342133	0.732251	0.999984	no
XLOC_000045	XLOC_000045	SPNCRNA.451	NC_003421:49801-50142	G1	G2	NOTEST	0.491665	0	-1.79769e+308	-1.79769e+308	0.24455	1	no
XLOC_000046	XLOC_000046	SPCC757.04	NC_003421:50223-54398	G1	G2	OK	29.698	26.3885	-0.170456	0.575974	0.564632	0.999984	no
XLOC_000047	XLOC_000047	SPNCRNA.452	NC_003421:54495-59086	G1	G2	OK	0	3.93999	1.79769e+308	1.79769e+308	0.250015	0.841277	no
XLOC_000048	XLOC_000048	SPCC757.06	NC_003421:54495-59086	G1	G2	NOTEST	0	0.292774	1.79769e+308	1.79769e+308	0.446268	1	no
XLOC_000049	XLOC_000049	SPNCRNA.453	NC_003421:59096-61018	G1	G2	OK	16.8927	18.8915	0.161338	-0.353379	0.723804	0.999984	no
XLOC_000050	XLOC_000050	SPCC757.08	NC_003421:62685-66972	G1	G2	OK	21.4673	20.8419	-0.0426558	0.0936923	0.925354	0.999984	no
XLOC_000051	XLOC_000051	vph2	NC_003421:67997-72755	G1	G2	OK	20.8558	24.067	0.206611	-0.487979	0.625565	0.999984	no
XLOC_000052	XLOC_000052	SPCC757.12	NC_003421:72915-75522	G1	G2	OK	22.0565	40.0483	0.860534	-3.55352	0.000380112	0.00784862	yes
XLOC_000053	XLOC_000053	SPCC613.01,SPCC613.02,SPCC757.13	NC_003421:76512-85096	G1	G2	OK	77.1665	70.0102	-0.140409	0.48125	0.630339	0.999984	no
XLOC_000054	XLOC_000054	SPCC613.03	NC_003421:85126-88770	G1	G2	OK	21.1663	20.9101	-0.0175696	0.0622657	0.950351	0.999984	no
XLOC_000055	XLOC_000055	SPCC613.07,SPCC613.08,qcr2,rpl902,sen54	NC_003421:88825-98210	G1	G2	OK	1712.45	1517.4	-0.174461	0.430053	0.667157	0.999984	no
XLOC_000056	XLOC_000056	rhp7	NC_003421:98294-108805	G1	G2	OK	16.2764	17.0766	0.0692398	-0.0953121	0.924067	0.999984	no
XLOC_000057	XLOC_000057	SPNCRNA.1107	NC_003421:108831-109337	G1	G2	OK	1.27758	2.14853	0.749929	-0.570912	0.568059	0.999984	no
XLOC_000058	XLOC_000058	SPNCRNA.1108	NC_003421:111869-113477	G1	G2	NOTEST	0	0	0	0	1	1	no
XLOC_000059	XLOC_000059	SPNCRNA.1109	NC_003421:111869-113477	G1	G2	OK	21.0234	9.55567	-1.13757	1.26303	0.20658	0.775422	no
XLOC_000060	XLOC_000060	tam14	NC_003421:114920-115256	G1	G2	OK	41.6875	38.1254	-0.128862	0.139877	0.888758	0.999984	no
XLOC_000061	XLOC_000061	SPNCRNA.1111,SPNCRNA.455	NC_003421:118221-120204	G1	G2	OK	23.8328	21.7161	-0.134183	0.0579747	0.953769	0.999984	no
XLOC_000062	XLOC_000062	SPCC330.09,alg11,btb1,pcm1,rpc37	NC_003421:123862-137851	G1	G2	FAIL	156.299	108.94	0	0	1	1	no
XLOC_000063	XLOC_000063	SPCTRNAGLU.09	NC_003421:140966-141038	G1	G2	NOTEST	0	0	0	0	1	1	no
XLOC_000064	XLOC_000064	SPNCRNA.456	NC_003421:141219-141422	G1	G2	NOTEST	0	0	0	0	1	1	no
XLOC_000065	XLOC_000065	ark1	NC_003421:141428-144172	G1	G2	OK	7.01557	8.56531	0.287945	-0.50383	0.614381	0.999984	no
XLOC_000066	XLOC_000066	SPCC320.11c	NC_003421:144253-190401	G1	G2	OK	123.332	70.2942	-0.811071	0.448892	0.65351	0.999984	no
XLOC_000067	XLOC_000067	mde7	NC_003421:144253-190401	G1	G2	OK	8.89213	8.55258	-0.0561695	0.000778813	0.999379	0.999984	no
XLOC_000068	XLOC_000068	SPCC320.04c	NC_003421:144253-190401	G1	G2	OK	28.0755	32.0775	0.192252	-0.1073	0.914551	0.999984	no
XLOC_000069	XLOC_000069	SPCC1235.01,SPCC1235.03,bio2,sif1,vma21	NC_003421:144253-190401	G1	G2	OK	912.656	780.47	-0.225728	0.605141	0.545085	0.999984	no
XLOC_000070	XLOC_000070	fta7,hif2	NC_003421:190461-199637	G1	G2	OK	47.2956	35.7238	-0.404822	1.02503	0.305351	0.918908	no
XLOC_000071	XLOC_000071	mpc1	NC_003421:199705-202821	G1	G2	OK	104.409	117.424	0.169485	-0.70044	0.483653	0.999984	no
XLOC_000072	XLOC_000072	ght6	NC_003421:204632-206912	G1	G2	OK	3.8509	11.3814	1.56342	-2.24522	0.0247539	0.218457	no
XLOC_000073	XLOC_000073	SPCC1235.18,dga1,ght5	NC_003421:207224-218414	G1	G2	OK	179.714	280.3	0.64127	-2.33179	0.0197117	0.185796	no
XLOC_000074	XLOC_000074	urm1	NC_003421:220852-225869	G1	G2	OK	16.5907	10.253	-0.694324	1.66156	0.0966002	0.521945	no
XLOC_000075	XLOC_000075	SPNCRNA.460	NC_003421:226129-226215	G1	G2	NOTEST	0	0	0	0	1	1	no
XLOC_000076	XLOC_000076	SPNCRNA.1120	NC_003421:230599-231934	G1	G2	OK	0.376025	1.94663	2.37208	-1.85238	0.0639714	0.410202	no
XLOC_000077	XLOC_000077	SPCC1529.01	NC_003421:232287-239381	G1	G2	OK	44.2018	28.0991	-0.653583	2.50864	0.0121197	0.13032	no
XLOC_000078	XLOC_000078	wtf5	NC_003421:239462-245696	G1	G2	OK	8.64382	6.70843	-0.365693	1.00115	0.316753	0.933877	no
XLOC_000079	XLOC_000079	SPCC794.03	NC_003421:245843-247871	G1	G2	OK	115.742	76.7222	-0.593203	2.79981	0.00511334	0.0685269	no
XLOC_000080	XLOC_000080	SPCC794.16	NC_003421:252471-257516	G1	G2	OK	6.15575	22.9691	1.89969	-6.00187	1.9506e-09	1.52891e-07	yes
XLOC_000081	XLOC_000081	SPNCRNA.1122	NC_003421:258115-258797	G1	G2	OK	5.48418	3.43419	-0.675307	0.870493	0.384031	0.999984	no
XLOC_000082	XLOC_000082	SPCC794.06	NC_003421:259242-262668	G1	G2	OK	15.275	12.191	-0.325357	1.10622	0.26863	0.868151	no
XLOC_000083	XLOC_000083	lat1	NC_003421:262680-265275	G1	G2	OK	305.057	335.804	0.138541	-0.635416	0.525157	0.999984	no
XLOC_000084	XLOC_000084	SPCC794.08	NC_003421:265314-269523	G1	G2	OK	50.7989	50.508	-0.00828695	0.0016541	0.99868	0.999984	no
XLOC_000085	XLOC_000085	SPCC794.10	NC_003421:270260-274909	G1	G2	OK	27.0733	29.3089	0.114465	-0.233961	0.815015	0.999984	no
XLOC_000086	XLOC_000086	SPCC553.11c,SPCC553.12c,SPCC794.15	NC_003421:275260-286463	G1	G2	OK	36.371	49.8799	0.455668	-0.0771061	0.938539	0.999984	no
XLOC_000087	XLOC_000087	SPCC553.08c,kpa1,spb70	NC_003421:287216-298647	G1	G2	OK	87.6832	55.8064	-0.651871	1.79724	0.0722971	0.441038	no
XLOC_000088	XLOC_000088	SPNCRNA.1128	NC_003421:299135-305477	G1	G2	OK	3.86366	3.4693	-0.155325	0.0954763	0.923937	0.999984	no
XLOC_000089	XLOC_000089	SPNCRNA.1129	NC_003421:308996-310145	G1	G2	OK	17.8125	18.6343	0.0650668	-0.171097	0.864148	0.999984	no
XLOC_000090	XLOC_000090	SPCC553.01c	NC_003421:310157-312895	G1	G2	OK	10.12	9.19661	-0.138033	0.42809	0.668585	0.999984	no
XLOC_000091	XLOC_000091	SPCC736.02	NC_003421:313016-318925	G1	G2	OK	8.58298	10.4878	0.289165	-0.377781	0.705593	0.999984	no
XLOC_000092	XLOC_000092	gma12	NC_003421:313016-318925	G1	G2	NOTEST	0	0	0	0	1	1	no
XLOC_000093	XLOC_000093	wtf7	NC_003421:320265-322403	G1	G2	OK	10.4982	11.1317	0.0845308	-0.194912	0.845462	0.999984	no
XLOC_000094	XLOC_000094	SPCC736.06,cbf11	NC_003421:322429-330845	G1	G2	OK	35.8808	33.8349	-0.0846966	0.308917	0.757384	0.999984	no
XLOC_000095	XLOC_000095	SPNCRNA.1131	NC_003421:331479-332651	G1	G2	OK	79.4816	92.0878	0.21239	-0.569736	0.568857	0.999984	no
XLOC_000096	XLOC_000096	SPNCRNA.463	NC_003421:332800-332905	G1	G2	NOTEST	0	0	0	0	1	1	no
XLOC_000097	XLOC_000097	SPNCRNA.464	NC_003421:333502-333624	G1	G2	NOTEST	0	0	0	0	1	1	no
XLOC_000098	XLOC_000098	ago1	NC_003421:334079-340171	G1	G2	OK	30.2075	28.9705	-0.0603215	0.18518	0.853088	0.999984	no
XLOC_000099	XLOC_000099	dis1	NC_003421:342150-346745	G1	G2	OK	9.8078	12.0068	0.291846	-0.885296	0.375997	0.996078	no
XLOC_000100	XLOC_000100	pil1	NC_003421:348396-357773	G1	G2	OK	177.113	200.917	0.181927	-0.715633	0.474218	0.999984	no
XLOC_000101	XLOC_000101	SPCC594.01	NC_003421:348396-357773	G1	G2	OK	23.1742	25.5742	0.142169	-0.281456	0.778361	0.999984	no
XLOC_000102	XLOC_000102	SPCC594.03	NC_003421:357952-369334	G1	G2	OK	21.8887	9.27208	-1.23922	1.38487	0.166091	0.698793	no
XLOC_000103	XLOC_000103	qcr9	NC_003421:370155-375325	G1	G2	OK	398.222	390.784	-0.0272015	0.103822	0.917311	0.999984	no
XLOC_000104	XLOC_000104	cdc31	NC_003421:375427-381250	G1	G2	OK	14.3138	16.4279	0.198737	-0.498731	0.617969	0.999984	no
XLOC_000105	XLOC_000105	SPCC1682.06	NC_003421:382192-383769	G1	G2	OK	12.76	10.319	-0.306333	0.776718	0.437325	0.999984	no
XLOC_000106	XLOC_000106	ssl1	NC_003421:384094-388430	G1	G2	OK	48.5561	43.6839	-0.152552	0.553335	0.580034	0.999984	no
XLOC_000107	XLOC_000107	SPNCRNA.1136,SPNCRNA.579	NC_003421:388527-397375	G1	G2	OK	13.7126	10.7055	-0.357155	0.276419	0.782226	0.999984	no
XLOC_000108	XLOC_000108	rpn8	NC_003421:388527-397375	G1	G2	OK	120.752	108.32	-0.156758	0.515626	0.606116	0.999984	no
XLOC_000109	XLOC_000109	laf2	NC_003421:399005-400502	G1	G2	OK	26.9153	26.9741	0.0031436	-0.0107968	0.991386	0.999984	no
XLOC_000110	XLOC_000110	rpl1902	NC_003421:400720-401447	G1	G2	OK	1274.37	1046.27	-0.28453	1.28615	0.19839	0.763936	no
XLOC_000111	XLOC_000111	mug122	NC_003421:401898-404951	G1	G2	OK	23.8246	27.1452	0.188249	-0.777447	0.436895	0.999984	no
XLOC_000112	XLOC_000112	rpt4	NC_003421:405537-408882	G1	G2	OK	145.032	121.688	-0.253184	1.10217	0.270388	0.871594	no
XLOC_000113	XLOC_000113	set1	NC_003421:412292-416039	G1	G2	NOTEST	0.848294	1.14935	0.438185	-0.35462	0.722874	1	no
XLOC_000114	XLOC_000114	wtf8,wtf9	NC_003421:416114-489016	G1	G2	OK	12.3784	10.1828	-0.281694	0.0138996	0.98891	0.999984	no
XLOC_000115	XLOC_000115	SPCC306.11,SPCC4G3.13c,not2	NC_003421:416114-489016	G1	G2	OK	219.834	169.512	-0.375032	0.313051	0.754242	0.999984	no
XLOC_000116	XLOC_000116	SPCC4G3.12c	NC_003421:416114-489016	G1	G2	OK	13.7118	15.154	0.144284	-0.0600766	0.952095	0.999984	no
XLOC_000117	XLOC_000117	rhp42	NC_003421:416114-489016	G1	G2	OK	5.09128	5.82842	0.195075	-0.0481446	0.961601	0.999984	no
XLOC_000118	XLOC_000118	gyp3	NC_003421:416114-489016	G1	G2	OK	35.3623	33.0897	-0.095832	0.0475298	0.962091	0.999984	no
XLOC_000119	XLOC_000119	coq5,mrpl4,mus81,phf1	NC_003421:416114-489016	G1	G2	OK	94.3992	112.244	0.249789	-0.0666353	0.946872	0.999984	no
XLOC_000120	XLOC_000120	SPNCRNA.1140	NC_003421:416114-489016	G1	G2	OK	4.31793	2.09279	-1.04491	0.0994381	0.92079	0.999984	no
XLOC_000121	XLOC_000121	SPCC364.04c	NC_003421:416114-489016	G1	G2	OK	11.0811	9.65327	-0.19901	0.0417146	0.966726	0.999984	no
XLOC_000122	XLOC_000122	bis1	NC_003421:416114-489016	G1	G2	OK	31.225	30.347	-0.0411454	0.0139149	0.988898	0.999984	no
XLOC_000123	XLOC_000123	brl2	NC_003421:489818-499892	G1	G2	OK	9.68271	8.0373	-0.2687	0.58657	0.557493	0.999984	no
XLOC_000124	XLOC_000124	raf2	NC_003421:500742-502880	G1	G2	OK	26.4111	19.7519	-0.41915	1.51024	0.130983	0.619751	no
XLOC_000125	XLOC_000125	mob2	NC_003421:505735-518461	G1	G2	OK	44.0547	39.4515	-0.159216	0.194334	0.845915	0.999984	no
XLOC_000126	XLOC_000126	prp11	NC_003421:519502-522897	G1	G2	OK	13.5466	10.2704	-0.399436	1.42549	0.154015	0.673863	no
XLOC_000127	XLOC_000127	SPRRNA.24	NC_003421:523288-523475	G1	G2	OK	3.83568	52.727	3.78099	-1.3674	0.171499	0.712091	no
XLOC_000128	XLOC_000128	SPCP31B10.02,cwf23	NC_003421:523794-525833	G1	G2	OK	20.2602	17.3542	-0.223362	0.401717	0.687893	0.999984	no
XLOC_000129	XLOC_000129	SPCP31B10.04	NC_003421:527391-528874	G1	G2	OK	86.6675	93.6571	0.111899	-0.498958	0.617809	0.999984	no
XLOC_000130	XLOC_000130	tdp1	NC_003421:529027-531496	G1	G2	OK	13.7353	10.072	-0.447539	1.39214	0.163881	0.695325	no
XLOC_000131	XLOC_000131	mug190	NC_003421:532583-537202	G1	G2	OK	16.2057	15.2266	-0.0899071	0.373942	0.708448	0.999984	no
XLOC_000132	XLOC_000132	eft202	NC_003421:537297-539922	G1	G2	OK	957.512	834.305	-0.198715	0.828368	0.407462	0.999984	no
XLOC_000133	XLOC_000133	SPCC962.01	NC_003421:541062-549313	G1	G2	OK	28.869	21.9349	-0.396295	1.59918	0.109782	0.558173	no
XLOC_000134	XLOC_000134	ast1,rps1201	NC_003421:552342-559087	G1	G2	OK	614.227	795.775	0.373588	-1.37818	0.168147	0.704891	no
XLOC_000135	XLOC_000135	SPCC1672.01	NC_003421:559428-574812	G1	G2	OK	11.878	8.74469	-0.44181	0.695041	0.48703	0.999984	no
XLOC_000136	XLOC_000136	SPNCRNA.1144	NC_003421:559428-574812	G1	G2	NOTEST	0	0	0	0	1	1	no
XLOC_000137	XLOC_000137	SPCC1672.07	NC_003421:575460-578495	G1	G2	OK	70.0042	40.9711	-0.772836	3.58862	0.000332431	0.00701299	yes
XLOC_000138	XLOC_000138	SPCTRNAARG.08	NC_003421:578846-578919	G1	G2	NOTEST	0	0	0	0	1	1	no
XLOC_000139	XLOC_000139	SPCC1672.09	NC_003421:579091-583707	G1	G2	OK	24.0713	25.058	0.0579517	-0.21808	0.827367	0.999984	no
XLOC_000140	XLOC_000140	mis16	NC_003421:583872-589968	G1	G2	OK	44.798	46.3628	0.0495335	-0.157506	0.874846	0.999984	no
XLOC_000141	XLOC_000141	SPCC1183.02,sec15,ung1	NC_003421:590069-604961	G1	G2	OK	348.74	425.022	0.285386	-0.808716	0.418678	0.999984	no
XLOC_000142	XLOC_000142	SPCC1183.07	NC_003421:606261-612721	G1	G2	OK	22.6035	20.3371	-0.15243	0.0941899	0.924958	0.999984	no
XLOC_000143	XLOC_000143	SPCC1183.11,wtf10	NC_003421:615397-624845	G1	G2	OK	14.596	12.7495	-0.19513	0.399612	0.689442	0.999984	no
XLOC_000144	XLOC_000144	sds21	NC_003421:628112-634145	G1	G2	OK	28.9552	20.2432	-0.516384	0.616024	0.537879	0.999984	no
XLOC_000145	XLOC_000145	mug111	NC_003421:628112-634145	G1	G2	OK	84.0765	54.4448	-0.626908	2.63799	0.00834002	0.099662	no
XLOC_000146	XLOC_000146	sec231	NC_003421:634214-642941	G1	G2	OK	119.075	114.577	-0.0555565	0.184618	0.853528	0.999984	no
XLOC_000147	XLOC_000147	cut1	NC_003421:643346-657318	G1	G2	OK	5.42837	3.70053	-0.552788	0.190764	0.84871	0.999984	no
XLOC_000148	XLOC_000148	rpl2802,smc6	NC_003421:643346-657318	G1	G2	OK	3758.91	4709.14	0.32515	-1.23675	0.216181	0.790057	no
XLOC_000149	XLOC_000149	SPCC16C4.19,sif2	NC_003421:657369-666154	G1	G2	OK	36.1227	30.8787	-0.226294	0.526447	0.598578	0.999984	no
XLOC_000150	XLOC_000150	pin1	NC_003421:657369-666154	G1	G2	OK	50.8711	69.0517	0.440831	-1.2975	0.19446	0.756732	no
XLOC_000151	XLOC_000151	SPCC16C4.04	NC_003421:667053-668389	G1	G2	OK	14.5505	15.5296	0.0939457	-0.239521	0.810702	0.999984	no
XLOC_000152	XLOC_000152	SPCC16C4.05	NC_003421:668411-671555	G1	G2	OK	35.089	32.7445	-0.0997654	0.226126	0.821103	0.999984	no
XLOC_000153	XLOC_000153	SPCC16C4.21	NC_003421:668411-671555	G1	G2	NOTEST	0	0	0	0	1	1	no
XLOC_000154	XLOC_000154	scw1	NC_003421:673475-677234	G1	G2	OK	5.08856	7.00478	0.461083	-0.613991	0.539221	0.999984	no
XLOC_000155	XLOC_000155	SPNCRNA.469	NC_003421:677381-678918	G1	G2	NOTEST	1.17697	1.40642	0.256958	-0.30109	0.763346	1	no
XLOC_000156	XLOC_000156	sts5	NC_003421:679258-684083	G1	G2	OK	5.56214	5.90645	0.0866499	-0.273961	0.784115	0.999984	no
XLOC_000157	XLOC_000157	SPCC16C4.10,SPCC16C4.22,naa20,pef1	NC_003421:684631-690427	G1	G2	OK	224.292	185.358	-0.275067	1.02607	0.304861	0.918908	no
XLOC_000158	XLOC_000158	SPNCRNA.471	NC_003421:690504-691071	G1	G2	OK	1.30899	2.20314	0.751112	-0.599352	0.548938	0.999984	no
XLOC_000159	XLOC_000159	rml2	NC_003421:695872-698599	G1	G2	OK	20.6716	17.5558	-0.235706	0.66761	0.504383	0.999984	no
XLOC_000160	XLOC_000160	mug123	NC_003421:698825-701735	G1	G2	OK	1.60239	1.8573	0.212976	-0.0848366	0.932391	0.999984	no
XLOC_000161	XLOC_000161	vps5	NC_003421:702365-707449	G1	G2	OK	30.6809	24.9952	-0.295692	0.814182	0.415541	0.999984	no
XLOC_000162	XLOC_000162	meu15	NC_003421:708063-719321	G1	G2	OK	4.27251	4.37848	0.0353479	-0.0136642	0.989098	0.999984	no
XLOC_000163	XLOC_000163	SPCC18B5.06,rsm18,wee1	NC_003421:721787-737017	G1	G2	OK	124.483	116.149	-0.0999635	0.195011	0.845384	0.999984	no
XLOC_000164	XLOC_000164	SPNCRNA.1155	NC_003421:739360-741424	G1	G2	OK	14.3294	4.55268	-1.65419	1.97118	0.0487038	0.347668	no
XLOC_000165	XLOC_000165	SPCC14G10.01	NC_003421:741472-742779	G1	G2	OK	32.5351	30.4242	-0.0967797	0.328426	0.742589	0.999984	no
XLOC_000166	XLOC_000166	SPCC14G10.02	NC_003421:742947-748632	G1	G2	OK	11.9304	9.13886	-0.384559	0.936728	0.348898	0.972963	no
XLOC_000167	XLOC_000167	SPCC14G10.04	NC_003421:748676-751643	G1	G2	OK	108.467	93.6903	-0.211289	1.02149	0.307022	0.920684	no
XLOC_000168	XLOC_000168	SPCC1020.13c,xap5	NC_003421:752233-756446	G1	G2	OK	50.9209	42.983	-0.244492	0.695249	0.486899	0.999984	no
XLOC_000169	XLOC_000169	SPNCRNA.473	NC_003421:756718-757024	G1	G2	OK	0.633343	5.0548	2.9966	-1.33433	0.182097	0.732197	no
XLOC_000170	XLOC_000170	ecm6	NC_003421:757329-767541	G1	G2	OK	52.8351	48.1358	-0.134387	0.349397	0.726792	0.999984	no
XLOC_000171	XLOC_000171	SPNCRNA.1157,SPNCRNA.1158	NC_003421:757329-767541	G1	G2	OK	16.122	23.0364	0.51488	-1.1211	0.262245	0.860003	no
XLOC_000172	XLOC_000172	tal1	NC_003421:767592-786204	G1	G2	OK	2020.93	1313.18	-0.621953	0.13847	0.889869	0.999984	no
XLOC_000173	XLOC_000173	rpb6	NC_003421:767592-786204	G1	G2	OK	98.1687	112.385	0.195112	-0.150838	0.880103	0.999984	no
XLOC_000174	XLOC_000174	pma2	NC_003421:791686-798143	G1	G2	OK	3.24361	1.3035	-1.31521	1.27424	0.202577	0.769184	no
XLOC_000175	XLOC_000175	rps1501	NC_003421:798182-798929	G1	G2	OK	2291.45	2204.06	-0.0561005	0.242324	0.808529	0.999984	no
XLOC_000176	XLOC_000176	fta4	NC_003421:799060-800994	G1	G2	OK	29.372	29.521	0.00730166	-0.0244826	0.980468	0.999984	no
XLOC_000177	XLOC_000177	ers1	NC_003421:801148-809247	G1	G2	OK	8.78594	6.46965	-0.441507	1.06128	0.288564	0.895999	no
XLOC_000178	XLOC_000178	SPCC1393.08	NC_003421:811692-814708	G1	G2	OK	14.5527	14.7838	0.0227347	-0.0813395	0.935172	0.999984	no
XLOC_000179	XLOC_000179	SPNCRNA.1160	NC_003421:815086-816595	G1	G2	NOTEST	1.40248	0.927292	-0.596881	0.221722	0.82453	1	no
XLOC_000180	XLOC_000180	SPCTRNAILE.09	NC_003421:817424-817498	G1	G2	NOTEST	0	0	0	0	1	1	no
XLOC_000181	XLOC_000181	ctr4	NC_003421:817680-820493	G1	G2	OK	68.0538	59.5778	-0.191901	0.640721	0.521704	0.999984	no
XLOC_000182	XLOC_000182	SPCC1393.11,SPCC1393.12	NC_003421:821247-824429	G1	G2	OK	48.4583	45.9792	-0.0757615	0.236387	0.813132	0.999984	no
XLOC_000183	XLOC_000183	SPCC1393.13	NC_003421:824948-827652	G1	G2	OK	13.5439	14.3732	0.0857389	-0.285961	0.774908	0.999984	no
XLOC_000184	XLOC_000184	SPCC2H8.02	NC_003421:827910-830947	G1	G2	OK	15.6064	13.7263	-0.185199	0.654435	0.512831	0.999984	no
XLOC_000185	XLOC_000185	SPCC2H8.04	NC_003421:830999-833537	G1	G2	OK	11.2054	7.9292	-0.49895	0.717845	0.472853	0.999984	no
XLOC_000186	XLOC_000186	SPCC63.03,mok14	NC_003421:837457-844165	G1	G2	OK	18.937	17.9958	-0.073547	0.239151	0.810988	0.999984	no
XLOC_000187	XLOC_000187	SPCC63.05	NC_003421:844191-845417	G1	G2	OK	20.0917	12.9491	-0.633743	1.71372	0.0865804	0.489331	no
XLOC_000188	XLOC_000188	SPCC63.06	NC_003421:845923-847352	G1	G2	OK	59.823	48.9499	-0.289396	1.18407	0.236384	0.82403	no
XLOC_000189	XLOC_000189	SPCTRNASER.08	NC_003421:847700-847782	G1	G2	NOTEST	0	0	0	0	1	1	no
XLOC_000190	XLOC_000190	SPCC63.07	NC_003421:848425-853239	G1	G2	OK	20.0564	14.087	-0.509705	0.970594	0.33175	0.955858	no
XLOC_000191	XLOC_000191	SPCC63.13,SPCC63.14,prp28	NC_003421:856978-866998	G1	G2	OK	53.7473	42.3453	-0.34399	0.855332	0.392367	0.999984	no
XLOC_000192	XLOC_000192	SPCC16A11.01,utp13	NC_003421:867226-878728	G1	G2	OK	40.6389	24.419	-0.734853	1.94638	0.0516092	0.360799	no
XLOC_000193	XLOC_000193	snx12	NC_003421:867226-878728	G1	G2	OK	15.8084	14.6944	-0.105425	0.255586	0.79827	0.999984	no
XLOC_000194	XLOC_000194	coq10	NC_003421:878982-882894	G1	G2	OK	23.4534	21.761	-0.108049	0.303016	0.761878	0.999984	no
XLOC_000195	XLOC_000195	atg20	NC_003421:883331-895679	G1	G2	OK	11.6804	9.51192	-0.296282	0.28174	0.778143	0.999984	no
XLOC_000196	XLOC_000196	mrpl31	NC_003421:883331-895679	G1	G2	OK	11.8056	17.2228	0.544852	-0.226237	0.821017	0.999984	no
XLOC_000197	XLOC_000197	usp106	NC_003421:883331-895679	G1	G2	OK	4.02055	3.00024	-0.422313	0.126382	0.899429	0.999984	no
XLOC_000198	XLOC_000198	sfh1	NC_003421:883331-895679	G1	G2	OK	18.3148	9.50001	-0.947007	0.799902	0.423767	0.999984	no
XLOC_000199	XLOC_000199	SPNCRNA.127	NC_003421:895845-896879	G1	G2	NOTEST	0	0	0	0	1	1	no
XLOC_000200	XLOC_000200	mcm4	NC_003421:900321-905118	G1	G2	OK	26.8382	22.5318	-0.252325	0.880503	0.378587	0.996572	no
XLOC_000201	XLOC_000201	SPCC24B10.03,SPCC24B10.04	NC_003421:906126-908729	G1	G2	OK	39.9977	46.2721	0.210224	-0.623223	0.533138	0.999984	no
XLOC_000202	XLOC_000202	tim9	NC_003421:908784-910080	G1	G2	OK	201.403	221.385	0.136475	-0.557153	0.577423	0.999984	no
XLOC_000203	XLOC_000203	SPCC24B10.06	NC_003421:910375-912031	G1	G2	OK	42.1319	31.9584	-0.398718	1.41696	0.156494	0.676964	no
XLOC_000204	XLOC_000204	gad8	NC_003421:912456-917606	G1	G2	OK	38.9178	40.9828	0.0745897	-0.179314	0.857691	0.999984	no
XLOC_000205	XLOC_000205	rps1702	NC_003421:917863-918404	G1	G2	OK	3108.26	4459.29	0.520706	-2.25637	0.0240476	0.213968	no
XLOC_000206	XLOC_000206	cgi121,skb5	NC_003421:918491-925737	G1	G2	OK	95.2725	75.5308	-0.334995	0.267821	0.788837	0.999984	no
XLOC_000207	XLOC_000207	SPCTRNAARG.09	NC_003421:925851-925924	G1	G2	NOTEST	0	0	0	0	1	1	no
XLOC_000208	XLOC_000208	SPRRNA.26	NC_003421:926107-926294	G1	G2	OK	3.15185	47.5417	3.91492	-1.28201	0.199839	0.765449	no
XLOC_000209	XLOC_000209	SPNCRNA.475	NC_003421:926436-926624	G1	G2	OK	54.4309	11.0729	-2.29739	1.02632	0.304743	0.918908	no
XLOC_000210	XLOC_000210	SPNCRNA.526	NC_003421:926671-926806	G1	G2	NOTEST	0	0	0	0	1	1	no
XLOC_000211	XLOC_000211	SPCC24B10.15	NC_003421:927356-930409	G1	G2	OK	32.4902	25.215	-0.365721	1.19397	0.232491	0.817301	no
XLOC_000212	XLOC_000212	SPCC24B10.18,emp24	NC_003421:930467-935154	G1	G2	OK	306.821	179.43	-0.773975	2.58837	0.00964305	0.110895	no
XLOC_000213	XLOC_000213	SPCC24B10.20,pog1,tpi1	NC_003421:937267-946687	G1	G2	OK	3932.67	5928.24	0.592096	-2.17451	0.0296668	0.249079	no
XLOC_000214	XLOC_000214	SPCTRNAASN.05	NC_003421:946756-954331	G1	G2	NOTEST	0	0	0	0	1	1	no
XLOC_000215	XLOC_000215	SPNCRNA.477	NC_003421:946756-954331	G1	G2	OK	2.31221	3.99705	0.789667	-0.0397141	0.968321	0.999984	no
XLOC_000216	XLOC_000216	prl33	NC_003421:946756-954331	G1	G2	OK	6.10774	3.19947	-0.932805	0.219763	0.826055	0.999984	no
XLOC_000217	XLOC_000217	SPCPB16A4.07	NC_003421:955170-955906	G1	G2	OK	119.813	107.478	-0.156739	0.61248	0.54022	0.999984	no
XLOC_000218	XLOC_000218	SPNCRNA.1163	NC_003421:956011-959188	G1	G2	OK	4.89656	4.87695	-0.00578919	0.00735956	0.994128	0.999984	no
XLOC_000219	XLOC_000219	SPNCRNA.1164	NC_003421:966132-971255	G1	G2	NOTEST	0.244806	0.387066	0.660937	-0.383804	0.701123	1	no
XLOC_000220	XLOC_000220	SPCC1795.12c	NC_003421:972786-973891	G1	G2	OK	29.716	29.5148	-0.00980584	0.0297647	0.976255	0.999984	no
XLOC_000221	XLOC_000221	SPCC1795.10c,vid21	NC_003421:973998-985738	G1	G2	OK	23.0494	17.7317	-0.378397	0.224714	0.822202	0.999984	no
XLOC_000222	XLOC_000222	SPCC1795.05c	NC_003421:986013-989739	G1	G2	OK	159.406	150.033	-0.0874205	0.38974	0.696729	0.999984	no
XLOC_000223	XLOC_000223	pre10	NC_003421:989915-992059	G1	G2	OK	161.781	148.316	-0.125369	0.593673	0.552731	0.999984	no
XLOC_000224	XLOC_000224	snR10	NC_003421:992435-992602	G1	G2	NOTEST	0	0	0	0	1	1	no
XLOC_000225	XLOC_000225	mad3,vcx1	NC_003421:992877-1000613	G1	G2	OK	44.8213	43.4535	-0.0447134	0.105013	0.916366	0.999984	no
XLOC_000226	XLOC_000226	for3	NC_003421:1002761-1008167	G1	G2	OK	7.35	5.3166	-0.467241	1.56926	0.116587	0.57711	no
XLOC_000227	XLOC_000227	elp2	NC_003421:1008447-1011121	G1	G2	OK	75.7254	37.9981	-0.994849	4.50421	6.66202e-06	0.000246495	yes
XLOC_000228	XLOC_000228	alp14	NC_003421:1011357-1016520	G1	G2	OK	26.231	26.6369	0.0221543	-0.0814201	0.935108	0.999984	no
XLOC_000229	XLOC_000229	SPCC825.01,SPCC825.02	NC_003421:1016695-1039271	G1	G2	OK	95.14	94.3556	-0.0119431	0.0184136	0.985309	0.999984	no
XLOC_000230	XLOC_000230	SPNCRNA.1168	NC_003421:1016695-1039271	G1	G2	OK	13.9717	11.876	-0.234456	0.0715659	0.942947	0.999984	no
XLOC_000231	XLOC_000231	SPNCRNA.1169	NC_003421:1016695-1039271	G1	G2	OK	2.04365	0.700736	-1.54421	0.115844	0.907776	0.999984	no
XLOC_000232	XLOC_000232	iec3,rpa12	NC_003421:1039751-1042150	G1	G2	OK	153.528	152.583	-0.00890874	0.0332624	0.973465	0.999984	no
XLOC_000233	XLOC_000233	taf8	NC_003421:1042378-1045331	G1	G2	OK	13.63	8.90981	-0.613316	1.13143	0.257873	0.853501	no
XLOC_000234	XLOC_000234	SPCC1259.08,rxt3	NC_003421:1045457-1056295	G1	G2	OK	107.038	110.946	0.0517345	-0.166672	0.867628	0.999984	no
XLOC_000235	XLOC_000235	pgp1	NC_003421:1045457-1056295	G1	G2	OK	39.2487	42.2921	0.107744	-0.183492	0.854412	0.999984	no
XLOC_000236	XLOC_000236	SPNCRNA.1171	NC_003421:1056337-1064443	G1	G2	NOTEST	1.10377	1.32905	0.267966	-0.0359419	0.971329	1	no
XLOC_000237	XLOC_000237	chk1	NC_003421:1056337-1064443	G1	G2	OK	6.71019	4.93981	-0.441899	0.534718	0.592845	0.999984	no
XLOC_000238	XLOC_000238	SPNCRNA.480	NC_003421:1066010-1066485	G1	G2	NOTEST	0.488214	0.323047	-0.595771	0.206524	0.836381	1	no
XLOC_000239	XLOC_000239	SPCTRNASER.09	NC_003421:1066627-1066709	G1	G2	NOTEST	0	0	0	0	1	1	no
XLOC_000240	XLOC_000240	SPCTRNAASP.05	NC_003421:1068028-1068099	G1	G2	NOTEST	0	0	0	0	1	1	no
XLOC_000241	XLOC_000241	SPNCRNA.481	NC_003421:1068596-1069142	G1	G2	NOTEST	0	0	0	0	1	1	no
XLOC_000242	XLOC_000242	SPCTRNALEU.11	NC_003421:1069165-1069244	G1	G2	NOTEST	0	0	0	0	1	1	no
XLOC_000243	XLOC_000243	SPCTRNALYS.10	NC_003421:1071092-1071175	G1	G2	NOTEST	0	0	0	0	1	1	no
XLOC_000244	XLOC_000244	SPNCRNA.482	NC_003421:1091427-1091919	G1	G2	OK	3.31249	3.31824	0.00249976	-0.00246173	0.998036	0.999984	no
XLOC_000245	XLOC_000245	SPCTRNAASP.06	NC_003421:1092436-1092507	G1	G2	NOTEST	0	0	0	0	1	1	no
XLOC_000246	XLOC_000246	SPCTRNAVAL.09	NC_003421:1092933-1093016	G1	G2	NOTEST	0	0	0	0	1	1	no
XLOC_000247	XLOC_000247	SPNCRNA.483	NC_003421:1093230-1093387	G1	G2	NOTEST	0	0	0	0	1	1	no
XLOC_000248	XLOC_000248	SPCTRNALEU.13	NC_003421:1102808-1102909	G1	G2	NOTEST	0	0	0	0	1	1	no
XLOC_000249	XLOC_000249	SPNCRNA.484	NC_003421:1105608-1105766	G1	G2	NOTEST	0	0	0	0	1	1	no
XLOC_000250	XLOC_000250	SPCTRNATHR.09	NC_003421:1105839-1105911	G1	G2	NOTEST	0	0	0	0	1	1	no
XLOC_000251	XLOC_000251	SPCTRNAARG.13	NC_003421:1106326-1106399	G1	G2	NOTEST	0	0	0	0	1	1	no
XLOC_000252	XLOC_000252	SPNCRNA.485	NC_003421:1107074-1107575	G1	G2	OK	3.04239	3.01012	-0.015382	0.0149967	0.988035	0.999984	no
XLOC_000253	XLOC_000253	cmc2	NC_003421:1142417-1162316	G1	G2	OK	21.0384	30.6895	0.544723	-0.0607756	0.951538	0.999984	no
XLOC_000254	XLOC_000254	SPCC4B3.09c,SPCC4B3.11c,ipk1	NC_003421:1142417-1162316	G1	G2	OK	81.9366	123.097	0.587216	-0.620369	0.535015	0.999984	no
XLOC_000255	XLOC_000255	SPCC4B3.06c	NC_003421:1162471-1166231	G1	G2	OK	15.2476	15.3534	0.00997089	-0.0172477	0.986239	0.999984	no
XLOC_000256	XLOC_000256	hem12	NC_003421:1166303-1168277	G1	G2	OK	69.681	69.7804	0.00205693	-0.0093393	0.992548	0.999984	no
XLOC_000257	XLOC_000257	SPCC4B3.03c,nte1	NC_003421:1168479-1176255	G1	G2	OK	105.436	93.1494	-0.17875	0.668807	0.503619	0.999984	no
XLOC_000258	XLOC_000258	SPCC4B3.02c	NC_003421:1176686-1182641	G1	G2	OK	18.6429	26.9329	0.530739	-0.620645	0.534833	0.999984	no
XLOC_000259	XLOC_000259	SPCP25A2.03	NC_003421:1182718-1187608	G1	G2	OK	21.0302	16.4922	-0.350677	1.09585	0.273143	0.876678	no
XLOC_000260	XLOC_000260	SPNCRNA.1178	NC_003421:1187668-1193462	G1	G2	NOTEST	0	0	0	0	1	1	no
XLOC_000261	XLOC_000261	SPCC550.07,nse1	NC_003421:1193940-1199999	G1	G2	OK	46.6613	25.1469	-0.891846	1.34115	0.179871	0.729401	no
XLOC_000262	XLOC_000262	SPCC550.08	NC_003421:1200112-1202025	G1	G2	OK	18.5154	13.072	-0.502249	1.5265	0.126885	0.607335	no
XLOC_000263	XLOC_000263	SPCC550.09,meu8	NC_003421:1202225-1206695	G1	G2	OK	48.3405	48.3686	0.000836207	-0.00323381	0.99742	0.999984	no
XLOC_000264	XLOC_000264	SPCC550.11	NC_003421:1207622-1211442	G1	G2	OK	88.9806	67.438	-0.399927	1.92241	0.0545536	0.372893	no
XLOC_000265	XLOC_000265	arp6	NC_003421:1211915-1213659	G1	G2	OK	17.4841	14.7385	-0.24646	0.745925	0.455713	0.999984	no
XLOC_000266	XLOC_000266	dfp1	NC_003421:1214009-1216438	G1	G2	OK	26.3814	27.4167	0.0555344	-0.225656	0.821469	0.999984	no
XLOC_000267	XLOC_000267	vgl1	NC_003421:1216835-1226925	G1	G2	OK	71.9758	81.9137	0.186594	-0.700748	0.48346	0.999984	no
XLOC_000268	XLOC_000268	SPNCRNA.1180	NC_003421:1216835-1226925	G1	G2	OK	1.06918	20.1927	4.23925	-0.264103	0.791701	0.999984	no
XLOC_000269	XLOC_000269	cig1,gep4	NC_003421:1227142-1238446	G1	G2	OK	44.6254	54.6686	0.292848	-0.733429	0.463297	0.999984	no
XLOC_000270	XLOC_000270	nse3	NC_003421:1227142-1238446	G1	G2	OK	55.1023	49.9136	-0.142678	0.305392	0.760067	0.999984	no
XLOC_000271	XLOC_000271	SPNCRNA.1181	NC_003421:1238720-1244247	G1	G2	NOTEST	0	0	0	0	1	1	no
XLOC_000272	XLOC_000272	rgf1	NC_003421:1244404-1252435	G1	G2	OK	16.9775	13.4412	-0.336961	0.755766	0.44979	0.999984	no
XLOC_000273	XLOC_000273	SPCTRNASER.10	NC_003421:1253192-1253287	G1	G2	NOTEST	0	0	0	0	1	1	no
XLOC_000274	XLOC_000274	SPCC645.10,SPCC645.13,mrpl37	NC_003421:1254026-1261280	G1	G2	OK	114.652	83.4737	-0.457872	1.37736	0.168401	0.705392	no
XLOC_000275	XLOC_000275	SPNCRNA.1182	NC_003421:1261337-1267144	G1	G2	OK	14.8587	12.9886	-0.194068	0.0201571	0.983918	0.999984	no
XLOC_000276	XLOC_000276	SPNCRNA.1183,tel1	NC_003421:1267224-1277540	G1	G2	OK	12.3027	6.59033	-0.900552	0.881777	0.377897	0.996078	no
XLOC_000277	XLOC_000277	SPCC1322.02,rpm1	NC_003421:1283097-1287739	G1	G2	OK	30.6877	27.9484	-0.134893	0.342109	0.732269	0.999984	no
XLOC_000278	XLOC_000278	fyu1,trp1322	NC_003421:1287902-1296160	G1	G2	OK	610.211	878.014	0.524937	-1.83427	0.0666136	0.421697	no
XLOC_000279	XLOC_000279	kap113,srk1	NC_003421:1296524-1305989	G1	G2	OK	18.6351	10.9699	-0.764471	2.09694	0.0359988	0.282562	no
XLOC_000280	XLOC_000280	SPCC1322.09,SPCC1322.10	NC_003421:1306089-1310947	G1	G2	OK	266.815	297.436	0.156738	-0.640636	0.521759	0.999984	no
XLOC_000281	XLOC_000281	rpl2302	NC_003421:1311577-1312384	G1	G2	OK	2779.36	2915.93	0.0692042	-0.305211	0.760205	0.999984	no
XLOC_000282	XLOC_000282	ade6	NC_003421:1316290-1318035	G1	G2	OK	274.62	319.597	0.218818	-1.00896	0.312993	0.927884	no
XLOC_000283	XLOC_000283	rpl3402	NC_003421:1321391-1322217	G1	G2	OK	104.801	107.944	0.0426218	-0.176319	0.860043	0.999984	no
XLOC_000284	XLOC_000284	SPCC132.03,hst2,phb2	NC_003421:1323713-1337819	G1	G2	OK	369.731	360.628	-0.0359628	0.112245	0.910629	0.999984	no
XLOC_000285	XLOC_000285	rad21	NC_003421:1338494-1347386	G1	G2	OK	26.3441	11.6101	-1.18211	3.27323	0.00106326	0.0187949	yes
XLOC_000286	XLOC_000286	SPNCRNA.490	NC_003421:1351473-1360746	G1	G2	NOTEST	0	0	0	0	1	1	no
XLOC_000287	XLOC_000287	rrg1	NC_003421:1351473-1360746	G1	G2	OK	61.1771	50.128	-0.287375	0.439672	0.660175	0.999984	no
XLOC_000288	XLOC_000288	cox5	NC_003421:1351473-1360746	G1	G2	OK	368.952	381.16	0.0469613	-0.159931	0.872936	0.999984	no
XLOC_000289	XLOC_000289	SPCC338.03c,SPCC338.06c,mms2,naa15	NC_003421:1361639-1369793	G1	G2	OK	468.749	455.589	-0.0410818	0.14427	0.885287	0.999984	no
XLOC_000290	XLOC_000290	SPNCRNA.1190	NC_003421:1371576-1372674	G1	G2	OK	22.6579	21.4672	-0.0778805	0.222842	0.823658	0.999984	no
XLOC_000291	XLOC_000291	ags1	NC_003421:1373095-1381763	G1	G2	OK	24.0015	25.167	0.0684069	-0.333204	0.738981	0.999984	no
XLOC_000292	XLOC_000292	SPCC1281.04,rsc7	NC_003421:1381861-1395280	G1	G2	OK	22.3751	16.3554	-0.452126	0.644355	0.519345	0.999984	no
XLOC_000293	XLOC_000293	wtf11	NC_003421:1396352-1400821	G1	G2	OK	8.77005	12.4696	0.507753	-1.33928	0.18048	0.729636	no
XLOC_000294	XLOC_000294	SPCC622.02,SPCC622.04,SPCC622.05,SPCC622.07,wtf12	NC_003421:1401395-1410143	G1	G2	OK	113.423	110.711	-0.0349247	0.10178	0.918931	0.999984	no
XLOC_000295	XLOC_000295	htb1	NC_003421:1410744-1416397	G1	G2	OK	395.25	284.519	-0.474241	1.58969	0.111904	0.563731	no
XLOC_000296	XLOC_000296	SPCC622.11	NC_003421:1417099-1426189	G1	G2	OK	25.5414	14.8339	-0.783945	0.817988	0.413364	0.999984	no
XLOC_000297	XLOC_000297	SPCC622.14	NC_003421:1426431-1435036	G1	G2	OK	57.869	61.2265	0.0813664	-0.14448	0.885122	0.999984	no
XLOC_000298	XLOC_000298	jmj4,rpl6	NC_003421:1435079-1442233	G1	G2	OK	3333.74	3155.22	-0.0794038	0.31021	0.756402	0.999984	no
XLOC_000299	XLOC_000299	SPCC61.03,spt3	NC_003421:1442781-1445882	G1	G2	OK	94.4485	78.0304	-0.275492	1.06757	0.285713	0.892966	no
XLOC_000300	XLOC_000300	SPCC11E10.01,SPCC61.05,mug1,ppr6	NC_003421:1449158-1459880	G1	G2	OK	121.971	115.213	-0.0822231	0.290629	0.771335	0.999984	no
XLOC_000301	XLOC_000301	SPNCRNA.1199	NC_003421:1460114-1464549	G1	G2	OK	3.34306	4.32087	0.370153	-0.430669	0.666709	0.999984	no
XLOC_000302	XLOC_000302	elp4	NC_003421:1460114-1464549	G1	G2	OK	0.873455	3.94967	2.17693	-0.977017	0.328561	0.951083	no
XLOC_000303	XLOC_000303	rik1	NC_003421:1467014-1473908	G1	G2	OK	8.64157	7.3949	-0.224763	0.608022	0.543173	0.999984	no
XLOC_000304	XLOC_000304	SPCC188.05,cnd3,par1	NC_003421:1475033-1482817	G1	G2	OK	73.6834	65.2852	-0.174582	0.674731	0.499847	0.999984	no
XLOC_000305	XLOC_000305	ccq1	NC_003421:1486004-1496417	G1	G2	OK	23.712	20.2361	-0.228686	0.527135	0.5981	0.999984	no
XLOC_000306	XLOC_000306	SPCC188.10c	NC_003421:1497046-1502305	G1	G2	OK	0.959734	1.81927	0.922655	-1.00843	0.313248	0.927884	no
XLOC_000307	XLOC_000307	prp45	NC_003421:1502488-1504664	G1	G2	OK	21.9024	21.1151	-0.0528166	0.195196	0.845239	0.999984	no
XLOC_000308	XLOC_000308	spn6	NC_003421:1504809-1510574	G1	G2	OK	11.9146	13.016	0.127551	-0.280641	0.778986	0.999984	no
XLOC_000309	XLOC_000309	prl51	NC_003421:1514061-1514343	G1	G2	OK	5.67593	11.7273	1.04694	-0.977392	0.328375	0.951083	no
XLOC_000310	XLOC_000310	SPCC584.13,mug42	NC_003421:1514794-1518240	G1	G2	OK	18.5722	21.8043	0.231467	-0.268835	0.788057	0.999984	no
XLOC_000311	XLOC_000311	mug160	NC_003421:1518382-1523336	G1	G2	OK	23.6595	20.2377	-0.225375	0.531146	0.595318	0.999984	no
XLOC_000312	XLOC_000312	SPNCRNA.1202	NC_003421:1523555-1529891	G1	G2	OK	2.62934	1.9275	-0.447968	0.534016	0.59333	0.999984	no
XLOC_000313	XLOC_000313	cuf2	NC_003421:1531313-1535205	G1	G2	OK	2.09101	0.937966	-1.15659	1.17571	0.239712	0.827326	no
XLOC_000314	XLOC_000314	sec1,sup35	NC_003421:1535382-1542108	G1	G2	OK	253.551	167.412	-0.598868	2.28848	0.0221095	0.200772	no
XLOC_000315	XLOC_000315	rsm1,tol1	NC_003421:1542219-1555677	G1	G2	OK	100.562	145.349	0.531439	-1.76745	0.0771522	0.457283	no
XLOC_000316	XLOC_000316	SPCC162.11c,hmg1	NC_003421:1556000-1565491	G1	G2	OK	49.4954	57.5062	0.216423	-0.744945	0.456305	0.999984	no
XLOC_000317	XLOC_000317	nup211	NC_003421:1565519-1571325	G1	G2	OK	6.01726	2.35259	-1.35486	3.03679	0.00239111	0.0370933	yes
XLOC_000318	XLOC_000318	ent1	NC_003421:1571464-1574749	G1	G2	OK	92.5429	90.9948	-0.0243379	0.0858326	0.931599	0.999984	no
XLOC_000319	XLOC_000319	SPCC162.06c	NC_003421:1576663-1579162	G1	G2	OK	24.2825	20.3636	-0.253927	0.569963	0.568702	0.999984	no
XLOC_000320	XLOC_000320	SPCC162.02c	NC_003421:1582583-1587560	G1	G2	OK	100.882	42.5198	-1.24647	4.96227	6.96753e-07	3.37444e-05	yes
XLOC_000321	XLOC_000321	SPCC162.01c	NC_003421:1587623-1593818	G1	G2	OK	27.0863	27.7588	0.0353767	-0.00252924	0.997982	0.999984	no
XLOC_000322	XLOC_000322	adh1	NC_003421:1587623-1593818	G1	G2	OK	1163.29	1741.3	0.581952	-1.55934	0.118916	0.584642	no
XLOC_000323	XLOC_000323	SPCC777.02,SPCC777.04	NC_003421:1594597-1604810	G1	G2	OK	27.2707	30.7866	0.174948	-0.42936	0.667661	0.999984	no
XLOC_000324	XLOC_000324	gtr2	NC_003421:1604988-1608068	G1	G2	OK	83.8463	70.858	-0.242815	0.822374	0.410864	0.999984	no
XLOC_000325	XLOC_000325	omh3	NC_003421:1609120-1612830	G1	G2	OK	23.1624	20.1938	-0.197877	0.681011	0.495864	0.999984	no
XLOC_000326	XLOC_000326	SPCC777.11	NC_003421:1616390-1622429	G1	G2	OK	14.4754	13.0619	-0.148232	0.216682	0.828456	0.999984	no
XLOC_000327	XLOC_000327	vps35	NC_003421:1616390-1622429	G1	G2	OK	20.2087	21.3971	0.0824377	-0.186849	0.851779	0.999984	no
XLOC_000328	XLOC_000328	SPCC777.15,prp4	NC_003421:1622497-1629887	G1	G2	OK	24.8741	21.5338	-0.208039	0.357792	0.720499	0.999984	no
XLOC_000329	XLOC_000329	wtf14	NC_003421:1629963-1632149	G1	G2	OK	15.6932	16.2267	0.0482333	-0.138203	0.89008	0.999984	no
XLOC_000330	XLOC_000330	wtf15	NC_003421:1632590-1634460	G1	G2	OK	12.1901	8.42928	-0.532233	1.27131	0.203617	0.77184	no
XLOC_000331	XLOC_000331	pmd1	NC_003421:1634986-1640571	G1	G2	OK	20.4696	17.6837	-0.211059	0.918848	0.358175	0.981522	no
XLOC_000332	XLOC_000332	rpl39	NC_003421:1640802-1641395	G1	G2	OK	286.459	320.276	0.160984	-0.723292	0.4695	0.999984	no
XLOC_000333	XLOC_000333	SPNCRNA.1213	NC_003421:1641748-1653199	G1	G2	NOTEST	0	1.04717	1.79769e+308	1.79769e+308	0.256506	1	no
XLOC_000334	XLOC_000334	SPCC663.10	NC_003421:1641748-1653199	G1	G2	OK	13.1136	9.66467	-0.440268	0.481332	0.63028	0.999984	no
XLOC_000335	XLOC_000335	saf1	NC_003421:1653342-1655582	G1	G2	OK	14.9034	9.95088	-0.582749	1.7168	0.086016	0.487533	no
XLOC_000336	XLOC_000336	cid12	NC_003421:1655665-1660080	G1	G2	OK	10.3289	6.5584	-0.655267	1.75287	0.0796245	0.463886	no
XLOC_000337	XLOC_000337	gaf1	NC_003421:1665532-1683583	G1	G2	OK	1.98752	8.44151	2.08653	-1.70586	0.0880348	0.49404	no
XLOC_000338	XLOC_000338	SPCC417.03	NC_003421:1665532-1683583	G1	G2	NOTEST	0	0	0	0	1	1	no
XLOC_000339	XLOC_000339	SPCC417.04	NC_003421:1665532-1683583	G1	G2	OK	3.38314	2.24584	-0.591105	0.107333	0.914525	0.999984	no
XLOC_000340	XLOC_000340	SPNCRNA.1216	NC_003421:1665532-1683583	G1	G2	OK	12.3838	18.2448	0.559027	-0.364409	0.715553	0.999984	no
XLOC_000341	XLOC_000341	SPNCRNA.1217,SPNCRNA.583	NC_003421:1665532-1683583	G1	G2	OK	19.3068	13.6033	-0.505152	1.03041	0.302819	0.916936	no
XLOC_000342	XLOC_000342	tef3	NC_003421:1685598-1688951	G1	G2	OK	2418.31	1577.86	-0.616026	2.29552	0.0217031	0.198798	no
XLOC_000343	XLOC_000343	SPCTRNASER.11	NC_003421:1689712-1689809	G1	G2	NOTEST	0	0	0	0	1	1	no
XLOC_000344	XLOC_000344	SPCTRNAMET.07	NC_003421:1689816-1689888	G1	G2	NOTEST	0	0	0	0	1	1	no
XLOC_000345	XLOC_000345	SPRRNA.05	NC_003421:1689891-1697592	G1	G2	NOTEST	0	0	0	0	1	1	no
XLOC_000346	XLOC_000346	dal51	NC_003421:1689891-1697592	G1	G2	OK	12.4635	10.4823	-0.249746	0.659566	0.509533	0.999984	no
XLOC_000347	XLOC_000347	SPCC417.12	NC_003421:1697660-1701831	G1	G2	OK	1.49054	3.14928	1.07919	-0.804525	0.421094	0.999984	no
XLOC_000348	XLOC_000348	SPCTRNAASN.06	NC_003421:1701898-1701972	G1	G2	NOTEST	0	0	0	0	1	1	no
XLOC_000349	XLOC_000349	SPRRNA.06	NC_003421:1702122-1702252	G1	G2	OK	30.1096	405.559	3.75161	-1.80039	0.071799	0.439464	no
XLOC_000350	XLOC_000350	SPCC191.01,SPCC191.06,cyc1	NC_003421:1704098-1716060	G1	G2	OK	416.021	521.818	0.326891	-1.00824	0.313338	0.927884	no
XLOC_000351	XLOC_000351	SPCC191.08	NC_003421:1716606-1717542	G1	G2	OK	41.4686	34.66	-0.258746	0.821541	0.411338	0.999984	no
XLOC_000352	XLOC_000352	snR46	NC_003421:1717919-1718087	G1	G2	OK	0	49.2733	1.79769e+308	1.79769e+308	0.120188	0.58788	no
XLOC_000353	XLOC_000353	SPNCRNA.1222	NC_003421:1719142-1720715	G1	G2	OK	10.9164	10.6989	-0.0290427	0.0598253	0.952295	0.999984	no
XLOC_000354	XLOC_000354	SPCC191.10	NC_003421:1721176-1722876	G1	G2	OK	1.07634	2.03404	0.91821	-0.64405	0.519543	0.999984	no
XLOC_000355	XLOC_000355	inv1	NC_003421:1723392-1727281	G1	G2	OK	28.0094	12.037	-1.21844	3.4745	0.000511798	0.0101288	yes
XLOC_000356	XLOC_000356	bdf1	NC_003421:1728358-1731295	G1	G2	OK	47.2767	46.7447	-0.0163242	0.0289076	0.976938	0.999984	no
XLOC_000357	XLOC_000357	SPCC1450.03	NC_003421:1731386-1732421	G1	G2	OK	72.8818	62.3023	-0.226272	0.891721	0.372543	0.995171	no
XLOC_000358	XLOC_000358	tef5	NC_003421:1732729-1733847	G1	G2	OK	2217.23	2502.05	0.174349	-0.733251	0.463405	0.999984	no
XLOC_000359	XLOC_000359	SPNCRNA.1225	NC_003421:1734259-1738573	G1	G2	OK	9.29511	13.5229	0.540865	-0.741157	0.458598	0.999984	no
XLOC_000360	XLOC_000360	SPNCRNA.1226,SPNCRNA.501	NC_003421:1741201-1745250	G1	G2	OK	5.76819	7.02339	0.284051	-0.726056	0.467804	0.999984	no
XLOC_000361	XLOC_000361	SPCC1450.12,SPCC1450.15	NC_003421:1754132-1765309	G1	G2	OK	87.8803	99.1375	0.173891	-0.46398	0.642662	0.999984	no
XLOC_000362	XLOC_000362	SPCC1442.02,SPCC1442.03,ste6	NC_003421:1765366-1775639	G1	G2	OK	53.7511	35.0612	-0.616419	1.90618	0.0566272	0.381151	no
XLOC_000363	XLOC_000363	SPCC1442.19,pre8,trp3	NC_003421:1777882-1788596	G1	G2	OK	274.53	263.851	-0.0572392	0.175821	0.860435	0.999984	no
XLOC_000364	XLOC_000364	pps1	NC_003421:1788948-1794697	G1	G2	OK	45.2799	44.792	-0.015631	0.0434493	0.965343	0.999984	no
XLOC_000365	XLOC_000365	SPNCRNA.1230	NC_003421:1794718-1797819	G1	G2	OK	9.04609	8.62572	-0.0686489	0.0500142	0.960111	0.999984	no
XLOC_000366	XLOC_000366	SPCC285.03,SPCC285.04,SPCC285.05	NC_003421:1797875-1806450	G1	G2	OK	171.444	167.175	-0.0363778	0.121207	0.903527	0.999984	no
XLOC_000367	XLOC_000367	wtf17	NC_003421:1797875-1806450	G1	G2	OK	1.68937	1.39272	-0.278585	0.0377507	0.969886	0.999984	no
XLOC_000368	XLOC_000368	ret2	NC_003421:1809023-1812646	G1	G2	OK	130.457	112.419	-0.214683	0.926814	0.354023	0.976499	no
XLOC_000369	XLOC_000369	dsc5,lsm7	NC_003421:1813853-1821594	G1	G2	OK	277.18	332.722	0.263492	-0.639656	0.522396	0.999984	no
XLOC_000370	XLOC_000370	SPCC1223.01,spp27,trs130	NC_003421:1823134-1837464	G1	G2	OK	110.754	95.1432	-0.219189	0.572148	0.567222	0.999984	no
XLOC_000371	XLOC_000371	nmt1	NC_003421:1837498-1844115	G1	G2	OK	23191	15030.7	-0.625647	1.53006	0.126002	0.605875	no
XLOC_000372	XLOC_000372	SPCTRNAHIS.04	NC_003421:1844638-1844710	G1	G2	NOTEST	0	0	0	0	1	1	no
XLOC_000373	XLOC_000373	tea1	NC_003421:1847414-1858712	G1	G2	OK	11.4107	9.96348	-0.195665	0.139778	0.888835	0.999984	no
XLOC_000374	XLOC_000374	dfr1	NC_003421:1847414-1858712	G1	G2	OK	291.26	272.008	-0.0986609	0.217007	0.828203	0.999984	no
XLOC_000375	XLOC_000375	SPNCRNA.1236	NC_003421:1859503-1862041	G1	G2	OK	44.6671	59.1257	0.404571	-1.42098	0.155323	0.67537	no
XLOC_000376	XLOC_000376	SPCTRNAGLN.05	NC_003421:1863130-1863202	G1	G2	NOTEST	0	0	0	0	1	1	no
XLOC_000377	XLOC_000377	ptc2	NC_003421:1863660-1866637	G1	G2	OK	26.3114	27.0934	0.0422537	-0.17631	0.860051	0.999984	no
XLOC_000378	XLOC_000378	SPCC1223.14,cbf12	NC_003421:1866915-1922733	G1	G2	FAIL	344.379	292.826	0	0	1	1	no
XLOC_000379	XLOC_000379	ssp1	NC_003421:1866915-1922733	G1	G2	FAIL	13.3344	11.4384	0	0	1	1	no
XLOC_000380	XLOC_000380	SPCC297.05	NC_003421:1866915-1922733	G1	G2	FAIL	31.1256	31.5504	0	0	1	1	no
XLOC_000381	XLOC_000381	SPCC737.04	NC_003421:1866915-1922733	G1	G2	FAIL	11.2112	16.1187	0	0	1	1	no
XLOC_000382	XLOC_000382	SPCC737.05	NC_003421:1866915-1922733	G1	G2	FAIL	23.2253	21.6045	0	0	1	1	no
XLOC_000383	XLOC_000383	SPCC737.08	NC_003421:1866915-1922733	G1	G2	FAIL	5.1781	2.68938	0	0	1	1	no
XLOC_000384	XLOC_000384	mug24	NC_003421:1866915-1922733	G1	G2	FAIL	1.41544	1.11803	0	0	1	1	no
XLOC_000385	XLOC_000385	sly1	NC_003421:1923101-1928314	G1	G2	OK	40.1593	45.7698	0.188664	-0.70264	0.48228	0.999984	no
XLOC_000386	XLOC_000386	SPNCRNA.506	NC_003421:1932091-1933051	G1	G2	OK	1.79377	2.419	0.431415	-0.496198	0.619755	0.999984	no
XLOC_000387	XLOC_000387	SPNCRNA.1243	NC_003421:1933298-1935331	G1	G2	OK	3.1986	3.51714	0.136959	-0.186486	0.852064	0.999984	no
XLOC_000388	XLOC_000388	SPCC74.04	NC_003421:1935378-1938754	G1	G2	OK	6.85668	6.68007	-0.0376473	0.106605	0.915102	0.999984	no
XLOC_000389	XLOC_000389	SPNCRNA.508	NC_003421:1938949-1959359	G1	G2	NOTEST	0	0	0	0	1	1	no
XLOC_000390	XLOC_000390	rpl2702	NC_003421:1938949-1959359	G1	G2	OK	569.941	677.388	0.24917	-0.778842	0.436073	0.999984	no
XLOC_000391	XLOC_000391	mak3	NC_003421:1938949-1959359	G1	G2	OK	7.74807	8.03767	0.0529409	-0.068757	0.945183	0.999984	no
XLOC_000392	XLOC_000392	SPCC18.02	NC_003421:1938949-1959359	G1	G2	OK	26.371	26.9309	0.0303089	-0.0220943	0.982373	0.999984	no
XLOC_000393	XLOC_000393	SPCC18.03	NC_003421:1938949-1959359	G1	G2	OK	48.8078	22.7882	-1.09882	2.31234	0.0207588	0.192767	no
XLOC_000394	XLOC_000394	pof6	NC_003421:1960077-1964811	G1	G2	OK	14.4961	13.4019	-0.11323	0.275089	0.783248	0.999984	no
XLOC_000395	XLOC_000395	SPNCRNA.1249	NC_003421:1965429-1968413	G1	G2	NOTEST	0.50775	0.483672	-0.0700911	0.0169759	0.986456	1	no
XLOC_000396	XLOC_000396	rpc53	NC_003421:1969021-1970523	G1	G2	OK	37.8005	39.4881	0.0630121	-0.243064	0.807956	0.999984	no
XLOC_000397	XLOC_000397	SPCC18.08	NC_003421:1970712-1973851	G1	G2	OK	24.3006	24.7372	0.0256862	-0.0881666	0.929744	0.999984	no
XLOC_000398	XLOC_000398	SPCC18.10	NC_003421:1974086-1980365	G1	G2	OK	26.6007	22.836	-0.220155	0.413352	0.679349	0.999984	no
XLOC_000399	XLOC_000399	SPCC18.13	NC_003421:1974086-1980365	G1	G2	OK	30.8708	23.3049	-0.405612	0.896041	0.370231	0.993005	no
XLOC_000400	XLOC_000400	SPCC18.20,rrt2	NC_003421:1980535-1991199	G1	G2	OK	36.7832	30.7358	-0.259128	0.163059	0.870472	0.999984	no
XLOC_000401	XLOC_000401	rpc34	NC_003421:1991798-1994119	G1	G2	OK	87.679	48.1306	-0.865275	3.59612	0.000323002	0.00684741	yes
XLOC_000402	XLOC_000402	ams2	NC_003421:2000676-2004403	G1	G2	OK	18.8611	10.4772	-0.848161	2.82266	0.0047627	0.0647011	no
XLOC_000403	XLOC_000403	ptc1	NC_003421:2004548-2010844	G1	G2	OK	11.6321	10.7189	-0.117952	0.175573	0.86063	0.999984	no
XLOC_000404	XLOC_000404	SPNCRNA.1253	NC_003421:2004548-2010844	G1	G2	OK	6.21144	5.64377	-0.138269	0.145095	0.884636	0.999984	no
XLOC_000405	XLOC_000405	SPCC4F11.05	NC_003421:2004548-2010844	G1	G2	NOTEST	0	0	0	0	1	1	no
XLOC_000406	XLOC_000406	mpg1	NC_003421:2011025-2014000	G1	G2	OK	376.442	335.256	-0.167164	0.776291	0.437577	0.999984	no
XLOC_000407	XLOC_000407	wtf19,wtf21	NC_003421:2017552-2182892	G1	G2	OK	18.134	14.9004	-0.283347	0.00203592	0.998376	0.999984	no
XLOC_000408	XLOC_000408	SPCC1739.01,wtf20	NC_003421:2017552-2182892	G1	G2	OK	46.1458	38.7191	-0.253152	0.00339626	0.99729	0.999984	no
XLOC_000409	XLOC_000409	hrr1	NC_003421:2017552-2182892	G1	G2	OK	9.89774	8.08879	-0.291175	0.00523553	0.995823	0.999984	no
XLOC_000410	XLOC_000410	set5	NC_003421:2017552-2182892	G1	G2	OK	22.97	16.6682	-0.462654	0.0335556	0.973232	0.999984	no
XLOC_000411	XLOC_000411	SPCTRNAGLY.12	NC_003421:2017552-2182892	G1	G2	NOTEST	0	0	0	0	1	1	no
XLOC_000412	XLOC_000412	cti1	NC_003421:2017552-2182892	G1	G2	OK	25.3265	17.793	-0.509343	0.00541566	0.995679	0.999984	no
XLOC_000413	XLOC_000413	SPNCRNA.1256,SPNCRNA.549	NC_003421:2017552-2182892	G1	G2	NOTEST	0.744673	1.44112	0.952514	-0.0153974	0.987715	1	no
XLOC_000414	XLOC_000414	mug33	NC_003421:2017552-2182892	G1	G2	OK	72.727	64.9626	-0.162882	0.00793833	0.993666	0.999984	no
XLOC_000415	XLOC_000415	ppe1	NC_003421:2017552-2182892	G1	G2	OK	8.45518	9.47854	0.164829	-0.0021507	0.998284	0.999984	no
XLOC_000416	XLOC_000416	ssa2	NC_003421:2017552-2182892	G1	G2	OK	3494.39	2804.36	-0.317368	0.376541	0.706514	0.999984	no
XLOC_000417	XLOC_000417	npp106	NC_003421:2017552-2182892	G1	G2	OK	30.5878	29.0491	-0.0744618	0.0113753	0.990924	0.999984	no
XLOC_000418	XLOC_000418	amt1	NC_003421:2017552-2182892	G1	G2	OK	7.66655	11.2735	0.556284	-0.0422548	0.966296	0.999984	no
XLOC_000419	XLOC_000419	SPCTRNASER.13	NC_003421:2017552-2182892	G1	G2	NOTEST	0	0	0	0	1	1	no
XLOC_000420	XLOC_000420	SPCPB1C11.02	NC_003421:2017552-2182892	G1	G2	OK	9.32963	6.51572	-0.517895	0.030782	0.975443	0.999984	no
XLOC_000421	XLOC_000421	SPCPB1C11.03	NC_003421:2017552-2182892	G1	G2	OK	41.1562	68.7937	0.741167	-0.133498	0.8938	0.999984	no
XLOC_000422	XLOC_000422	SPCC576.02,bxi1	NC_003421:2017552-2182892	G1	G2	OK	52.6589	54.8452	0.0586865	-0.00177018	0.998588	0.999984	no
XLOC_000423	XLOC_000423	ret3,sac3	NC_003421:2017552-2182892	G1	G2	OK	70.5825	56.6129	-0.318178	0.012826	0.989767	0.999984	no
XLOC_000424	XLOC_000424	rps20	NC_003421:2017552-2182892	G1	G2	OK	5881.4	7121.56	0.276032	-0.199902	0.841558	0.999984	no
XLOC_000425	XLOC_000425	rpl15	NC_003421:2017552-2182892	G1	G2	OK	3882.16	4608.75	0.247516	-0.200693	0.840939	0.999984	no
XLOC_000426	XLOC_000426	dph5,swc5	NC_003421:2017552-2182892	G1	G2	OK	87.7572	93.0108	0.0838798	-0.00147393	0.998824	0.999984	no
XLOC_000427	XLOC_000427	SPNCRNA.512	NC_003421:2017552-2182892	G1	G2	OK	5.73844	7.19189	0.325713	-0.000119395	0.999905	0.999984	no
XLOC_000428	XLOC_000428	SPNCRNA.1263	NC_003421:2017552-2182892	G1	G2	OK	7.91689	6.1425	-0.366106	0.00576014	0.995404	0.999984	no
XLOC_000429	XLOC_000429	SPNCRNA.1264	NC_003421:2017552-2182892	G1	G2	OK	21.0047	26.8653	0.355029	-0.00553973	0.99558	0.999984	no
XLOC_000430	XLOC_000430	iah1,pus1,twf1,zip2	NC_003421:2017552-2182892	G1	G2	OK	267.12	230.872	-0.210395	0.00963626	0.992311	0.999984	no
XLOC_000431	XLOC_000431	SPCC126.12	NC_003421:2017552-2182892	G1	G2	OK	73.7873	75.3706	0.0306293	-0.00467036	0.996274	0.999984	no
XLOC_000432	XLOC_000432	prp18	NC_003421:2017552-2182892	G1	G2	OK	2.25749	1.30255	-0.793383	0.00215534	0.99828	0.999984	no
XLOC_000433	XLOC_000433	wtf23	NC_003421:2017552-2182892	G1	G2	OK	6.84903	4.76548	-0.523276	0.0240252	0.980833	0.999984	no
XLOC_000434	XLOC_000434	mug163	NC_003421:2017552-2182892	G1	G2	OK	4.55174	5.29324	0.217732	-0.00111175	0.999113	0.999984	no
XLOC_000435	XLOC_000435	SPCC1620.05	NC_003421:2017552-2182892	G1	G2	OK	11.204	8.35475	-0.423352	0.00918836	0.992669	0.999984	no
XLOC_000436	XLOC_000436	SPCC1620.08	NC_003421:2017552-2182892	G1	G2	OK	81.917	72.2409	-0.181348	0.0109858	0.991235	0.999984	no
XLOC_000437	XLOC_000437	cwf26	NC_003421:2017552-2182892	G1	G2	OK	19.0888	18.4782	-0.0468996	0.000482375	0.999615	0.999984	no
XLOC_000438	XLOC_000438	SPCC1620.13,nup97	NC_003421:2017552-2182892	G1	G2	OK	41.8087	39.0448	-0.0986711	0.000557768	0.999555	0.999984	no
XLOC_000439	XLOC_000439	SPNCRNA.1269	NC_003421:2017552-2182892	G1	G2	OK	9.85772	11.8925	0.270721	-0.002289	0.998174	0.999984	no
XLOC_000440	XLOC_000440	grc3	NC_003421:2183589-2187389	G1	G2	OK	16.3079	12.798	-0.349648	1.3215	0.186335	0.742371	no
XLOC_000441	XLOC_000441	SPNCRNA.1270	NC_003421:2188082-2192048	G1	G2	NOTEST	0.488338	1.46602	1.58595	-0.18795	0.850915	1	no
XLOC_000442	XLOC_000442	cnb1	NC_003421:2192048-2193378	G1	G2	OK	17.8445	19.5654	0.132823	-0.347344	0.728333	0.999984	no
XLOC_000443	XLOC_000443	SPCC830.10	NC_003421:2201406-2206095	G1	G2	OK	51.365	41.9902	-0.290732	0.844736	0.398258	0.999984	no
XLOC_000444	XLOC_000444	ppk34	NC_003421:2201406-2206095	G1	G2	OK	23.11	22.9838	-0.00790311	0.0166688	0.986701	0.999984	no
XLOC_000445	XLOC_000445	SPCC1919.02	NC_003421:2206199-2209136	G1	G2	OK	19.1327	19.1727	0.00301494	-0.00480145	0.996169	0.999984	no
XLOC_000446	XLOC_000446	SPCC1919.04	NC_003421:2211001-2212513	G1	G2	OK	4.46816	4.01823	-0.153123	0.226946	0.820466	0.999984	no
XLOC_000447	XLOC_000447	SPCC1919.05	NC_003421:2212660-2220462	G1	G2	OK	9.87924	9.57129	-0.0456857	0.139457	0.889089	0.999984	no
XLOC_000448	XLOC_000448	SPCC1919.07	NC_003421:2220788-2222636	G1	G2	OK	26.819	17.8494	-0.587383	1.65296	0.0983382	0.52523	no
XLOC_000449	XLOC_000449	tif6	NC_003421:2223085-2224470	G1	G2	OK	219.721	263.157	0.260246	-1.25698	0.208761	0.779681	no
XLOC_000450	XLOC_000450	SPNCRNA.513	NC_003421:2230867-2231410	G1	G2	OK	1.72156	2.39952	0.479026	-0.393917	0.693642	0.999984	no
XLOC_000451	XLOC_000451	mug137	NC_003421:2231452-2239485	G1	G2	OK	12.2005	7.62153	-0.678788	0.934622	0.349983	0.973546	no
XLOC_000452	XLOC_000452	SPCC790.03,brl1,pep3	NC_003421:2239815-2248368	G1	G2	OK	51.1441	64.5667	0.336223	-0.850062	0.395291	0.999984	no
XLOC_000453	XLOC_000453	SPNCRNA.1278	NC_003421:2257653-2259829	G1	G2	OK	15.5569	8.1025	-0.941117	2.72807	0.00637067	0.0814379	no
XLOC_000454	XLOC_000454	sal3	NC_003421:2259958-2269788	G1	G2	OK	75.6758	54.0918	-0.484421	1.32218	0.186109	0.742371	no
XLOC_000455	XLOC_000455	pca1	NC_003421:2259958-2269788	G1	G2	OK	53.0165	49.9249	-0.0866804	0.193521	0.846551	0.999984	no
XLOC_000456	XLOC_000456	SPCC1840.08c	NC_003421:2269934-2273986	G1	G2	OK	0.269135	1.99616	2.89082	-0.541157	0.588399	0.999984	no
XLOC_000457	XLOC_000457	SPNCRNA.516	NC_003421:2275647-2277744	G1	G2	NOTEST	1.38001	1.04822	-0.396734	0.500492	0.616729	1	no
XLOC_000458	XLOC_000458	lsm8	NC_003421:2277889-2278303	G1	G2	OK	12.9091	9.59972	-0.42732	0.476009	0.634068	0.999984	no
XLOC_000459	XLOC_000459	csl4,opt3,vma8	NC_003421:2279018-2290659	G1	G2	OK	80.5779	83.0192	0.0430605	-0.104563	0.916723	0.999984	no
XLOC_000460	XLOC_000460	SPCC965.06	NC_003421:2290887-2296709	G1	G2	OK	35.9193	20.9749	-0.776095	0.942448	0.345963	0.971021	no
XLOC_000461	XLOC_000461	SPNCRNA.1283	NC_003421:2297013-2300443	G1	G2	OK	5.59548	4.33431	-0.368459	0.511258	0.609171	0.999984	no
XLOC_000462	XLOC_000462	SPCC965.09	NC_003421:2300542-2302280	G1	G2	OK	19.6126	19.3438	-0.0199157	0.0629064	0.949841	0.999984	no
XLOC_000463	XLOC_000463	SPCC965.10	NC_003421:2302441-2308319	G1	G2	OK	19.7959	18.5519	-0.0936319	0.238191	0.811733	0.999984	no
XLOC_000464	XLOC_000464	SPCC965.12	NC_003421:2302441-2308319	G1	G2	OK	39.8262	24.8592	-0.679936	1.90613	0.056633	0.381151	no
XLOC_000465	XLOC_000465	SPNCRNA.121	NC_003421:2308666-2317771	G1	G2	OK	21.6485	36.5354	0.755027	-0.282291	0.77772	0.999984	no
XLOC_000466	XLOC_000466	SPCC965.13	NC_003421:2308666-2317771	G1	G2	OK	10.6444	13.182	0.308479	-0.578375	0.563011	0.999984	no
XLOC_000467	XLOC_000467	SPCC965.14c	NC_003421:2308666-2317771	G1	G2	OK	157.066	201.648	0.360464	-1.30075	0.193343	0.754572	no
XLOC_000468	XLOC_000468	SPCC1494.01	NC_003421:2308666-2317771	G1	G2	OK	27.7348	25.9638	-0.0952004	0.213448	0.830978	0.999984	no
XLOC_000469	XLOC_000469	arz1	NC_003421:2324778-2328706	G1	G2	OK	15.7191	16.1782	0.0415388	-0.112339	0.910555	0.999984	no
XLOC_000470	XLOC_000470	SPNCRNA.1289	NC_003421:2328868-2335019	G1	G2	OK	4.74013	2.60849	-0.861711	0.636366	0.524538	0.999984	no
XLOC_000471	XLOC_000471	SPCC1494.07	NC_003421:2336551-2341383	G1	G2	OK	16.8989	14.2057	-0.250461	1.02985	0.30308	0.916936	no
XLOC_000472	XLOC_000472	adn3	NC_003421:2341403-2363778	G1	G2	OK	14.1055	21.5373	0.610578	-0.0742276	0.940829	0.999984	no
XLOC_000473	XLOC_000473	SPCC70.06	NC_003421:2364157-2368962	G1	G2	OK	11.6995	14.6677	0.326194	-0.580098	0.561849	0.999984	no
XLOC_000474	XLOC_000474	SPNCRNA.1292	NC_003421:2364157-2368962	G1	G2	OK	46.2239	47.5367	0.0404011	-0.0995438	0.920707	0.999984	no
XLOC_000475	XLOC_000475	SPCC70.10	NC_003421:2369107-2373909	G1	G2	OK	71.6083	49.0061	-0.547167	1.76725	0.0771862	0.457283	no
XLOC_000476	XLOC_000476	SPCC1827.04	NC_003421:2382308-2385780	G1	G2	OK	8.80415	7.06459	-0.317579	0.527055	0.598155	0.999984	no
XLOC_000477	XLOC_000477	SPCC1827.06c	NC_003421:2385914-2387686	G1	G2	OK	92.302	105.661	0.195009	-0.292932	0.769574	0.999984	no
XLOC_000478	XLOC_000478	SPNCRNA.1294	NC_003421:2388206-2398296	G1	G2	OK	16.2276	10.393	-0.642846	0.916531	0.359388	0.983181	no
XLOC_000479	XLOC_000479	mug170,ppk38	NC_003421:2388206-2398296	G1	G2	OK	33.8309	29.3139	-0.206755	0.430071	0.667144	0.999984	no
XLOC_000480	XLOC_000480	apl4	NC_003421:2401908-2405884	G1	G2	OK	40.2157	34.4229	-0.224389	0.949786	0.342221	0.967542	no
XLOC_000481	XLOC_000481	SPCC569.09,SPCP1E11.08,SPCP1E11.10,ade5,puf6	NC_003421:2406196-2418373	G1	G2	OK	327.254	189.494	-0.788257	1.56194	0.118302	0.58338	no
XLOC_000482	XLOC_000482	meu19	NC_003421:2418651-2422307	G1	G2	OK	15.1895	30.6745	1.01396	-1.68006	0.092946	0.509364	no
XLOC_000483	XLOC_000483	SPCC569.05c	NC_003421:2422418-2428213	G1	G2	OK	39.0596	33.7547	-0.21059	0.707853	0.479036	0.999984	no
XLOC_000484	XLOC_000484	SPCC569.01c	NC_003421:2428810-2436530	G1	G2	OK	37.4654	35.6275	-0.0725688	0.230721	0.817532	0.999984	no
XLOC_000485	XLOC_000485	SPCC569.02c	NC_003421:2428810-2436530	G1	G2	OK	3.81741	10.0414	1.3953	-0.951846	0.341175	0.966879	no
XLOC_000486	XLOC_000486	SPRRNA.46	NC_003421:2440993-2442835	G1	G2	OK	1207.15	781.683	-0.626951	2.6584	0.00785134	0.0949653	no
XLOC_000487	XLOC_000487	SPRRNA.52	NC_003421:2443247-2443412	G1	G2	OK	4193.84	1794.5	-1.22469	3.0662	0.00216798	0.034211	yes
XLOC_000488	XLOC_000488	SPRRNA.49	NC_003421:2443712-2447197	G1	G2	OK	3042.12	2609.97	-0.221048	0.690201	0.490067	0.999984	no
XLOC_000489	XLOC_000489	SPNCRNA.1299	NC_003421:2448763-2449506	G1	G2	OK	2.59045	0.746431	-1.79512	1.44352	0.148874	0.66455	no
XLOC_000490	XLOC_000490	SPRRNA.45	NC_003421:2451882-2452883	G1	G2	OK	1023.55	705.014	-0.537855	2.42506	0.0153058	0.155063	no
XLOC_000491	XLOC_000491	SPRRNA.42	NC_003421:0-1390	G1	G2	OK	230.85	186.81	-0.305384	1.46578	0.142709	0.650187	no
XLOC_000492	XLOC_000492	SPRRNA.47	NC_003421:6056-9541	G1	G2	OK	2854.09	2513.45	-0.183361	0.57587	0.564703	0.999984	no
XLOC_000493	XLOC_000493	SPRRNA.50	NC_003421:9841-10006	G1	G2	OK	2961.01	1265.5	-1.22639	2.73031	0.00632744	0.0811465	no
XLOC_000494	XLOC_000494	SPRRNA.43	NC_003421:10418-12260	G1	G2	OK	1139.09	751.119	-0.600773	2.55125	0.0107337	0.119289	no
XLOC_000495	XLOC_000495	SPRRNA.48	NC_003421:16926-20411	G1	G2	OK	2854.1	2513.45	-0.183365	0.575883	0.564694	0.999984	no
XLOC_000496	XLOC_000496	SPRRNA.51	NC_003421:20711-20876	G1	G2	OK	2961.01	1265.5	-1.22639	2.73031	0.00632744	0.0811465	no
XLOC_000497	XLOC_000497	SPRRNA.44	NC_003421:21288-23130	G1	G2	OK	1139.62	751.136	-0.601408	2.55392	0.0106518	0.119048	no
XLOC_000498	XLOC_000498	SPNCRNA.1094	NC_003421:23657-23889	G1	G2	OK	95.3389	286.778	1.5888	-3.22613	0.00125476	0.0216526	yes
XLOC_000499	XLOC_000499	SPNCRNA.1095	NC_003421:23918-24438	G1	G2	OK	153.407	391.907	1.35315	-5.66099	1.50504e-08	9.69246e-07	yes
XLOC_000500	XLOC_000500	SPCP20C8.01c	NC_003421:27742-30219	G1	G2	OK	37.3758	30.033	-0.315554	1.05174	0.292917	0.904096	no
XLOC_000501	XLOC_000501	SPCP20C8.02c	NC_003421:30519-32325	G1	G2	OK	11.3787	10.9287	-0.0582143	0.112051	0.910783	0.999984	no
XLOC_000502	XLOC_000502	SPNCRNA.1096	NC_003421:36971-41581	G1	G2	OK	41.6151	53.9978	0.375793	-1.27475	0.202397	0.768927	no
XLOC_000503	XLOC_000503	SPNCRNA.1097	NC_003421:36971-41581	G1	G2	OK	18.1561	15.1817	-0.258123	0.520766	0.602529	0.999984	no
XLOC_000504	XLOC_000504	meu3	NC_003421:41800-49363	G1	G2	OK	24.0568	34.7498	0.530559	-0.74582	0.455776	0.999984	no
XLOC_000505	XLOC_000505	SPCC757.02c	NC_003421:41800-49363	G1	G2	OK	2.49664	4.66527	0.901974	-0.734218	0.462816	0.999984	no
XLOC_000506	XLOC_000506	SPCC757.03c	NC_003421:41800-49363	G1	G2	OK	29.1821	20.9673	-0.47694	0.996115	0.319194	0.938056	no
XLOC_000507	XLOC_000507	SPCC757.05c	NC_003421:50223-54398	G1	G2	OK	28.8727	28.1248	-0.0378638	0.109324	0.912945	0.999984	no
XLOC_000508	XLOC_000508	ctt1	NC_003421:54495-59086	G1	G2	OK	165.403	195.351	0.240087	-1.07499	0.282378	0.88983	no
XLOC_000509	XLOC_000509	cox14	NC_003421:59096-61018	G1	G2	OK	19.1821	20.5449	0.0990193	-0.276383	0.782254	0.999984	no
XLOC_000510	XLOC_000510	rnc1	NC_003421:62685-66972	G1	G2	OK	38.2291	32.6025	-0.229691	0.913419	0.361022	0.984604	no
XLOC_000511	XLOC_000511	SPCC757.11c	NC_003421:67997-72755	G1	G2	OK	25.1318	28.3311	0.172872	-0.557821	0.576967	0.999984	no
XLOC_000512	XLOC_000512	SPCTRNAHIS.03	NC_003421:67997-72755	G1	G2	OK	4.04169	2.03552	-0.989562	0.791382	0.428721	0.999984	no
XLOC_000513	XLOC_000513	SPNCRNA.1101	NC_003421:76512-85096	G1	G2	OK	3.03508	3.58739	0.241201	-0.192117	0.84765	0.999984	no
XLOC_000514	XLOC_000514	SPNCRNA.1102	NC_003421:76512-85096	G1	G2	OK	19.412	22.7106	0.226418	-0.215745	0.829186	0.999984	no
XLOC_000515	XLOC_000515	prl22	NC_003421:76512-85096	G1	G2	NOTEST	0	0.383652	1.79769e+308	1.79769e+308	0.402882	1	no
XLOC_000516	XLOC_000516	rng3	NC_003421:85126-88770	G1	G2	OK	8.89631	7.99252	-0.154557	0.292964	0.76955	0.999984	no
XLOC_000517	XLOC_000517	rpl35	NC_003421:88825-98210	G1	G2	OK	3640	4875	0.421463	-1.20313	0.228927	0.812464	no
XLOC_000518	XLOC_000518	meu23	NC_003421:98294-108805	G1	G2	OK	9.09286	10.4784	0.204617	-0.219493	0.826266	0.999984	no
XLOC_000519	XLOC_000519	raf1	NC_003421:98294-108805	G1	G2	OK	17.294	12.2353	-0.499226	1.09774	0.272318	0.875122	no
XLOC_000520	XLOC_000520	rhp16	NC_003421:98294-108805	G1	G2	OK	21.4836	14.8652	-0.531291	1.73939	0.0819665	0.472452	no
XLOC_000521	XLOC_000521	SPCC330.19c	NC_003421:98294-108805	G1	G2	OK	4.80417	7.82113	0.70309	-0.33502	0.73761	0.999984	no
XLOC_000522	XLOC_000522	SPCC330.03c	NC_003421:109596-110654	G1	G2	OK	8.41991	5.04083	-0.740143	1.2483	0.211921	0.781588	no
XLOC_000523	XLOC_000523	mug135	NC_003421:111869-113477	G1	G2	OK	21.2579	15.7324	-0.43426	1.25655	0.208916	0.779769	no
XLOC_000524	XLOC_000524	SPCTRNAGLY.10	NC_003421:113715-113786	G1	G2	NOTEST	0	0	0	0	1	1	no
XLOC_000525	XLOC_000525	SPNCRNA.129	NC_003421:115393-115476	G1	G2	NOTEST	0	0	0	0	1	1	no
XLOC_000526	XLOC_000526	ura4	NC_003421:115588-116726	G1	G2	OK	77.2039	94.5676	0.292671	-1.26591	0.205544	0.774647	no
XLOC_000527	XLOC_000527	new25	NC_003421:117577-117847	G1	G2	OK	61.4858	66.69	0.117216	-0.213513	0.830927	0.999984	no
XLOC_000528	XLOC_000528	SPCC330.06c	NC_003421:118221-120204	G1	G2	OK	1831.23	1469.11	-0.317867	1.28222	0.199766	0.765449	no
XLOC_000529	XLOC_000529	SPCC330.07c	NC_003421:120539-122929	G1	G2	OK	14.9335	14.1511	-0.0776331	0.22297	0.823559	0.999984	no
XLOC_000530	XLOC_000530	alg11	NC_003421:123862-137851	G1	G2	FAIL	0	0	0	0	1	1	no
XLOC_000531	XLOC_000531	sdh3	NC_003421:123862-137851	G1	G2	FAIL	282.895	379.191	0	0	1	1	no
XLOC_000532	XLOC_000532	rpl2402	NC_003421:137969-138594	G1	G2	OK	1484.6	1588.28	0.0973899	-0.438297	0.661171	0.999984	no
XLOC_000533	XLOC_000533	SPCC320.14	NC_003421:138958-140937	G1	G2	OK	36.8359	31.0249	-0.247684	0.977964	0.328092	0.951068	no
XLOC_000534	XLOC_000534	SPNCRNA.457	NC_003421:141428-144172	G1	G2	NOTEST	0	0	0	0	1	1	no
XLOC_000535	XLOC_000535	atp23	NC_003421:141428-144172	G1	G2	OK	29.7065	24.564	-0.274235	0.81399	0.415651	0.999984	no
XLOC_000536	XLOC_000536	SPCC320.05,SPCC320.06,SPCC320.08,hem15,srp72	NC_003421:144253-190401	G1	G2	OK	291.829	198.036	-0.55936	0.780114	0.435324	0.999984	no
XLOC_000537	XLOC_000537	SPCC1235.04c,SPCC320.03,fft2	NC_003421:144253-190401	G1	G2	OK	38.2003	33.7898	-0.176998	0.0840984	0.932978	0.999984	no
XLOC_000538	XLOC_000538	pdh1,sec6	NC_003421:190461-199637	G1	G2	OK	40.1004	37.4053	-0.100371	0.328749	0.742345	0.999984	no
XLOC_000539	XLOC_000539	mpc1	NC_003421:199705-202821	G1	G2	OK	10937	37545.5	1.77943	-1.42792	0.153316	0.673526	no
XLOC_000540	XLOC_000540	mug146	NC_003421:199705-202821	G1	G2	OK	11.7495	33.3468	1.50495	-2.46726	0.013615	0.143421	no
XLOC_000541	XLOC_000541	SPNCRNA.1118	NC_003421:204632-206912	G1	G2	OK	14.9154	9.22158	-0.69372	1.97524	0.0482408	0.345502	no
XLOC_000542	XLOC_000542	SPCC1235.17	NC_003421:207224-218414	G1	G2	OK	1.97913	2.98206	0.591447	-0.534621	0.592912	0.999984	no
XLOC_000543	XLOC_000543	SPNCRNA.1119	NC_003421:207224-218414	G1	G2	OK	26.4351	27.0712	0.0343033	-0.0354814	0.971696	0.999984	no
XLOC_000544	XLOC_000544	wtf3	NC_003421:218863-220374	G1	G2	OK	4.10551	3.84062	-0.0962224	0.116947	0.906902	0.999984	no
XLOC_000545	XLOC_000545	SPCC548.05c,wtf4	NC_003421:220852-225869	G1	G2	OK	22.9856	21.2768	-0.111453	0.33468	0.737867	0.999984	no
XLOC_000546	XLOC_000546	ght8	NC_003421:226335-230546	G1	G2	OK	103.645	67.7445	-0.613476	2.92176	0.00348056	0.0505084	no
XLOC_000547	XLOC_000547	ght1	NC_003421:232287-239381	G1	G2	OK	4.46923	7.3127	0.710378	-1.12111	0.262243	0.860003	no
XLOC_000548	XLOC_000548	SPCC794.01c	NC_003421:239462-245696	G1	G2	OK	4.98814	7.98903	0.679518	-1.15341	0.248744	0.839767	no
XLOC_000549	XLOC_000549	SPCC794.04c	NC_003421:248210-252103	G1	G2	OK	3.41723	7.27718	1.09055	-2.82154	0.00477932	0.0648529	no
XLOC_000550	XLOC_000550	SPCC794.06	NC_003421:259242-262668	G1	G2	NOTEST	0.438198	0.59896	0.450876	-0.218834	0.82678	1	no
XLOC_000551	XLOC_000551	SPNCRNA.1123	NC_003421:262680-265275	G1	G2	OK	8.37818	7.66826	-0.127738	0.038765	0.969078	0.999984	no
XLOC_000552	XLOC_000552	ef1a-a	NC_003421:265314-269523	G1	G2	OK	7269.72	8040.4	0.145367	-0.451193	0.651851	0.999984	no
XLOC_000553	XLOC_000553	SPCC794.11c	NC_003421:270260-274909	G1	G2	OK	106.443	115.619	0.119287	-0.500958	0.616401	0.999984	no
XLOC_000554	XLOC_000554	mae2	NC_003421:275260-286463	G1	G2	OK	592.002	445.849	-0.409047	0.771647	0.440324	0.999984	no
XLOC_000555	XLOC_000555	SPCC553.10	NC_003421:275260-286463	G1	G2	OK	2087.49	1314.38	-0.667391	2.23291	0.0255546	0.223537	no
XLOC_000556	XLOC_000556	SPCC553.05c,swp1	NC_003421:287216-298647	G1	G2	OK	167.704	174.925	0.0608191	-0.183847	0.854134	0.999984	no
XLOC_000557	XLOC_000557	cyp9,pex1	NC_003421:299135-305477	G1	G2	OK	34.8069	31.3527	-0.150783	0.504176	0.614138	0.999984	no
XLOC_000558	XLOC_000558	SPCC553.02	NC_003421:305617-308800	G1	G2	OK	53.3904	42.542	-0.327691	1.51088	0.130819	0.619465	no
XLOC_000559	XLOC_000559	SPCC736.03c,gma12	NC_003421:313016-318925	G1	G2	OK	37.6563	49.8895	0.405845	-1.40118	0.16116	0.688464	no
XLOC_000560	XLOC_000560	SPNCRNA.1130	NC_003421:319209-319876	G1	G2	OK	5.18126	2.43804	-1.08758	1.27953	0.200709	0.767163	no
XLOC_000561	XLOC_000561	SPCC736.07c,SPCC736.09c	NC_003421:322429-330845	G1	G2	OK	5.85872	6.17949	0.0769022	-0.108461	0.91363	0.999984	no
XLOC_000562	XLOC_000562	SPCTRNAPHE.04	NC_003421:331227-331300	G1	G2	NOTEST	0	0	0	0	1	1	no
XLOC_000563	XLOC_000563	mrps8	NC_003421:331479-332651	G1	G2	OK	37.1884	23.1931	-0.68116	1.74336	0.0812707	0.470485	no
XLOC_000564	XLOC_000564	mmi1	NC_003421:334079-340171	G1	G2	OK	25.7737	18.3954	-0.486555	1.46346	0.143341	0.651816	no
XLOC_000565	XLOC_000565	SPCC736.13	NC_003421:340647-342096	G1	G2	OK	142.922	149.595	0.0658303	-0.318803	0.749876	0.999984	no
XLOC_000566	XLOC_000566	SPNCRNA.1132	NC_003421:342150-346745	G1	G2	OK	8.92946	4.34852	-1.03805	2.07757	0.0377493	0.292579	no
XLOC_000567	XLOC_000567	SPNCRNA.1133	NC_003421:348396-357773	G1	G2	OK	7.07005	6.95846	-0.0229522	0.0155049	0.987629	0.999984	no
XLOC_000568	XLOC_000568	SPCC594.02c,SPCC594.04c,SPCC594.06c,bqt3,spf1	NC_003421:357952-369334	G1	G2	OK	171.187	120.405	-0.507675	1.66135	0.0966434	0.521945	no
XLOC_000569	XLOC_000569	mcm3	NC_003421:370155-375325	G1	G2	OK	23.6278	18.1605	-0.379681	1.01817	0.308598	0.924473	no
XLOC_000570	XLOC_000570	mug174,srp68	NC_003421:375427-381250	G1	G2	OK	33.625	28.5572	-0.235681	0.755126	0.450173	0.999984	no
XLOC_000571	XLOC_000571	SPNCRNA.1135	NC_003421:384094-388430	G1	G2	NOTEST	1.26544	1.24742	-0.0206919	0.00633198	0.994948	1	no
XLOC_000572	XLOC_000572	SPCC1682.08c	NC_003421:384094-388430	G1	G2	OK	16.6963	16.8716	0.0150694	-0.0459503	0.96335	0.999984	no
XLOC_000573	XLOC_000573	SPCC1682.09c,SPCC1682.11c,ubp16	NC_003421:388527-397375	G1	G2	OK	39.2116	28.58	-0.456275	1.01387	0.310647	0.927426	no
XLOC_000574	XLOC_000574	SPCC306.02c	NC_003421:405537-408882	G1	G2	OK	33.3184	30.928	-0.107408	0.190773	0.848703	0.999984	no
XLOC_000575	XLOC_000575	cnd2	NC_003421:409353-412109	G1	G2	OK	12.6369	9.4268	-0.4228	1.36659	0.171754	0.712091	no
XLOC_000576	XLOC_000576	set1	NC_003421:412292-416039	G1	G2	OK	9.4313	9.29473	-0.0210432	0.0681523	0.945664	0.999984	no
XLOC_000577	XLOC_000577	SPCC306.06c,SPCC306.07c,SPCC306.08c,cap1,ins1	NC_003421:416114-489016	G1	G2	OK	694.842	591.235	-0.232954	0.393043	0.694288	0.999984	no
XLOC_000578	XLOC_000578	SPCC4G3.16,SPCC4G3.17,alp16,mdj1,rix1	NC_003421:416114-489016	G1	G2	OK	155.256	137.463	-0.17561	0.122027	0.902878	0.999984	no
XLOC_000579	XLOC_000579	mug154	NC_003421:416114-489016	G1	G2	OK	34.9379	34.157	-0.0326101	0.0135642	0.989178	0.999984	no
XLOC_000580	XLOC_000580	SPCC364.07,SPCC4G3.03,aph1,psk1	NC_003421:416114-489016	G1	G2	OK	287.955	367.194	0.350698	-0.43532	0.66333	0.999984	no
XLOC_000581	XLOC_000581	SPCTRNASER.07	NC_003421:416114-489016	G1	G2	NOTEST	0	0	0	0	1	1	no
XLOC_000582	XLOC_000582	nap1,vps3	NC_003421:416114-489016	G1	G2	OK	176.934	166.491	-0.0877684	0.0956449	0.923803	0.999984	no
XLOC_000583	XLOC_000583	rpl1702	NC_003421:416114-489016	G1	G2	OK	797.086	854.402	0.10018	-0.155323	0.876566	0.999984	no
XLOC_000584	XLOC_000584	cif1	NC_003421:416114-489016	G1	G2	OK	32.0728	18.6704	-0.780601	0.167072	0.867313	0.999984	no
XLOC_000585	XLOC_000585	sec8	NC_003421:489818-499892	G1	G2	OK	5.15987	4.92158	-0.0682134	0.124297	0.90108	0.999984	no
XLOC_000586	XLOC_000586	SPCC970.08	NC_003421:489818-499892	G1	G2	OK	21.9415	17.6925	-0.310519	1.03669	0.299882	0.912591	no
XLOC_000587	XLOC_000587	SPCC970.06	NC_003421:502926-505493	G1	G2	OK	35.34	29.9177	-0.240303	0.882304	0.377613	0.996078	no
XLOC_000588	XLOC_000588	rpl3601	NC_003421:505735-518461	G1	G2	OK	128.074	143.356	0.162622	-0.204397	0.838043	0.999984	no
XLOC_000589	XLOC_000589	SPCC970.02,SPCC970.03,mis18,rad16	NC_003421:505735-518461	G1	G2	OK	196.649	189.441	-0.0538804	0.195964	0.844639	0.999984	no
XLOC_000590	XLOC_000590	med31	NC_003421:525858-526837	G1	G2	OK	36.544	31.617	-0.208934	0.659552	0.509542	0.999984	no
XLOC_000591	XLOC_000591	SPNCRNA.580	NC_003421:529027-531496	G1	G2	NOTEST	0	1.12913	1.79769e+308	1.79769e+308	0.0772295	1	no
XLOC_000592	XLOC_000592	rpl35a	NC_003421:540205-540821	G1	G2	OK	2790.99	3779.55	0.437438	-1.93395	0.0531196	0.367946	no
XLOC_000593	XLOC_000593	bir1	NC_003421:541062-549313	G1	G2	OK	8.33974	9.13444	0.131313	-0.260857	0.794203	0.999984	no
XLOC_000594	XLOC_000594	cut15	NC_003421:549554-552266	G1	G2	OK	33.6456	26.4104	-0.34931	1.45849	0.144706	0.653881	no
XLOC_000595	XLOC_000595	ast1	NC_003421:552342-559087	G1	G2	OK	4.40043	3.54778	-0.310729	0.142224	0.886903	0.999984	no
XLOC_000596	XLOC_000596	bpb1	NC_003421:552342-559087	G1	G2	OK	70.1015	72.0758	0.0400708	-0.0949882	0.924324	0.999984	no
XLOC_000597	XLOC_000597	SPCC1672.14,sap1	NC_003421:559428-574812	G1	G2	OK	9.53615	15.2922	0.68132	-0.630216	0.528553	0.999984	no
XLOC_000598	XLOC_000598	SPCC1672.03c,SPCC1672.04c,asp1,yrs1	NC_003421:559428-574812	G1	G2	OK	164.252	183.954	0.163438	-0.517178	0.605032	0.999984	no
XLOC_000599	XLOC_000599	tfa2	NC_003421:579091-583707	G1	G2	OK	54.9096	56.5961	0.0436425	-0.120867	0.903796	0.999984	no
XLOC_000600	XLOC_000600	SPCC1672.11c	NC_003421:583872-589968	G1	G2	OK	19.9274	17.7452	-0.167326	0.542769	0.587289	0.999984	no
XLOC_000601	XLOC_000601	get4	NC_003421:590069-604961	G1	G2	OK	139.068	151.6	0.124476	-0.287294	0.773887	0.999984	no
XLOC_000602	XLOC_000602	SPCC1183.03c,lig4,pet127,spo13	NC_003421:590069-604961	G1	G2	OK	66.638	60.6732	-0.135286	0.11466	0.908714	0.999984	no
XLOC_000603	XLOC_000603	rpl101	NC_003421:606261-612721	G1	G2	OK	3921.4	4907.39	0.323586	-1.21503	0.224355	0.802935	no
XLOC_000604	XLOC_000604	pmp31	NC_003421:612759-613998	G1	G2	OK	62.4817	52.8733	-0.240895	0.913762	0.360842	0.984445	no
XLOC_000605	XLOC_000605	SPNCRNA.1146	NC_003421:615397-624845	G1	G2	OK	3.19845	1.5023	-1.0902	0.890527	0.373183	0.995247	no
XLOC_000606	XLOC_000606	mug73	NC_003421:615397-624845	G1	G2	OK	18.5036	10.5707	-0.807744	1.36496	0.172266	0.712985	no
XLOC_000607	XLOC_000607	SPCC31H12.03c	NC_003421:625103-626325	G1	G2	OK	76.6068	57.7183	-0.408442	1.694	0.0902661	0.50109	no
XLOC_000608	XLOC_000608	rpl1202	NC_003421:627061-628007	G1	G2	OK	902.852	1124.79	0.317093	-1.43461	0.151398	0.670511	no
XLOC_000609	XLOC_000609	sds21	NC_003421:628112-634145	G1	G2	OK	13.1757	13.1596	-0.00175652	0.00317913	0.997463	0.999984	no
XLOC_000610	XLOC_000610	ccr4	NC_003421:634214-642941	G1	G2	OK	64.0539	64.246	0.00431946	-0.00954743	0.992382	0.999984	no
XLOC_000611	XLOC_000611	taf5	NC_003421:634214-642941	G1	G2	OK	66.2047	62.9065	-0.0737249	0.16289	0.870605	0.999984	no
XLOC_000612	XLOC_000612	SPCC5E4.05c,SPCC5E4.10c	NC_003421:643346-657318	G1	G2	OK	173.679	164.294	-0.0801473	0.0892021	0.928921	0.999984	no
XLOC_000613	XLOC_000613	SPNCRNA.1151	NC_003421:657369-666154	G1	G2	OK	6.86673	5.53339	-0.31146	0.276734	0.781984	0.999984	no
XLOC_000614	XLOC_000614	SPCC16C4.20c	NC_003421:657369-666154	G1	G2	OK	52.0981	40.2126	-0.373581	0.462815	0.643497	0.999984	no
XLOC_000615	XLOC_000615	SPCC16C4.02c	NC_003421:657369-666154	G1	G2	OK	9.03866	8.47934	-0.0921564	0.151982	0.879201	0.999984	no
XLOC_000616	XLOC_000616	SPCC16C4.06c	NC_003421:668411-671555	G1	G2	OK	12.6655	13.033	0.0412645	-0.125875	0.899831	0.999984	no
XLOC_000617	XLOC_000617	skb15	NC_003421:673475-677234	G1	G2	OK	62.6946	39.849	-0.653798	2.52537	0.0115578	0.125868	no
XLOC_000618	XLOC_000618	rpl1201	NC_003421:691088-691690	G1	G2	OK	4257.83	5490.6	0.366844	-1.51092	0.130809	0.619465	no
XLOC_000619	XLOC_000619	sfc4	NC_003421:691824-694903	G1	G2	OK	16.0302	12.3975	-0.370737	1.34714	0.177937	0.725509	no
XLOC_000620	XLOC_000620	SPCC16C4.16c	NC_003421:695872-698599	G1	G2	OK	33.8696	31.1151	-0.122379	0.317984	0.750497	0.999984	no
XLOC_000621	XLOC_000621	taf6	NC_003421:698825-701735	G1	G2	OK	78.593	90.1569	0.198038	-0.961159	0.336472	0.960523	no
XLOC_000622	XLOC_000622	SPNCRNA.1152	NC_003421:702365-707449	G1	G2	OK	4.07285	2.92004	-0.480052	0.175423	0.860748	0.999984	no
XLOC_000623	XLOC_000623	SPCPJ732.02c	NC_003421:702365-707449	G1	G2	OK	58.2011	49.907	-0.221805	0.863359	0.38794	0.999984	no
XLOC_000624	XLOC_000624	meu15	NC_003421:708063-719321	G1	G2	OK	5.44636	6.37987	0.228234	-0.0688106	0.94514	0.999984	no
XLOC_000625	XLOC_000625	bfr1	NC_003421:708063-719321	G1	G2	OK	89.4514	51.1042	-0.807662	2.25425	0.0241804	0.214669	no
XLOC_000626	XLOC_000626	SPNCRNA.1154	NC_003421:720638-721568	G1	G2	NOTEST	0.883631	0.567091	-0.639864	0.508288	0.611252	1	no
XLOC_000627	XLOC_000627	SPCC18B5.05c,SPCC18B5.08c,nup61	NC_003421:721787-737017	G1	G2	OK	129.633	108.905	-0.251363	0.753016	0.45144	0.999984	no
XLOC_000628	XLOC_000628	SPCC18B5.09c,SPCC18B5.10c	NC_003421:737072-739266	G1	G2	OK	31.2465	26.1402	-0.257423	0.598936	0.549216	0.999984	no
XLOC_000629	XLOC_000629	cds1	NC_003421:739360-741424	G1	G2	OK	40.0273	29.7189	-0.429604	1.54168	0.123151	0.598016	no
XLOC_000630	XLOC_000630	ump1	NC_003421:742947-748632	G1	G2	OK	154.379	161.272	0.0630193	-0.259541	0.795218	0.999984	no
XLOC_000631	XLOC_000631	oca2	NC_003421:757329-767541	G1	G2	OK	10.7818	15.7488	0.546646	-0.847667	0.396623	0.999984	no
XLOC_000632	XLOC_000632	SPNCRNA.1157	NC_003421:757329-767541	G1	G2	OK	0	2.24566	1.79769e+308	1.79769e+308	0.135034	0.63016	no
XLOC_000633	XLOC_000633	gnr1	NC_003421:757329-767541	G1	G2	OK	11.8804	11.9312	0.0061575	-0.00995902	0.992054	0.999984	no
XLOC_000634	XLOC_000634	SPCC1020.03,SPCC1020.05,SPCC1020.07,SPCC1020.08,Tf2-12	NC_003421:767592-786204	G1	G2	OK	124.266	117.106	-0.0856206	0.103949	0.91721	0.999984	no
XLOC_000635	XLOC_000635	spc7	NC_003421:786288-791163	G1	G2	OK	6.073	5.73644	-0.0822523	0.266213	0.790075	0.999984	no
XLOC_000636	XLOC_000636	spt2	NC_003421:791686-798143	G1	G2	OK	31.0597	23.4525	-0.405302	1.32832	0.184072	0.738121	no
XLOC_000637	XLOC_000637	ipi1,mug4	NC_003421:801148-809247	G1	G2	OK	25.9014	19.5503	-0.405842	1.08792	0.27663	0.881942	no
XLOC_000638	XLOC_000638	SPCC1393.09c	NC_003421:815086-816595	G1	G2	OK	144.457	96.0798	-0.588333	2.53459	0.0112579	0.123392	no
XLOC_000639	XLOC_000639	ten1	NC_003421:817680-820493	G1	G2	OK	21.4749	18.8128	-0.190937	0.118805	0.90543	0.999984	no
XLOC_000640	XLOC_000640	SPCTRNAGLY.11	NC_003421:820566-820637	G1	G2	NOTEST	0	0	0	0	1	1	no
XLOC_000641	XLOC_000641	SPCC1393.11	NC_003421:821247-824429	G1	G2	NOTEST	0	1.01877	1.79769e+308	1.79769e+308	0.057316	1	no
XLOC_000642	XLOC_000642	SPCC2H8.05c	NC_003421:830999-833537	G1	G2	OK	22.1127	23.7965	0.105876	-0.307912	0.75815	0.999984	no
XLOC_000643	XLOC_000643	aah3	NC_003421:833580-836015	G1	G2	OK	61.4506	53.9629	-0.187458	0.859758	0.389923	0.999984	no
XLOC_000644	XLOC_000644	SPNCRNA.581	NC_003421:837457-844165	G1	G2	NOTEST	1.31577	0.636804	-1.04699	0.453965	0.649854	1	no
XLOC_000645	XLOC_000645	atg1	NC_003421:848425-853239	G1	G2	OK	28.5144	28.6212	0.00539546	-0.0131677	0.989494	0.999984	no
XLOC_000646	XLOC_000646	SPRRNA.55	NC_003421:853313-853428	G1	G2	OK	1.31874	58.6589	5.47512	-0.425513	0.670462	0.999984	no
XLOC_000647	XLOC_000647	sec59	NC_003421:854404-856452	G1	G2	OK	10.6303	9.28743	-0.194838	0.516803	0.605294	0.999984	no
XLOC_000648	XLOC_000648	pup3	NC_003421:856978-866998	G1	G2	OK	172.999	176.626	0.0299354	-0.101791	0.918922	0.999984	no
XLOC_000649	XLOC_000649	SPCC16A11.03c	NC_003421:867226-878728	G1	G2	OK	20.3237	15.2619	-0.41323	0.690877	0.489643	0.999984	no
XLOC_000650	XLOC_000650	dim1	NC_003421:867226-878728	G1	G2	OK	66.1914	45.5511	-0.539159	0.83277	0.404974	0.999984	no
XLOC_000651	XLOC_000651	gpi10	NC_003421:878982-882894	G1	G2	OK	17.3422	18.8544	0.120614	-0.36952	0.71174	0.999984	no
XLOC_000652	XLOC_000652	prl16	NC_003421:878982-882894	G1	G2	NOTEST	0	0	0	0	1	1	no
XLOC_000653	XLOC_000653	oca8,tim23,ubp1	NC_003421:883331-895679	G1	G2	OK	407.971	422.427	0.0502365	-0.158637	0.873955	0.999984	no
XLOC_000654	XLOC_000654	SPCC16A11.15c	NC_003421:895845-896879	G1	G2	OK	40.9062	33.8871	-0.271584	0.907421	0.364184	0.986464	no
XLOC_000655	XLOC_000655	rpn1302	NC_003421:897607-899248	G1	G2	OK	41.9132	43.9323	0.0678776	-0.265864	0.790344	0.999984	no
XLOC_000656	XLOC_000656	SPCC24B10.02c	NC_003421:900321-905118	G1	G2	OK	18.255	15.3556	-0.249526	0.532702	0.59424	0.999984	no
XLOC_000657	XLOC_000657	gad8	NC_003421:912456-917606	G1	G2	NOTEST	0	0	0	0	1	1	no
XLOC_000658	XLOC_000658	ada2	NC_003421:912456-917606	G1	G2	OK	22.9197	25.2817	0.141505	-0.373142	0.709043	0.999984	no
XLOC_000659	XLOC_000659	mft1,xlf1,yta4	NC_003421:918491-925737	G1	G2	OK	36.6266	33.7853	-0.116494	0.293226	0.76935	0.999984	no
XLOC_000660	XLOC_000660	SPCC24B10.16c	NC_003421:927356-930409	G1	G2	OK	5.59985	9.63479	0.782866	-1.41807	0.15617	0.676886	no
XLOC_000661	XLOC_000661	SPCC24B10.19c	NC_003421:930467-935154	G1	G2	OK	20.112	18.8756	-0.0915328	0.168647	0.866074	0.999984	no
XLOC_000662	XLOC_000662	SPCPB16A4.02c	NC_003421:937267-946687	G1	G2	OK	23.8986	29.9669	0.326444	-0.0769654	0.938651	0.999984	no
XLOC_000663	XLOC_000663	ade10	NC_003421:946756-954331	G1	G2	OK	530.115	629.418	0.247713	-1.00867	0.313133	0.927884	no
XLOC_000664	XLOC_000664	SPCPB16A4.05c,trm8	NC_003421:946756-954331	G1	G2	OK	75.1577	67.13	-0.162964	0.19251	0.847343	0.999984	no
XLOC_000665	XLOC_000665	SPCPB16A4.06c	NC_003421:956011-959188	G1	G2	OK	24.5447	18.0097	-0.446634	0.958994	0.337562	0.960523	no
XLOC_000666	XLOC_000666	gsf2	NC_003421:959198-966014	G1	G2	OK	35.0602	118.168	1.75294	-8.29746	0	0	yes
XLOC_000667	XLOC_000667	SPNCRNA.1165	NC_003421:966132-971255	G1	G2	OK	2.55604	8.41923	1.71978	-2.66468	0.00770611	0.0940682	no
XLOC_000668	XLOC_000668	SPNCRNA.1166	NC_003421:966132-971255	G1	G2	OK	2.67496	2.16088	-0.307895	0.13308	0.89413	0.999984	no
XLOC_000669	XLOC_000669	SPNCRNA.1164	NC_003421:966132-971255	G1	G2	NOTEST	0.678757	0.215662	-1.65412	0.430073	0.667143	1	no
XLOC_000670	XLOC_000670	SPCC1795.07,sum3,yps1	NC_003421:973998-985738	G1	G2	OK	380.39	299.819	-0.343389	1.34776	0.177736	0.725186	no
XLOC_000671	XLOC_000671	map2	NC_003421:986013-989739	G1	G2	OK	2.71186	2.28857	-0.244842	0.27552	0.782917	0.999984	no
XLOC_000672	XLOC_000672	rrk1	NC_003421:989915-992059	G1	G2	OK	3.93004	5.29226	0.42934	-0.233372	0.815473	0.999984	no
XLOC_000673	XLOC_000673	gms1	NC_003421:992877-1000613	G1	G2	OK	68.6497	76.1012	0.148666	-0.457989	0.64696	0.999984	no
XLOC_000674	XLOC_000674	SPCC895.03c	NC_003421:992877-1000613	G1	G2	OK	29.7518	19.3793	-0.618461	1.11613	0.264366	0.863628	no
XLOC_000675	XLOC_000675	ufe1	NC_003421:1000711-1002369	G1	G2	OK	42.265	33.8007	-0.322409	1.17533	0.239862	0.827363	no
XLOC_000676	XLOC_000676	SPCC895.08c	NC_003421:1011357-1016520	G1	G2	OK	22.1127	18.4318	-0.26268	0.669579	0.503126	0.999984	no
XLOC_000677	XLOC_000677	ucp12	NC_003421:1016695-1039271	G1	G2	OK	12.3746	10.09	-0.294456	0.280307	0.779242	0.999984	no
XLOC_000678	XLOC_000678	SPCC1259.02c,SPCC825.05c,naa40,psy1,rps1802	NC_003421:1016695-1039271	G1	G2	OK	1092.11	1199.92	0.135814	-0.411103	0.680997	0.999984	no
XLOC_000679	XLOC_000679	cox9	NC_003421:1042378-1045331	G1	G2	OK	155.081	173.127	0.158809	-0.585976	0.557892	0.999984	no
XLOC_000680	XLOC_000680	SPCC1259.16	NC_003421:1042378-1045331	G1	G2	OK	11.8502	9.4647	-0.324283	0.522339	0.601434	0.999984	no
XLOC_000681	XLOC_000681	gyp2,pdx1	NC_003421:1045457-1056295	G1	G2	OK	57.3099	73.7787	0.364419	-0.748374	0.454235	0.999984	no
XLOC_000682	XLOC_000682	SPCC1259.12c,ubc11	NC_003421:1056337-1064443	G1	G2	OK	180.718	173.049	-0.0625617	0.24679	0.805071	0.999984	no
XLOC_000683	XLOC_000683	meu27	NC_003421:1056337-1064443	G1	G2	NOTEST	1.60336	0	-1.79769e+308	-1.79769e+308	0.178878	1	no
XLOC_000684	XLOC_000684	SPCTRNAALA.12	NC_003421:1065043-1065117	G1	G2	NOTEST	0	0	0	0	1	1	no
XLOC_000685	XLOC_000685	SPCTRNAVAL.12	NC_003421:1065777-1065860	G1	G2	NOTEST	0	0	0	0	1	1	no
XLOC_000686	XLOC_000686	SPCTRNAARG.10	NC_003421:1067091-1067164	G1	G2	NOTEST	0	0	0	0	1	1	no
XLOC_000687	XLOC_000687	SPCTRNAARG.11	NC_003421:1068181-1068254	G1	G2	NOTEST	0	0	0	0	1	1	no
XLOC_000688	XLOC_000688	SPNCRNA.1172	NC_003421:1068596-1069142	G1	G2	NOTEST	0.742329	0.250965	-1.56458	0.478905	0.632006	1	no
XLOC_000689	XLOC_000689	SPCTRNAARG.12	NC_003421:1092594-1092667	G1	G2	NOTEST	0	0	0	0	1	1	no
XLOC_000690	XLOC_000690	SPCTRNATHR.08	NC_003421:1093082-1093154	G1	G2	NOTEST	0	0	0	0	1	1	no
XLOC_000691	XLOC_000691	SPCTRNALEU.12	NC_003421:1096084-1096185	G1	G2	NOTEST	0	0	0	0	1	1	no
XLOC_000692	XLOC_000692	SPCTRNAGLU.10	NC_003421:1097498-1097570	G1	G2	NOTEST	0	0	0	0	1	1	no
XLOC_000693	XLOC_000693	SPCTRNAVAL.10	NC_003421:1105977-1106060	G1	G2	NOTEST	0	0	0	0	1	1	no
XLOC_000694	XLOC_000694	SPCTRNAASP.07	NC_003421:1106486-1106557	G1	G2	NOTEST	0	0	0	0	1	1	no
XLOC_000695	XLOC_000695	SPCTRNALYS.11	NC_003421:1139535-1139618	G1	G2	NOTEST	0	0	0	0	1	1	no
XLOC_000696	XLOC_000696	SPCTRNAPHE.05	NC_003421:1142191-1142264	G1	G2	NOTEST	0	0	0	0	1	1	no
XLOC_000697	XLOC_000697	SPCC4B3.13,SPCC4B3.18,cbp3,cwf20,lsg1,mid1,set9,tip41	NC_003421:1142417-1162316	G1	G2	OK	234.866	232.366	-0.0154405	0.0342678	0.972664	0.999984	no
XLOC_000698	XLOC_000698	nro1	NC_003421:1162471-1166231	G1	G2	OK	94.5013	87.3785	-0.113056	0.487787	0.625701	0.999984	no
XLOC_000699	XLOC_000699	SPNCRNA.1176	NC_003421:1162471-1166231	G1	G2	OK	7.89869	6.20739	-0.347625	0.370635	0.710909	0.999984	no
XLOC_000700	XLOC_000700	SPNCRNA.1177	NC_003421:1168479-1176255	G1	G2	NOTEST	0.659776	0.530268	-0.315255	0.0854942	0.931869	1	no
XLOC_000701	XLOC_000701	SPNCRNA.120	NC_003421:1168479-1176255	G1	G2	OK	61.3742	0	-1.79769e+308	-1.79769e+308	0.442445	0.999984	no
XLOC_000702	XLOC_000702	rhp26,tum1	NC_003421:1176686-1182641	G1	G2	OK	136.026	108.727	-0.323163	1.24521	0.213054	0.78416	no
XLOC_000703	XLOC_000703	SPCC550.01c,cwf5	NC_003421:1182718-1187608	G1	G2	OK	29.7648	19.8236	-0.586385	1.43784	0.15048	0.668589	no
XLOC_000704	XLOC_000704	SPCC550.03c,gpi2	NC_003421:1187668-1193462	G1	G2	OK	37.2455	33.206	-0.165622	0.511736	0.608836	0.999984	no
XLOC_000705	XLOC_000705	hsp10	NC_003421:1193940-1199999	G1	G2	OK	731.057	768.657	0.0723553	-0.285526	0.775241	0.999984	no
XLOC_000706	XLOC_000706	SPNCRNA.1179	NC_003421:1202225-1206695	G1	G2	OK	12.8817	11.4798	-0.166228	0.323218	0.74653	0.999984	no
XLOC_000707	XLOC_000707	SPCTRNAVAL.11	NC_003421:1206746-1206819	G1	G2	NOTEST	0	0	0	0	1	1	no
XLOC_000708	XLOC_000708	SPCC550.15c,rec11	NC_003421:1216835-1226925	G1	G2	OK	115.492	61.3156	-0.913469	2.32245	0.0202086	0.189002	no
XLOC_000709	XLOC_000709	isa1,myo2	NC_003421:1227142-1238446	G1	G2	OK	94.6431	95.6645	0.0154868	-0.0390381	0.96886	0.999984	no
XLOC_000710	XLOC_000710	rgf3	NC_003421:1238720-1244247	G1	G2	OK	3.50358	3.9957	0.189617	-0.531519	0.595059	0.999984	no
XLOC_000711	XLOC_000711	snd1	NC_003421:1244404-1252435	G1	G2	OK	85.3051	89.3415	0.0666991	-0.274359	0.783809	0.999984	no
XLOC_000712	XLOC_000712	mrpl37	NC_003421:1254026-1261280	G1	G2	OK	1.41363	17.8109	3.65528	-0.624155	0.532526	0.999984	no
XLOC_000713	XLOC_000713	mug117	NC_003421:1254026-1261280	G1	G2	OK	9.01096	0	-1.79769e+308	-1.79769e+308	0.129231	0.612921	no
XLOC_000714	XLOC_000714	SPCC645.12c	NC_003421:1254026-1261280	G1	G2	OK	8.99988	5.21317	-0.787746	1.17806	0.238774	0.826229	no
XLOC_000715	XLOC_000715	SPCC23B6.01c,sti1	NC_003421:1261337-1267144	G1	G2	OK	862.99	636.897	-0.438283	1.50277	0.132898	0.623894	no
XLOC_000716	XLOC_000716	SPCC23B6.02c,tel1	NC_003421:1267224-1277540	G1	G2	OK	61.3624	30.5392	-1.00669	2.59599	0.00943179	0.109691	no
XLOC_000717	XLOC_000717	SPCC23B6.04c,ssb3	NC_003421:1277589-1282392	G1	G2	OK	56.7131	63.7117	0.167876	-0.734794	0.462465	0.999984	no
XLOC_000718	XLOC_000718	SPNCRNA.1184	NC_003421:1283097-1287739	G1	G2	OK	9.61104	8.51505	-0.174676	0.487581	0.625847	0.999984	no
XLOC_000719	XLOC_000719	SPCC1322.05c	NC_003421:1287902-1296160	G1	G2	OK	37.2035	43.3106	0.219283	-0.211369	0.832599	0.999984	no
XLOC_000720	XLOC_000720	kap113	NC_003421:1296524-1305989	G1	G2	OK	2.38378	1.86202	-0.356381	0.0841019	0.932975	0.999984	no
XLOC_000721	XLOC_000721	mug150	NC_003421:1296524-1305989	G1	G2	OK	4.05228	3.55328	-0.189582	0.25144	0.801474	0.999984	no
XLOC_000722	XLOC_000722	srk1	NC_003421:1296524-1305989	G1	G2	OK	14.4866	12.7862	-0.180127	0.466889	0.640579	0.999984	no
XLOC_000723	XLOC_000723	SPNCRNA.1185	NC_003421:1306089-1310947	G1	G2	OK	2.27919	0.832799	-1.45248	0.461544	0.644409	0.999984	no
XLOC_000724	XLOC_000724	bub1	NC_003421:1312559-1316005	G1	G2	OK	21.4961	17.2037	-0.321352	1.29292	0.196037	0.759208	no
XLOC_000725	XLOC_000725	vtc4	NC_003421:1318374-1321275	G1	G2	OK	33.8653	23.3108	-0.538813	2.21785	0.0265651	0.229678	no
XLOC_000726	XLOC_000726	SPCC132.01c	NC_003421:1323713-1337819	G1	G2	OK	25.8767	23.153	-0.160451	0.258854	0.795748	0.999984	no
XLOC_000727	XLOC_000727	gdh2	NC_003421:1323713-1337819	G1	G2	OK	53.5947	27.1258	-0.982427	2.43979	0.0146958	0.150921	no
XLOC_000728	XLOC_000728	SPCC338.18	NC_003421:1338494-1347386	G1	G2	OK	46.5478	43.2735	-0.105231	0.286204	0.774722	0.999984	no
XLOC_000729	XLOC_000729	SPNCRNA.1187	NC_003421:1338494-1347386	G1	G2	NOTEST	0	0.443436	1.79769e+308	1.79769e+308	0.426471	1	no
XLOC_000730	XLOC_000730	pof3	NC_003421:1338494-1347386	G1	G2	OK	10.9969	11.5693	0.0732034	-0.114751	0.908643	0.999984	no
XLOC_000731	XLOC_000731	wbp1	NC_003421:1347603-1349468	G1	G2	OK	200.772	209.043	0.0582431	-0.281175	0.778576	0.999984	no
XLOC_000732	XLOC_000732	SPCC338.14	NC_003421:1349636-1351188	G1	G2	OK	494.982	483.076	-0.035128	0.16041	0.872558	0.999984	no
XLOC_000733	XLOC_000733	cog4,ctp1,pbi2	NC_003421:1351473-1360746	G1	G2	OK	177.913	111.468	-0.674536	1.2628	0.206661	0.775453	no
XLOC_000734	XLOC_000734	SPCTRNATHR.10	NC_003421:1361089-1361161	G1	G2	NOTEST	0	0	0	0	1	1	no
XLOC_000735	XLOC_000735	cid2,mug112	NC_003421:1361639-1369793	G1	G2	OK	54.4856	63.6062	0.223293	-0.00602126	0.995196	0.999984	no
XLOC_000736	XLOC_000736	SPRRNA.03	NC_003421:1369973-1370202	G1	G2	OK	3.52287	14.2529	2.01643	-1.13123	0.257957	0.853501	no
XLOC_000737	XLOC_000737	spf30	NC_003421:1381861-1395280	G1	G2	OK	20.6361	17.1802	-0.264422	0.212813	0.831473	0.999984	no
XLOC_000738	XLOC_000738	emc4	NC_003421:1381861-1395280	G1	G2	OK	113.177	113.495	0.00404301	-0.00795886	0.99365	0.999984	no
XLOC_000739	XLOC_000739	SPCC1281.06c	NC_003421:1381861-1395280	G1	G2	OK	162.129	233.488	0.526212	-1.82067	0.0686574	0.429388	no
XLOC_000740	XLOC_000740	SPCC1281.07c	NC_003421:1396352-1400821	G1	G2	OK	28.2488	20.2385	-0.481088	1.34621	0.178234	0.726224	no
XLOC_000741	XLOC_000741	SPNCRNA.1192	NC_003421:1396352-1400821	G1	G2	OK	14.5862	10.1658	-0.520874	0.655107	0.512399	0.999984	no
XLOC_000742	XLOC_000742	SPCC622.01c,SPCC622.03c,SPCC622.06c	NC_003421:1401395-1410143	G1	G2	OK	40.2617	30.4917	-0.400991	0.930846	0.351933	0.97442	no
XLOC_000743	XLOC_000743	SPCC622.10c,hta1	NC_003421:1410744-1416397	G1	G2	OK	317.819	229.236	-0.47137	1.17662	0.239349	0.826791	no
XLOC_000744	XLOC_000744	gdh1,tti1	NC_003421:1417099-1426189	G1	G2	OK	203.84	395.63	0.956715	-3.96767	7.25779e-05	0.0019519	yes
XLOC_000745	XLOC_000745	SPNCRNA.493	NC_003421:1426431-1435036	G1	G2	OK	11.2847	16.5746	0.55461	-0.119829	0.904618	0.999984	no
XLOC_000746	XLOC_000746	SPCC622.15c,epe1	NC_003421:1426431-1435036	G1	G2	OK	24.7409	15.9507	-0.633275	1.65786	0.0973456	0.523516	no
XLOC_000747	XLOC_000747	str2	NC_003421:1435079-1442233	G1	G2	OK	11.0824	7.4008	-0.582521	0.316461	0.751653	0.999984	no
XLOC_000748	XLOC_000748	SPCC61.04c	NC_003421:1446213-1447630	G1	G2	OK	31.3715	33.8515	0.109766	-0.352549	0.724426	0.999984	no
XLOC_000749	XLOC_000749	gpi8	NC_003421:1449158-1459880	G1	G2	OK	44.4376	46.883	0.0772853	-0.149188	0.881405	0.999984	no
XLOC_000750	XLOC_000750	elp4,ynd1	NC_003421:1460114-1464549	G1	G2	OK	62.333	43.7284	-0.511426	1.75755	0.0788249	0.461938	no
XLOC_000751	XLOC_000751	SPCC11E10.07c	NC_003421:1464629-1466268	G1	G2	OK	74.2333	73.4896	-0.0145268	0.0640221	0.948953	0.999984	no
XLOC_000752	XLOC_000752	SPCC11E10.09c	NC_003421:1467014-1473908	G1	G2	OK	12.3743	5.26915	-1.2317	1.5654	0.11749	0.580338	no
XLOC_000753	XLOC_000753	SPRRNA.04	NC_003421:1474218-1474427	G1	G2	NOTEST	0.0778185	0.491078	2.65777	-0.1934	0.846646	1	no
XLOC_000754	XLOC_000754	spc25	NC_003421:1475033-1482817	G1	G2	OK	10.424	10.6611	0.0324408	-0.0710999	0.943318	0.999984	no
XLOC_000755	XLOC_000755	srp54	NC_003421:1482989-1485267	G1	G2	OK	51.8453	52.525	0.0187895	-0.0811562	0.935318	0.999984	no
XLOC_000756	XLOC_000756	SPCC188.09c,ubp5	NC_003421:1486004-1496417	G1	G2	OK	32.0801	28.633	-0.163996	0.548012	0.583684	0.999984	no
XLOC_000757	XLOC_000757	SPCC188.14	NC_003421:1497046-1502305	G1	G2	OK	17.9926	20.4491	0.184633	-0.561005	0.574794	0.999984	no
XLOC_000758	XLOC_000758	dcr1	NC_003421:1504809-1510574	G1	G2	OK	9.01127	8.4555	-0.0918397	0.284643	0.775918	0.999984	no
XLOC_000759	XLOC_000759	SPCC584.11c	NC_003421:1511043-1513341	G1	G2	OK	33.773	37.8368	0.16392	-0.649728	0.515868	0.999984	no
XLOC_000760	XLOC_000760	SPCC584.13	NC_003421:1514794-1518240	G1	G2	OK	3.81528	5.01766	0.395225	-0.783422	0.433379	0.999984	no
XLOC_000761	XLOC_000761	SPCC584.15c	NC_003421:1518382-1523336	G1	G2	OK	46.5151	46.5895	0.00230415	-0.00936072	0.992531	0.999984	no
XLOC_000762	XLOC_000762	SPCC584.01c,SPCC584.16c	NC_003421:1523555-1529891	G1	G2	OK	62.8353	66.6197	0.0843723	-0.226428	0.820869	0.999984	no
XLOC_000763	XLOC_000763	SPCC584.03c	NC_003421:1531313-1535205	G1	G2	OK	9.87958	8.44425	-0.226481	0.702823	0.482166	0.999984	no
XLOC_000764	XLOC_000764	ssb2	NC_003421:1535382-1542108	G1	G2	OK	43.8091	36.3426	-0.269569	0.541711	0.588018	0.999984	no
XLOC_000765	XLOC_000765	git3,rec7,tco89	NC_003421:1542219-1555677	G1	G2	OK	40.9711	52.226	0.35016	-0.774291	0.438759	0.999984	no
XLOC_000766	XLOC_000766	ppk33	NC_003421:1556000-1565491	G1	G2	OK	6.75084	3.65665	-0.884542	1.30645	0.191398	0.75283	no
XLOC_000767	XLOC_000767	SPNCRNA.1206	NC_003421:1565519-1571325	G1	G2	OK	5.16493	3.9164	-0.399223	0.948227	0.343014	0.967798	no
XLOC_000768	XLOC_000768	ent1	NC_003421:1571464-1574749	G1	G2	OK	48.6602	41.5197	-0.228947	0.686684	0.492282	0.999984	no
XLOC_000769	XLOC_000769	coq3	NC_003421:1576663-1579162	G1	G2	OK	58.9957	67.8734	0.202236	-0.703774	0.481574	0.999984	no
XLOC_000770	XLOC_000770	wtf13	NC_003421:1579590-1581916	G1	G2	OK	3.0214	2.63526	-0.197274	0.344383	0.730558	0.999984	no
XLOC_000771	XLOC_000771	SPCC162.03	NC_003421:1582583-1587560	G1	G2	OK	85.2991	39.8156	-1.0992	2.77891	0.0054542	0.0722015	no
XLOC_000772	XLOC_000772	SPNCRNA.1207,SPNCRNA.1208	NC_003421:1587623-1593818	G1	G2	OK	5.63043	6.57122	0.222917	-0.00607962	0.995149	0.999984	no
XLOC_000773	XLOC_000773	SPCC13B11.02c	NC_003421:1587623-1593818	G1	G2	OK	336.5	714.309	1.08594	-1.9526	0.0508671	0.3576	no
XLOC_000774	XLOC_000774	SPCC13B11.03c,SPCC13B11.04c,SPCC777.03c	NC_003421:1594597-1604810	G1	G2	OK	12.1924	9.66853	-0.334614	0.520836	0.602481	0.999984	no
XLOC_000775	XLOC_000775	SPCC777.06c	NC_003421:1604988-1608068	G1	G2	OK	52.9487	74.446	0.491598	-1.49541	0.134807	0.629595	no
XLOC_000776	XLOC_000776	bit61	NC_003421:1609120-1612830	G1	G2	OK	16.2896	13.5124	-0.269669	0.53383	0.593459	0.999984	no
XLOC_000777	XLOC_000777	arg1,ubc12	NC_003421:1613046-1616219	G1	G2	OK	355.096	478.771	0.431126	-1.9082	0.056365	0.380472	no
XLOC_000778	XLOC_000778	SPCC777.12c,SPCC777.17c	NC_003421:1616390-1622429	G1	G2	OK	124.684	142.355	0.191212	-0.641699	0.521069	0.999984	no
XLOC_000779	XLOC_000779	ekc1	NC_003421:1622497-1629887	G1	G2	OK	70.5758	61.4114	-0.200668	0.813127	0.416145	0.999984	no
XLOC_000780	XLOC_000780	SPCC663.06c,SPCC663.08c,SPCC663.09c,SPCC663.18,cia1	NC_003421:1641748-1653199	G1	G2	OK	322.487	279.406	-0.206875	0.6644	0.506434	0.999984	no
XLOC_000781	XLOC_000781	naa50,trp663	NC_003421:1655665-1660080	G1	G2	OK	76.8673	72.7198	-0.0800219	0.228282	0.819427	0.999984	no
XLOC_000782	XLOC_000782	SPCC663.15c,mug72	NC_003421:1660134-1665163	G1	G2	OK	86.5749	81.7971	-0.0818988	0.319152	0.749611	0.999984	no
XLOC_000783	XLOC_000783	cfh2,dad5,gaf1,mto1,mug27	NC_003421:1665532-1683583	G1	G2	OK	55.0215	34.7958	-0.661084	1.90527	0.0567447	0.381522	no
XLOC_000784	XLOC_000784	SPCC417.09c	NC_003421:1689891-1697592	G1	G2	OK	14.9389	11.5656	-0.369235	1.15093	0.249762	0.841277	no
XLOC_000785	XLOC_000785	SPCC417.11c	NC_003421:1697660-1701831	G1	G2	OK	18.7776	8.4488	-1.15219	4.10121	4.10998e-05	0.0012031	yes
XLOC_000786	XLOC_000786	SPCC417.15,SPCC417.16	NC_003421:1702499-1703501	G1	G2	OK	326.48	436.54	0.419119	-1.90281	0.0570657	0.383032	no
XLOC_000787	XLOC_000787	SPCC191.02c,SPCC191.03c,SPCC191.04c,SPCC191.05c	NC_003421:1704098-1716060	G1	G2	OK	171.046	180.47	0.0773756	-0.0986301	0.921432	0.999984	no
XLOC_000788	XLOC_000788	gst1	NC_003421:1719142-1720715	G1	G2	OK	3.90445	2.19971	-0.827805	0.735861	0.461816	0.999984	no
XLOC_000789	XLOC_000789	SPNCRNA.1223	NC_003421:1721176-1722876	G1	G2	NOTEST	0.745575	0.35515	-1.06992	0.59054	0.554829	1	no
XLOC_000790	XLOC_000790	SPCC1450.01c	NC_003421:1723392-1727281	G1	G2	OK	14.4592	12.4713	-0.213379	0.609582	0.542138	0.999984	no
XLOC_000791	XLOC_000791	SPCC1450.07c,grx3,rox3	NC_003421:1734259-1738573	G1	G2	OK	100.439	101.044	0.00865842	-0.0278876	0.977752	0.999984	no
XLOC_000792	XLOC_000792	wtf16	NC_003421:1739337-1740925	G1	G2	OK	4.06798	3.00482	-0.437033	0.6757	0.499231	0.999984	no
XLOC_000793	XLOC_000793	SPCC1450.09c	NC_003421:1741201-1745250	G1	G2	OK	5.52875	3.8722	-0.513801	1.03487	0.300729	0.913769	no
XLOC_000794	XLOC_000794	SPCC1450.10c	NC_003421:1745895-1748031	G1	G2	OK	40.1303	19.1923	-1.06416	4.01679	5.89966e-05	0.00163462	yes
XLOC_000795	XLOC_000795	cek1	NC_003421:1748261-1752958	G1	G2	OK	11.0181	10.3659	-0.0880373	0.32799	0.742919	0.999984	no
XLOC_000796	XLOC_000796	SPCC1450.13c,SPCC1450.16c,ero12	NC_003421:1754132-1765309	G1	G2	OK	155.571	142.234	-0.129303	0.347595	0.728144	0.999984	no
XLOC_000797	XLOC_000797	SPNCRNA.1227	NC_003421:1765366-1775639	G1	G2	OK	3.73955	3.63282	-0.0417775	0.0542734	0.956717	0.999984	no
XLOC_000798	XLOC_000798	SPCC1442.04c	NC_003421:1765366-1775639	G1	G2	OK	18.5934	13.0471	-0.511059	1.11641	0.264248	0.86352	no
XLOC_000799	XLOC_000799	SPCTRNASER.12	NC_003421:1775991-1776073	G1	G2	NOTEST	0	0	0	0	1	1	no
XLOC_000800	XLOC_000800	SPCC1442.05c	NC_003421:1776415-1777205	G1	G2	OK	100.194	89.9741	-0.155219	0.608498	0.542857	0.999984	no
XLOC_000801	XLOC_000801	SPCC1442.07c,cox12,rpb3	NC_003421:1777882-1788596	G1	G2	OK	444.846	510.723	0.199235	-0.401502	0.688051	0.999984	no
XLOC_000802	XLOC_000802	SPCC1442.11c	NC_003421:1777882-1788596	G1	G2	NOTEST	0	0	0	0	1	1	no
XLOC_000803	XLOC_000803	SPCC1442.13c	NC_003421:1788948-1794697	G1	G2	OK	4.75828	1.92739	-1.30379	0.800154	0.423621	0.999984	no
XLOC_000804	XLOC_000804	SPCC1442.14c,cox18	NC_003421:1788948-1794697	G1	G2	OK	129.147	116.43	-0.149557	0.459892	0.645594	0.999984	no
XLOC_000805	XLOC_000805	ist1,zta1	NC_003421:1794718-1797819	G1	G2	OK	332.654	227.23	-0.549869	2.39944	0.0164201	0.162618	no
XLOC_000806	XLOC_000806	wtf17	NC_003421:1797875-1806450	G1	G2	OK	18.1643	17.6362	-0.0425595	0.0407483	0.967497	0.999984	no
XLOC_000807	XLOC_000807	wtf18	NC_003421:1806588-1808756	G1	G2	OK	2.47284	2.58363	0.0632307	-0.0994096	0.920813	0.999984	no
XLOC_000808	XLOC_000808	cgs2	NC_003421:1809023-1812646	G1	G2	OK	14.734	14.8948	0.0156642	-0.0320492	0.974433	0.999984	no
XLOC_000809	XLOC_000809	SPCC285.10c	NC_003421:1813853-1821594	G1	G2	OK	18.7148	17.3699	-0.107588	0.138686	0.889698	0.999984	no
XLOC_000810	XLOC_000810	nup60	NC_003421:1813853-1821594	G1	G2	OK	92.0627	72.1641	-0.351337	1.19406	0.232455	0.817301	no
XLOC_000811	XLOC_000811	msh6,rps2802	NC_003421:1823134-1837464	G1	G2	OK	500.746	609.597	0.283775	-0.792898	0.427837	0.999984	no
XLOC_000812	XLOC_000812	gut2	NC_003421:1837498-1844115	G1	G2	OK	1684.81	930.538	-0.856445	0.738956	0.459934	0.999984	no
XLOC_000813	XLOC_000813	set11,spc19	NC_003421:1844883-1846983	G1	G2	OK	45.2431	41.1257	-0.137657	0.295008	0.767988	0.999984	no
XLOC_000814	XLOC_000814	drs1,rpl3702	NC_003421:1847414-1858712	G1	G2	OK	2081.62	2158.07	0.0520372	-0.140023	0.888642	0.999984	no
XLOC_000815	XLOC_000815	SPCC1223.09	NC_003421:1847414-1858712	G1	G2	OK	51.847	71.6442	0.466588	-0.455967	0.648413	0.999984	no
XLOC_000816	XLOC_000816	eaf1	NC_003421:1859503-1862041	G1	G2	OK	12.5316	10.9027	-0.200882	0.359063	0.719548	0.999984	no
XLOC_000817	XLOC_000817	SPCC297.06c,SPCC737.06c,SPCC737.07c,hmt1,ima1,meu10,qcr7,set7	NC_003421:1866915-1922733	G1	G2	FAIL	397.227	367.177	0	0	1	1	no
XLOC_000818	XLOC_000818	SPCC74.02c	NC_003421:1923101-1928314	G1	G2	OK	14.0963	11.816	-0.254567	0.680997	0.495873	0.999984	no
XLOC_000819	XLOC_000819	ssp2	NC_003421:1929189-1932004	G1	G2	OK	42.9873	43.7448	0.0252014	-0.111939	0.910872	0.999984	no
XLOC_000820	XLOC_000820	SPNCRNA.1244	NC_003421:1935378-1938754	G1	G2	NOTEST	0	0	0	0	1	1	no
XLOC_000821	XLOC_000821	adg3	NC_003421:1938949-1959359	G1	G2	OK	18.2963	11.4553	-0.675538	0.178948	0.857979	0.999984	no
XLOC_000822	XLOC_000822	SPCC18.05c	NC_003421:1960077-1964811	G1	G2	OK	64.1401	29.8259	-1.10466	3.93199	8.42447e-05	0.00222548	yes
XLOC_000823	XLOC_000823	caf1,ost5	NC_003421:1965429-1968413	G1	G2	OK	50.8029	50.0932	-0.0202954	0.0713648	0.943107	0.999984	no
XLOC_000824	XLOC_000824	hnt3	NC_003421:1970712-1973851	G1	G2	OK	14.2729	12.3853	-0.204653	0.500845	0.61648	0.999984	no
XLOC_000825	XLOC_000825	sdc1,utp23	NC_003421:1974086-1980365	G1	G2	OK	116.384	105.696	-0.138967	0.453277	0.650349	0.999984	no
XLOC_000826	XLOC_000826	rpp0	NC_003421:1980535-1991199	G1	G2	OK	984.767	1109.74	0.172362	-0.619636	0.535498	0.999984	no
XLOC_000827	XLOC_000827	SPCC18.17c,fmn1,fum1	NC_003421:1980535-1991199	G1	G2	OK	171.22	241.115	0.493872	-0.507888	0.611532	0.999984	no
XLOC_000828	XLOC_000828	nup186	NC_003421:1994124-1999711	G1	G2	OK	14.0938	12.1537	-0.213673	0.871061	0.383721	0.999984	no
XLOC_000829	XLOC_000829	SPNCRNA.1252	NC_003421:2000676-2004403	G1	G2	OK	1.74723	2.80903	0.685005	-0.724646	0.468669	0.999984	no
XLOC_000830	XLOC_000830	SPCC4F11.03c,imt2	NC_003421:2004548-2010844	G1	G2	OK	83.5903	64.1471	-0.381951	1.39918	0.161758	0.690006	no
XLOC_000831	XLOC_000831	SPCC1906.02c	NC_003421:2014583-2016628	G1	G2	OK	66.0093	59.5953	-0.147472	0.675597	0.499296	0.999984	no
XLOC_000832	XLOC_000832	SPNCRNA.1255	NC_003421:2017552-2182892	G1	G2	OK	65.6686	81.1336	0.305095	-0.00269476	0.99785	0.999984	no
XLOC_000833	XLOC_000833	SPCC1739.04c,mrpl22	NC_003421:2017552-2182892	G1	G2	OK	47.0505	60.439	0.36127	-0.00668658	0.994665	0.999984	no
XLOC_000834	XLOC_000834	SPCC1739.06c	NC_003421:2017552-2182892	G1	G2	OK	93.0865	98.5287	0.0819722	-0.0186565	0.985115	0.999984	no
XLOC_000835	XLOC_000835	SPCC1739.08c	NC_003421:2017552-2182892	G1	G2	NOTEST	0.521226	0	-1.79769e+308	-1.79769e+308	0.498911	1	no
XLOC_000836	XLOC_000836	cdc11,cox13	NC_003421:2017552-2182892	G1	G2	OK	326.257	258.471	-0.336003	0.0249399	0.980103	0.999984	no
XLOC_000837	XLOC_000837	SPNCRNA.1257	NC_003421:2017552-2182892	G1	G2	OK	6.76544	3.46704	-0.964478	0.00211255	0.998314	0.999984	no
XLOC_000838	XLOC_000838	SPCTRNAGLN.06	NC_003421:2017552-2182892	G1	G2	NOTEST	0	0	0	0	1	1	no
XLOC_000839	XLOC_000839	SPCC576.01c	NC_003421:2017552-2182892	G1	G2	OK	20.8782	22.5275	0.109696	-0.00128325	0.998976	0.999984	no
XLOC_000840	XLOC_000840	SPCC576.19c	NC_003421:2017552-2182892	G1	G2	NOTEST	0	0	0	0	1	1	no
XLOC_000841	XLOC_000841	tpx1	NC_003421:2017552-2182892	G1	G2	OK	10817	10856.4	0.00525313	-0.00666722	0.99468	0.999984	no
XLOC_000842	XLOC_000842	SPCC576.06c	NC_003421:2017552-2182892	G1	G2	OK	22.9311	26.561	0.212006	-0.00363584	0.997099	0.999984	no
XLOC_000843	XLOC_000843	rps2	NC_003421:2017552-2182892	G1	G2	OK	3798.93	4711.35	0.310546	-0.252553	0.800614	0.999984	no
XLOC_000844	XLOC_000844	rpt3	NC_003421:2017552-2182892	G1	G2	OK	0	46.8805	1.79769e+308	1.79769e+308	0.481089	0.999984	no
XLOC_000845	XLOC_000845	ksg1,mhf2	NC_003421:2017552-2182892	G1	G2	OK	48.3655	49.1492	0.0231889	-0.000667151	0.999468	0.999984	no
XLOC_000846	XLOC_000846	SPNCRNA.1262	NC_003421:2017552-2182892	G1	G2	OK	2.86085	2.5676	-0.15602	8.89463e-05	0.999929	0.999984	no
XLOC_000847	XLOC_000847	wtf22	NC_003421:2017552-2182892	G1	G2	OK	5.48204	4.39763	-0.317986	0.0135714	0.989172	0.999984	no
XLOC_000848	XLOC_000848	SPCC126.01c,SPCC576.17c,pku70	NC_003421:2017552-2182892	G1	G2	OK	29.4778	20.0705	-0.554552	0.00544315	0.995657	0.999984	no
XLOC_000849	XLOC_000849	mrpl17,sgf73	NC_003421:2017552-2182892	G1	G2	OK	44.4772	39.5181	-0.170551	0.00264587	0.997889	0.999984	no
XLOC_000850	XLOC_000850	SPCC126.07c,SPCC126.08c	NC_003421:2017552-2182892	G1	G2	OK	120.925	126.384	0.0636967	-0.00360094	0.997127	0.999984	no
XLOC_000851	XLOC_000851	SPCC126.11c	NC_003421:2017552-2182892	G1	G2	OK	92.0007	84.9811	-0.114503	0.00444294	0.996455	0.999984	no
XLOC_000852	XLOC_000852	SPCTRNAASP.08	NC_003421:2017552-2182892	G1	G2	NOTEST	0	0	0	0	1	1	no
XLOC_000853	XLOC_000853	SPCC126.13c,lsm2,sec65	NC_003421:2017552-2182892	G1	G2	OK	139.619	132.78	-0.0724604	0.00164129	0.99869	0.999984	no
XLOC_000854	XLOC_000854	mug55	NC_003421:2017552-2182892	G1	G2	OK	5.32802	5.24267	-0.0232979	7.6799e-05	0.999939	0.999984	no
XLOC_000855	XLOC_000855	SPNCRNA.1266	NC_003421:2017552-2182892	G1	G2	NOTEST	0	0	0	0	1	1	no
XLOC_000856	XLOC_000856	SPCC1620.06c,SPCC1620.07c	NC_003421:2017552-2182892	G1	G2	OK	179.835	150.04	-0.261321	0.0246835	0.980307	0.999984	no
XLOC_000857	XLOC_000857	SPCC1620.12c,snf22,tfg1	NC_003421:2017552-2182892	G1	G2	OK	57.804	45.3435	-0.350274	0.0123642	0.990135	0.999984	no
XLOC_000858	XLOC_000858	mug128	NC_003421:2183589-2187389	G1	G2	NOTEST	0	0	0	0	1	1	no
XLOC_000859	XLOC_000859	epl1	NC_003421:2188082-2192048	G1	G2	OK	16.3347	14.29	-0.192926	0.721296	0.470728	0.999984	no
XLOC_000860	XLOC_000860	psi1	NC_003421:2193526-2195545	G1	G2	OK	171.276	105.884	-0.693835	3.13336	0.00172816	0.0283209	yes
XLOC_000861	XLOC_000861	yop1	NC_003421:2195765-2197662	G1	G2	OK	305.376	250.952	-0.283173	1.35132	0.176593	0.722998	no
XLOC_000862	XLOC_000862	SPCC830.09c	NC_003421:2197725-2199874	G1	G2	OK	21.7678	21.8056	0.00250806	-0.00863061	0.993114	0.999984	no
XLOC_000863	XLOC_000863	SPCC830.11c	NC_003421:2201406-2206095	G1	G2	OK	55.6951	25.3772	-1.13402	2.8509	0.00435963	0.0603259	no
XLOC_000864	XLOC_000864	amk2	NC_003421:2206199-2209136	G1	G2	OK	149.702	146.647	-0.0297434	0.132889	0.894281	0.999984	no
XLOC_000865	XLOC_000865	SPNCRNA.1272	NC_003421:2211001-2212513	G1	G2	OK	12.8119	9.65789	-0.407703	0.53649	0.59162	0.999984	no
XLOC_000866	XLOC_000866	wtf25	NC_003421:2212660-2220462	G1	G2	OK	39.6695	15.4915	-1.35655	3.37936	0.000726552	0.0137181	yes
XLOC_000867	XLOC_000867	mrpl33	NC_003421:2220788-2222636	G1	G2	OK	6.64906	6.90864	0.0552516	-0.0851228	0.932164	0.999984	no
XLOC_000868	XLOC_000868	myo52	NC_003421:2224881-2229932	G1	G2	OK	8.30562	5.83783	-0.508657	1.71012	0.0872431	0.491681	no
XLOC_000869	XLOC_000869	SPCC1919.12c,SPCC1919.13c,bdp1	NC_003421:2231452-2239485	G1	G2	OK	31.7481	29.7547	-0.0935537	0.238808	0.811255	0.999984	no
XLOC_000870	XLOC_000870	SPNCRNA.1276	NC_003421:2239815-2248368	G1	G2	OK	28.5208	54.3767	0.930975	-1.95307	0.0508113	0.3576	no
XLOC_000871	XLOC_000871	mog1	NC_003421:2239815-2248368	G1	G2	OK	115.367	124.044	0.104618	-0.25932	0.795388	0.999984	no
XLOC_000872	XLOC_000872	bgs4	NC_003421:2248858-2256706	G1	G2	OK	32.1585	31.6587	-0.0225991	0.109967	0.912436	0.999984	no
XLOC_000873	XLOC_000873	SPCC1840.05c,atp5	NC_003421:2259958-2269788	G1	G2	OK	256.111	245.872	-0.0588613	0.143178	0.88615	0.999984	no
XLOC_000874	XLOC_000874	SPCC1840.07c	NC_003421:2269934-2273986	G1	G2	OK	19.5246	21.7955	0.158736	-0.428315	0.668422	0.999984	no
XLOC_000875	XLOC_000875	SPCC1840.08c	NC_003421:2269934-2273986	G1	G2	OK	16.3114	16.3367	0.00222794	-0.0064936	0.994819	0.999984	no
XLOC_000876	XLOC_000876	SPCC1840.09	NC_003421:2274166-2275514	G1	G2	OK	43.0651	42.9143	-0.00506292	0.0192243	0.984662	0.999984	no
XLOC_000877	XLOC_000877	SPNCRNA.1279	NC_003421:2279018-2290659	G1	G2	OK	1.90735	1.29436	-0.559335	0.369837	0.711504	0.999984	no
XLOC_000878	XLOC_000878	SPCC965.04c	NC_003421:2279018-2290659	G1	G2	OK	38.4019	56.1833	0.548965	-1.2504	0.211155	0.781588	no
XLOC_000879	XLOC_000879	gst2,thp1	NC_003421:2290887-2296709	G1	G2	OK	234.738	188.398	-0.317272	1.26016	0.207613	0.777683	no
XLOC_000880	XLOC_000880	alr1	NC_003421:2297013-2300443	G1	G2	OK	4.82666	3.67852	-0.391898	0.758809	0.447967	0.999984	no
XLOC_000881	XLOC_000881	SPNCRNA.1284	NC_003421:2300542-2302280	G1	G2	OK	2.89828	11.4826	1.98619	-0.731987	0.464176	0.999984	no
XLOC_000882	XLOC_000882	SPCC965.11c	NC_003421:2302441-2308319	G1	G2	OK	13.4819	8.64907	-0.64041	1.6107	0.107244	0.5505	no
XLOC_000883	XLOC_000883	SPNCRNA.1285	NC_003421:2308666-2317771	G1	G2	NOTEST	0.626354	1.23994	0.985224	-0.34016	0.733736	1	no
XLOC_000884	XLOC_000884	SPNCRNA.1286	NC_003421:2308666-2317771	G1	G2	OK	2.19626	2.9092	0.405576	-0.306763	0.759024	0.999984	no
XLOC_000885	XLOC_000885	taf13	NC_003421:2317998-2320085	G1	G2	OK	44.5733	43.6284	-0.0309131	0.0817943	0.93481	0.999984	no
XLOC_000886	XLOC_000886	Tf2-13	NC_003421:2320319-2324320	G1	G2	OK	6.71231	4.52653	-0.568405	1.65475	0.0979742	0.524965	no
XLOC_000887	XLOC_000887	tyr1	NC_003421:2324778-2328706	G1	G2	OK	28.4463	27.0919	-0.0703804	0.220275	0.825657	0.999984	no
XLOC_000888	XLOC_000888	ubp12	NC_003421:2328868-2335019	G1	G2	OK	29.7632	26.5287	-0.165974	0.612031	0.540517	0.999984	no
XLOC_000889	XLOC_000889	SPCC1494.06c	NC_003421:2328868-2335019	G1	G2	OK	30.8372	12.6208	-1.28887	3.22482	0.00126053	0.0217022	yes
XLOC_000890	XLOC_000890	SPCC1494.08c,SPCC1494.09c,SPCC70.02c,SPCC70.03c,SPCC70.04c,SPCC70.05c,ecl1	NC_003421:2341403-2363778	G1	G2	OK	536.909	496.224	-0.113687	0.309294	0.757098	0.999984	no
XLOC_000891	XLOC_000891	SPCC70.08c,tmp1	NC_003421:2364157-2368962	G1	G2	OK	104.376	95.5123	-0.128027	0.348493	0.72747	0.999984	no
XLOC_000892	XLOC_000892	mug9	NC_003421:2369107-2373909	G1	G2	NOTEST	0.4395	0.319615	-0.45953	0.0865862	0.931	1	no
XLOC_000893	XLOC_000893	pof7	NC_003421:2369107-2373909	G1	G2	OK	8.48143	2.79332	-1.60233	1.84069	0.0656666	0.417477	no
XLOC_000894	XLOC_000894	SPCC1827.01c,SPCC1827.02c	NC_003421:2373999-2378199	G1	G2	OK	71.9625	48.55	-0.567773	2.14707	0.0317875	0.259573	no
XLOC_000895	XLOC_000895	SPCC1827.03c	NC_003421:2378251-2380530	G1	G2	OK	324.591	394.958	0.283076	-1.2838	0.199213	0.764636	no
XLOC_000896	XLOC_000896	SPNCRNA.1293	NC_003421:2381009-2382004	G1	G2	OK	14.8946	12.7194	-0.227758	0.468527	0.639408	0.999984	no
XLOC_000897	XLOC_000897	SPCC1827.05c	NC_003421:2382308-2385780	G1	G2	OK	98.3939	70.1587	-0.487947	1.71813	0.0857734	0.486621	no
XLOC_000898	XLOC_000898	SPCC1827.06c	NC_003421:2385914-2387686	G1	G2	OK	769.147	1044.07	0.440886	-1.75967	0.0784641	0.461081	no
XLOC_000899	XLOC_000899	SPCC1827.07c	NC_003421:2388206-2398296	G1	G2	OK	2.96341	4.5301	0.612283	-0.432167	0.66562	0.999984	no
XLOC_000900	XLOC_000900	pal1	NC_003421:2388206-2398296	G1	G2	OK	82.0822	91.2221	0.152315	-0.554451	0.57927	0.999984	no
XLOC_000901	XLOC_000901	are2	NC_003421:2398338-2400840	G1	G2	OK	22.9062	25.1862	0.136892	-0.519572	0.603362	0.999984	no
XLOC_000902	XLOC_000902	cwf18	NC_003421:2401908-2405884	G1	G2	OK	20.1136	10.811	-0.89567	1.40649	0.159578	0.684725	no
XLOC_000903	XLOC_000903	rpp103	NC_003421:2406196-2418373	G1	G2	OK	1456.49	1716.1	0.236645	-0.729176	0.465894	0.999984	no
XLOC_000904	XLOC_000904	SPCC569.07	NC_003421:2406196-2418373	G1	G2	OK	14.1883	13.5888	-0.0622783	0.0458468	0.963432	0.999984	no
XLOC_000905	XLOC_000905	SPCC569.06	NC_003421:2418651-2422307	G1	G2	OK	25.7819	18.3094	-0.493776	1.45075	0.146851	0.660467	no
XLOC_000906	XLOC_000906	SPNCRNA.1296	NC_003421:2422418-2428213	G1	G2	OK	11.3623	20.8604	0.876507	-0.979396	0.327384	0.950545	no
XLOC_000907	XLOC_000907	SPCC569.04	NC_003421:2422418-2428213	G1	G2	OK	26.092	23.5115	-0.150238	0.160157	0.872757	0.999984	no
XLOC_000908	XLOC_000908	SPCC569.03	NC_003421:2428810-2436530	G1	G2	OK	50.4389	48.8444	-0.0463434	0.099591	0.920669	0.999984	no
XLOC_000909	XLOC_000909	SPCC569.01c	NC_003421:2428810-2436530	G1	G2	NOTEST	0.728716	0.956506	0.392416	-0.149585	0.881092	1	no
XLOC_000910	XLOC_000910	-	NC_003421:899935-900137	G1	G2	OK	71.5997	113.338	0.662608	-0.820455	0.411957	0.999984	no
XLOC_000911	XLOC_000911	-	NC_003421:1575224-1575817	G1	G2	OK	2.11062	3.4704	0.717434	-0.735347	0.462128	0.999984	no
XLOC_000912	XLOC_000912	-	NC_003421:2335378-2335957	G1	G2	OK	1.80842	1.71154	-0.0794365	0.0700293	0.94417	0.999984	no
XLOC_000913	XLOC_000913	SPBC1348.01	NC_003423:5223-6829	G1	G2	OK	1.55462	8.73281	2.48989	-3.8431	0.000121492	0.00301723	yes
XLOC_000914	XLOC_000914	SPBC1348.02	NC_003423:7632-9457	G1	G2	OK	8.08965	91.0784	3.49296	-10.6074	0	0	yes
XLOC_000915	XLOC_000915	SPBC1348.03	NC_003423:10568-11351	G1	G2	OK	0.119193	14.7064	6.94699	-3.17276	0.00150997	0.0252666	yes
XLOC_000916	XLOC_000916	SPBC1348.04	NC_003423:12175-12750	G1	G2	OK	1.19312	37.4911	4.97374	-4.97496	6.52616e-07	3.1997e-05	yes
XLOC_000917	XLOC_000917	SPBC1348.05	NC_003423:13571-15378	G1	G2	OK	0.438577	5.11292	3.54325	-3.71846	0.000200442	0.00454869	yes
XLOC_000918	XLOC_000918	SPBC1348.07	NC_003423:19394-20606	G1	G2	OK	1.35864	8.45645	2.63788	-3.09617	0.00196037	0.0314769	yes
XLOC_000919	XLOC_000919	SPNCRNA.287	NC_003423:21024-21754	G1	G2	OK	0	5.48112	1.79769e+308	1.79769e+308	0.0379624	0.2935	no
XLOC_000920	XLOC_000920	SPBC1348.09	NC_003423:24915-25626	G1	G2	OK	0.0994179	5.70465	5.84249	-2.12971	0.0331953	0.268128	no
XLOC_000921	XLOC_000921	prl11	NC_003423:28623-28796	G1	G2	OK	0	10.7863	1.79769e+308	1.79769e+308	0.236972	0.82403	no
XLOC_000922	XLOC_000922	SPBC1348.11	NC_003423:33230-34780	G1	G2	OK	0	1.87454	1.79769e+308	1.79769e+308	0.00194117	0.0312107	yes
XLOC_000923	XLOC_000923	SPBC1348.12	NC_003423:35111-36589	G1	G2	NOTEST	0.25726	0.771305	1.58407	-1.08314	0.278746	1	no
XLOC_000924	XLOC_000924	SPBPB8B6.03	NC_003423:46973-52193	G1	G2	NOTEST	0.101194	1.18185	3.54585	-1.64028	0.100948	1	no
XLOC_000925	XLOC_000925	SPNCRNA.1301	NC_003423:46973-52193	G1	G2	NOTEST	0	0.699843	1.79769e+308	1.79769e+308	0.0833059	1	no
XLOC_000926	XLOC_000926	SPNCRNA.1302	NC_003423:58135-59704	G1	G2	OK	13.231	79.1398	2.58048	-7.99823	1.33227e-15	2.44194e-13	yes
XLOC_000927	XLOC_000927	SPBPB21E7.10	NC_003423:61361-63086	G1	G2	NOTEST	0	0	0	0	1	1	no
XLOC_000928	XLOC_000928	SPNCRNA.1303	NC_003423:63601-64286	G1	G2	OK	0	26.6322	1.79769e+308	1.79769e+308	6.60669e-08	3.85844e-06	yes
XLOC_000929	XLOC_000929	SPNCRNA.1304	NC_003423:64486-66274	G1	G2	OK	0.152415	7.27325	5.57653	-1.98946	0.04665	0.339724	no
XLOC_000930	XLOC_000930	SPBPB21E7.05	NC_003423:66841-67225	G1	G2	NOTEST	0	0.432813	1.79769e+308	1.79769e+308	0.242595	1	no
XLOC_000931	XLOC_000931	SPBPB21E7.06	NC_003423:68354-73593	G1	G2	NOTEST	0	0	0	0	1	1	no
XLOC_000932	XLOC_000932	aes1	NC_003423:68354-73593	G1	G2	OK	29.1862	818.444	4.80952	-14.7572	0	0	yes
XLOC_000933	XLOC_000933	SPBPB21E7.08	NC_003423:68354-73593	G1	G2	OK	10.0662	32.8341	1.70568	-2.10114	0.0356286	0.281087	no
XLOC_000934	XLOC_000934	SPBPB21E7.09	NC_003423:75072-78411	G1	G2	OK	18.7914	28.0287	0.576835	-2.14864	0.0316632	0.259058	no
XLOC_000935	XLOC_000935	SPNCRNA.1306	NC_003423:78957-80203	G1	G2	OK	1.00075	4.42769	2.14547	-1.2202	0.222389	0.800708	no
XLOC_000936	XLOC_000936	SPBPB10D8.01	NC_003423:80783-85631	G1	G2	OK	0.902467	113.73	6.97752	-10.8678	0	0	yes
XLOC_000937	XLOC_000937	SPNCRNA.1307	NC_003423:80783-85631	G1	G2	OK	0.323669	23.5793	6.18685	-5.03479	4.78362e-07	2.40221e-05	yes
XLOC_000938	XLOC_000938	SPBPB10D8.03	NC_003423:87726-89029	G1	G2	OK	0	5.10388	1.79769e+308	1.79769e+308	8.68922e-05	0.00228365	yes
XLOC_000939	XLOC_000939	SPNCRNA.290	NC_003423:102508-102673	G1	G2	NOTEST	0	0	0	0	1	1	no
XLOC_000940	XLOC_000940	SPNCRNA.291	NC_003423:103164-107288	G1	G2	NOTEST	0	0	0	0	1	1	no
XLOC_000941	XLOC_000941	SPBC359.01	NC_003423:103164-107288	G1	G2	OK	2.5528	15.9926	2.64725	-5.94214	2.81321e-09	2.1485e-07	yes
XLOC_000942	XLOC_000942	alr2	NC_003423:107513-109353	G1	G2	NOTEST	0.0808561	0.280263	1.79335	-0.400339	0.688907	1	no
XLOC_000943	XLOC_000943	SPNCRNA.292	NC_003423:114091-114583	G1	G2	OK	4.40939	13.7308	1.63877	-1.99284	0.0462795	0.337925	no
XLOC_000944	XLOC_000944	SPNCRNA.1311	NC_003423:117891-121643	G1	G2	OK	0.117838	13.6169	6.85246	-2.45731	0.0139982	0.146151	no
XLOC_000945	XLOC_000945	abc3,mug14	NC_003423:122232-130309	G1	G2	OK	11.7085	58.9053	2.33084	-3.73953	0.000184361	0.0042733	yes
XLOC_000946	XLOC_000946	SPBC1683.01,SPBC1683.02	NC_003423:131675-141087	G1	G2	OK	43.8495	107.387	1.29219	-4.61226	3.98307e-06	0.000159243	yes
XLOC_000947	XLOC_000947	SPNCRNA.297	NC_003423:141284-142180	G1	G2	NOTEST	0.0441546	0	-1.79769e+308	-1.79769e+308	0.466242	1	no
XLOC_000948	XLOC_000948	SPBC1683.04	NC_003423:142261-145393	G1	G2	OK	5.98339	13.885	1.21449	-3.72107	0.000198377	0.00452771	yes
XLOC_000949	XLOC_000949	SPBC1683.05	NC_003423:145700-151008	G1	G2	OK	12.6207	11.0609	-0.190321	0.517642	0.604708	0.999984	no
XLOC_000950	XLOC_000950	ght4,mal1	NC_003423:151417-159893	G1	G2	OK	8.16379	19.3757	1.24694	-2.63399	0.00843882	0.100139	no
XLOC_000951	XLOC_000951	SPBC1198.01,SPBC1683.12,dea2	NC_003423:160294-177244	G1	G2	OK	81.8416	136.172	0.734528	-1.82434	0.0681008	0.427929	no
XLOC_000952	XLOC_000952	SPNCRNA.1321	NC_003423:177468-180746	G1	G2	OK	9.90097	12.0296	0.280943	-0.452957	0.65058	0.999984	no
XLOC_000953	XLOC_000953	zas1	NC_003423:177468-180746	G1	G2	OK	4.02097	5.28339	0.393922	-0.407781	0.683434	0.999984	no
XLOC_000954	XLOC_000954	SPBC1198.05	NC_003423:181430-193850	G1	G2	OK	701.428	859.199	0.292697	-0.886883	0.375142	0.996078	no
XLOC_000955	XLOC_000955	SPBC1198.08,ubc16	NC_003423:181430-193850	G1	G2	OK	264.101	275.65	0.0617484	-0.15204	0.879155	0.999984	no
XLOC_000956	XLOC_000956	mfr1	NC_003423:194037-200995	G1	G2	NOTEST	0	0	0	0	1	1	no
XLOC_000957	XLOC_000957	SPNCRNA.1324	NC_003423:194037-200995	G1	G2	OK	8.29507	6.25204	-0.407927	0.871831	0.383301	0.999984	no
XLOC_000958	XLOC_000958	SPBC660.05	NC_003423:202256-203623	G1	G2	OK	73.4179	65.0467	-0.174656	0.685005	0.493341	0.999984	no
XLOC_000959	XLOC_000959	SPBC660.06	NC_003423:203879-212173	G1	G2	OK	209.937	146.632	-0.517752	1.51849	0.128892	0.611801	no
XLOC_000960	XLOC_000960	SPBC660.08,mug168,ntp1	NC_003423:203879-212173	G1	G2	OK	151.278	88.406	-0.774982	1.46407	0.143176	0.651315	no
XLOC_000961	XLOC_000961	SPBC660.10,tcg1	NC_003423:212374-218882	G1	G2	OK	117.242	131.54	0.16601	-0.591549	0.554152	0.999984	no
XLOC_000962	XLOC_000962	mik1	NC_003423:221357-224117	G1	G2	OK	11.9448	3.66978	-1.70262	4.36416	1.27614e-05	0.00042018	yes
XLOC_000963	XLOC_000963	SPBC660.15,SPBC660.16	NC_003423:224275-243749	G1	G2	OK	1421.33	1383.87	-0.0385312	0.0913236	0.927235	0.999984	no
XLOC_000964	XLOC_000964	gle1,pep12	NC_003423:243938-248977	G1	G2	OK	45.6189	41.0359	-0.152747	0.4853	0.627464	0.999984	no
XLOC_000965	XLOC_000965	bms1	NC_003423:249040-252682	G1	G2	OK	34.1168	16.9828	-1.0064	4.03099	5.55418e-05	0.00154609	yes
XLOC_000966	XLOC_000966	clr3,whi5	NC_003423:252860-257400	G1	G2	OK	30.037	25.5452	-0.233688	0.69161	0.489182	0.999984	no
XLOC_000967	XLOC_000967	SPBTRNAGLN.01	NC_003423:257453-257525	G1	G2	NOTEST	0	0	0	0	1	1	no
XLOC_000968	XLOC_000968	brx1,gcd10,sum2	NC_003423:260165-269523	G1	G2	OK	272.129	226.001	-0.267962	0.702975	0.482071	0.999984	no
XLOC_000969	XLOC_000969	SPBC800.10c	NC_003423:269631-274705	G1	G2	OK	1.95873	0.417062	-2.23158	1.52001	0.128509	0.610957	no
XLOC_000970	XLOC_000970	SPBC800.11	NC_003423:274711-277238	G1	G2	OK	27.5335	36.0661	0.389456	-0.795897	0.426092	0.999984	no
XLOC_000971	XLOC_000971	SPNCRNA.1335	NC_003423:277940-279285	G1	G2	OK	38.561	46.6498	0.274727	-0.681734	0.495407	0.999984	no
XLOC_000972	XLOC_000972	cnp20	NC_003423:279320-281247	G1	G2	OK	11.8187	12.8763	0.123647	-0.370296	0.711162	0.999984	no
XLOC_000973	XLOC_000973	far8	NC_003423:281439-285275	G1	G2	OK	34.5291	40.117	0.216399	-0.654719	0.512648	0.999984	no
XLOC_000974	XLOC_000974	SPBTRNAALA.07	NC_003423:285675-285749	G1	G2	NOTEST	0	0	0	0	1	1	no
XLOC_000975	XLOC_000975	SPBC1773.04	NC_003423:288527-297359	G1	G2	OK	72.8983	71.1126	-0.0357795	0.0843071	0.932812	0.999984	no
XLOC_000976	XLOC_000976	SPNCRNA.1337	NC_003423:297388-299190	G1	G2	OK	15.5173	11.0354	-0.491738	1.16856	0.24258	0.832755	no
XLOC_000977	XLOC_000977	SPBC1773.12,SPBC1773.13	NC_003423:307041-312518	G1	G2	OK	20.6221	17.6278	-0.226341	0.61922	0.535771	0.999984	no
XLOC_000978	XLOC_000978	arg7	NC_003423:312808-314761	G1	G2	OK	21.9042	20.746	-0.0783718	0.277536	0.781369	0.999984	no
XLOC_000979	XLOC_000979	dal52	NC_003423:315524-322998	G1	G2	OK	25.9161	23.9403	-0.114408	0.247061	0.804861	0.999984	no
XLOC_000980	XLOC_000980	SPBTRNAGLY.05	NC_003423:326234-326305	G1	G2	NOTEST	0	0	0	0	1	1	no
XLOC_000981	XLOC_000981	SPNCRNA.1339	NC_003423:327423-331064	G1	G2	NOTEST	0	0	0	0	1	1	no
XLOC_000982	XLOC_000982	SPBC1271.15c	NC_003423:332493-338861	G1	G2	OK	14.8985	15.4084	0.0485538	-0.145325	0.884454	0.999984	no
XLOC_000983	XLOC_000983	SPNCRNA.1342	NC_003423:340208-344815	G1	G2	NOTEST	0.78638	1.09299	0.474984	-0.0784258	0.937489	1	no
XLOC_000984	XLOC_000984	SPBC1271.10c	NC_003423:344846-355573	G1	G2	FAIL	6.76962	8.24458	0	0	1	1	no
XLOC_000985	XLOC_000985	SPNCRNA.1343	NC_003423:344846-355573	G1	G2	FAIL	2.06742	0.302235	0	0	1	1	no
XLOC_000986	XLOC_000986	SPBC1271.07c,SPBC1271.08c	NC_003423:355919-359866	G1	G2	OK	43.8743	57.3759	0.387067	-1.13625	0.25585	0.851289	no
XLOC_000987	XLOC_000987	SPBC106.03,SPBC1271.03c,SPBC1271.04c,SPBC1271.05c,ada1,mph1,mug96,pof13	NC_003423:359902-384085	G1	G2	OK	222.863	264.697	0.248184	-0.528034	0.597476	0.999984	no
XLOC_000988	XLOC_000988	cct4	NC_003423:384151-390299	G1	G2	OK	66.7185	68.4418	0.0367906	-0.0934751	0.925526	0.999984	no
XLOC_000989	XLOC_000989	SPBC106.13,cut4,idi1,pka1	NC_003423:390838-407908	G1	G2	OK	180.646	188.413	0.0607336	-0.168031	0.866559	0.999984	no
XLOC_000990	XLOC_000990	SPBC106.19,exo70,pre6,rpl2501	NC_003423:409094-419867	G1	G2	OK	2050.46	2060.51	0.00705294	-0.0254275	0.979714	0.999984	no
XLOC_000991	XLOC_000991	cdc13	NC_003423:420075-431937	G1	G2	OK	74.5981	101.069	0.43813	-1.24829	0.211925	0.781588	no
XLOC_000992	XLOC_000992	SPNCRNA.1356	NC_003423:420075-431937	G1	G2	NOTEST	0.482383	0.139257	-1.79243	0.0929823	0.925918	1	no
XLOC_000993	XLOC_000993	SPBC582.08,pex11	NC_003423:432377-442262	G1	G2	OK	97.7154	157.11	0.685119	-2.54925	0.0107956	0.119757	no
XLOC_000994	XLOC_000994	SPNCRNA.1357	NC_003423:432377-442262	G1	G2	OK	4.17129	5.09322	0.288083	-0.227317	0.820178	0.999984	no
XLOC_000995	XLOC_000995	SPNCRNA.1358	NC_003423:442343-447237	G1	G2	OK	13.8667	13.0316	-0.0896127	0.0128372	0.989758	0.999984	no
XLOC_000996	XLOC_000996	apq12	NC_003423:448637-449398	G1	G2	OK	54.7283	76.2323	0.478117	-1.65719	0.0974814	0.523622	no
XLOC_000997	XLOC_000997	SPNCRNA.1360	NC_003423:449439-453062	G1	G2	OK	4.05549	7.66077	0.917615	-0.434935	0.66361	0.999984	no
XLOC_000998	XLOC_000998	meu6	NC_003423:453976-458560	G1	G2	OK	6.64114	8.33143	0.327134	-0.828963	0.407125	0.999984	no
XLOC_000999	XLOC_000999	SPNCRNA.1361	NC_003423:458871-464017	G1	G2	OK	11.9806	11.8096	-0.0207426	0.0358515	0.971401	0.999984	no
XLOC_001000	XLOC_001000	SPNCRNA.1362	NC_003423:458871-464017	G1	G2	OK	2.47003	12.0164	2.2824	-0.622058	0.533903	0.999984	no
XLOC_001001	XLOC_001001	SPBC428.10	NC_003423:458871-464017	G1	G2	OK	22.4319	19.206	-0.223992	0.857322	0.391267	0.999984	no
XLOC_001002	XLOC_001002	SPBTRNAHIS.01	NC_003423:464237-464309	G1	G2	NOTEST	0	0	0	0	1	1	no
XLOC_001003	XLOC_001003	SPRRNA.28	NC_003423:464526-464645	G1	G2	OK	5.65223	76.1638	3.75221	-0.647887	0.517058	0.999984	no
XLOC_001004	XLOC_001004	SPBC428.11	NC_003423:465156-489600	G1	G2	OK	367.145	605.003	0.720595	-2.29817	0.0215524	0.197976	no
XLOC_001005	XLOC_001005	SPBC428.12c	NC_003423:465156-489600	G1	G2	OK	5.76416	4.28699	-0.427146	0.0623116	0.950315	0.999984	no
XLOC_001006	XLOC_001006	SPBC428.14,SPBC428.15	NC_003423:465156-489600	G1	G2	OK	57.6778	47.9051	-0.267838	0.294273	0.768549	0.999984	no
XLOC_001007	XLOC_001007	cdt1	NC_003423:465156-489600	G1	G2	OK	9.49663	6.00965	-0.660135	0.219835	0.826	0.999984	no
XLOC_001008	XLOC_001008	SPNCRNA.307	NC_003423:465156-489600	G1	G2	NOTEST	0	0	0	0	1	1	no
XLOC_001009	XLOC_001009	SPBC902.03	NC_003423:465156-489600	G1	G2	OK	2.32026	3.94523	0.765821	-0.0755672	0.939763	0.999984	no
XLOC_001010	XLOC_001010	rmn1	NC_003423:489822-493812	G1	G2	OK	37.6442	36.4135	-0.0479535	0.123288	0.901879	0.999984	no
XLOC_001011	XLOC_001011	mto2,pmp1,sec11	NC_003423:494292-500762	G1	G2	OK	100.648	85.5524	-0.234432	0.216646	0.828484	0.999984	no
XLOC_001012	XLOC_001012	SPBC1685.04,SPBC1685.05,vma9	NC_003423:501219-509169	G1	G2	OK	124.949	123.117	-0.0213176	0.0695897	0.94452	0.999984	no
XLOC_001013	XLOC_001013	cid11	NC_003423:509411-512924	G1	G2	OK	3.63182	6.60756	0.863426	-1.24819	0.211962	0.781588	no
XLOC_001014	XLOC_001014	cti6	NC_003423:513253-515953	G1	G2	OK	28.3521	23.2546	-0.285943	1.024	0.305833	0.919429	no
XLOC_001015	XLOC_001015	rlp1,rps27,rps29	NC_003423:516234-519645	G1	G2	OK	1368.23	1391.31	0.0241302	-0.091759	0.92689	0.999984	no
XLOC_001016	XLOC_001016	SPRRNA.29	NC_003423:520253-528544	G1	G2	OK	0.206527	5.35838	4.69739	-0.15947	0.873299	0.999984	no
XLOC_001017	XLOC_001017	SPNCRNA.1366	NC_003423:520253-528544	G1	G2	OK	3.36287	2.54754	-0.400586	0.305334	0.760112	0.999984	no
XLOC_001018	XLOC_001018	SPBC1685.17,fhn1	NC_003423:520253-528544	G1	G2	OK	98.6605	59.4617	-0.730513	1.9747	0.0483026	0.345632	no
XLOC_001019	XLOC_001019	rps1902	NC_003423:535303-536041	G1	G2	OK	341.402	528.916	0.631565	-3.04511	0.00232599	0.0362512	yes
XLOC_001020	XLOC_001020	cut12,gtp1,rhp14,uvi15	NC_003423:536651-557248	G1	G2	OK	525.585	591.801	0.171188	-0.403637	0.686479	0.999984	no
XLOC_001021	XLOC_001021	prl66	NC_003423:536651-557248	G1	G2	NOTEST	0	0	0	0	1	1	no
XLOC_001022	XLOC_001022	SPBC354.04,swd3	NC_003423:536651-557248	G1	G2	OK	86.0469	62.9526	-0.450858	0.646755	0.517791	0.999984	no
XLOC_001023	XLOC_001023	mrps16	NC_003423:536651-557248	G1	G2	OK	21.4179	24.4752	0.192506	-0.197684	0.843292	0.999984	no
XLOC_001024	XLOC_001024	SPNCRNA.1370,SPNCRNA.1371	NC_003423:557826-564808	G1	G2	OK	8.40617	9.1933	0.129134	-0.0938722	0.925211	0.999984	no
XLOC_001025	XLOC_001025	SPRRNA.30	NC_003423:569120-569305	G1	G2	OK	8.45197	51.0798	2.59539	-1.26046	0.207504	0.777666	no
XLOC_001026	XLOC_001026	SPBTRNAGLY.06	NC_003423:570155-570226	G1	G2	NOTEST	0	0	0	0	1	1	no
XLOC_001027	XLOC_001027	def1	NC_003423:570904-574320	G1	G2	OK	150.971	130.8	-0.206905	0.95858	0.33777	0.960887	no
XLOC_001028	XLOC_001028	SPNCRNA.312	NC_003423:574631-588261	G1	G2	NOTEST	0	0	0	0	1	1	no
XLOC_001029	XLOC_001029	SPNCRNA.313	NC_003423:574631-588261	G1	G2	NOTEST	0	0	0	0	1	1	no
XLOC_001030	XLOC_001030	gpd3	NC_003423:574631-588261	G1	G2	OK	2307.09	4744.55	1.0402	-3.58759	0.00033375	0.00701299	yes
XLOC_001031	XLOC_001031	rga6	NC_003423:574631-588261	G1	G2	OK	36.9332	33.8315	-0.12655	0.0173279	0.986175	0.999984	no
XLOC_001032	XLOC_001032	fap1	NC_003423:574631-588261	G1	G2	OK	35.9606	32.9039	-0.128158	0.0346628	0.972349	0.999984	no
XLOC_001033	XLOC_001033	tea4	NC_003423:588337-591622	G1	G2	OK	20.9137	22.4683	0.103438	-0.409131	0.682444	0.999984	no
XLOC_001034	XLOC_001034	SPNCRNA.316	NC_003423:591645-592613	G1	G2	NOTEST	0.000168518	0	-1.79769e+308	-1.79769e+308	0.499708	1	no
XLOC_001035	XLOC_001035	fzo1	NC_003423:594150-597186	G1	G2	OK	20.7413	15.8786	-0.385422	1.46205	0.143727	0.652401	no
XLOC_001036	XLOC_001036	SPBC839.02	NC_003423:597309-600645	G1	G2	OK	30.0689	29.5732	-0.023981	0.0698902	0.944281	0.999984	no
XLOC_001037	XLOC_001037	rpl803	NC_003423:601208-602186	G1	G2	OK	839.515	968.922	0.206824	-0.931812	0.351434	0.974169	no
XLOC_001038	XLOC_001038	new14	NC_003423:602939-605356	G1	G2	OK	5.86419	6.07243	0.0503426	-0.0221674	0.982314	0.999984	no
XLOC_001039	XLOC_001039	SPNCRNA.318	NC_003423:605715-606557	G1	G2	NOTEST	0.160537	0.118307	-0.440374	0.152656	0.87867	1	no
XLOC_001040	XLOC_001040	cta3	NC_003423:606727-611989	G1	G2	NOTEST	0.139843	0	-1.79769e+308	-1.79769e+308	0.294262	1	no
XLOC_001041	XLOC_001041	ibp1	NC_003423:612455-613319	G1	G2	OK	28.0876	31.4537	0.163299	-0.460466	0.645182	0.999984	no
XLOC_001042	XLOC_001042	SPBC839.16,rpc31,usp107	NC_003423:616760-632706	G1	G2	OK	336.245	331.705	-0.0196094	0.00419802	0.99665	0.999984	no
XLOC_001043	XLOC_001043	SPBC115.03	NC_003423:633723-636274	G1	G2	OK	9.68668	13.7391	0.504209	-0.48298	0.62911	0.999984	no
XLOC_001044	XLOC_001044	SPBC115.02c,SPBC947.15c,cbp6,rrp46	NC_003423:637139-646781	G1	G2	OK	234.999	225.088	-0.0621671	0.191044	0.848491	0.999984	no
XLOC_001045	XLOC_001045	elg1	NC_003423:649739-655519	G1	G2	OK	16.579	13.8341	-0.261136	0.71248	0.476167	0.999984	no
XLOC_001046	XLOC_001046	SPBTRNAMET.04	NC_003423:658450-668988	G1	G2	NOTEST	0	0	0	0	1	1	no
XLOC_001047	XLOC_001047	hip4	NC_003423:658450-668988	G1	G2	OK	18.2414	15.596	-0.226039	0.480462	0.630899	0.999984	no
XLOC_001048	XLOC_001048	SPBC947.06c	NC_003423:658450-668988	G1	G2	OK	5.42065	3.91233	-0.470439	0.728591	0.466252	0.999984	no
XLOC_001049	XLOC_001049	frp2	NC_003423:658450-668988	G1	G2	OK	1.8099	1.31571	-0.460062	0.243269	0.807797	0.999984	no
XLOC_001050	XLOC_001050	SPNCRNA.1379,SPNCRNA.321	NC_003423:669580-673842	G1	G2	NOTEST	0	0	0	0	1	1	no
XLOC_001051	XLOC_001051	SPNCRNA.322	NC_003423:674048-676265	G1	G2	OK	8.67974	13.0852	0.592216	-1.45218	0.146451	0.65917	no
XLOC_001052	XLOC_001052	naa38	NC_003423:676628-683487	G1	G2	OK	34.8844	37.3391	0.0981054	-0.312289	0.754821	0.999984	no
XLOC_001053	XLOC_001053	SPNCRNA.323	NC_003423:676628-683487	G1	G2	NOTEST	0	0	0	0	1	1	no
XLOC_001054	XLOC_001054	dps1	NC_003423:684099-685682	G1	G2	OK	15.9089	17.6316	0.148324	-0.440205	0.659789	0.999984	no
XLOC_001055	XLOC_001055	SPBPJ4664.02	NC_003423:687625-699886	G1	G2	OK	5.11738	2.18211	-1.22968	4.28816	1.80158e-05	0.000573903	yes
XLOC_001056	XLOC_001056	SPBPJ4664.04,SPBPJ4664.05,gpt1,mfm3,rpn3,ubc4	NC_003423:700021-716311	G1	G2	OK	4732.09	4281.98	-0.144199	0.479599	0.631513	0.999984	no
XLOC_001057	XLOC_001057	SPBTRNATRP.02	NC_003423:717075-720990	G1	G2	NOTEST	0	0	0	0	1	1	no
XLOC_001058	XLOC_001058	SPBC119.03	NC_003423:717075-720990	G1	G2	OK	168.327	100.69	-0.741345	3.14282	0.00167329	0.0276499	yes
XLOC_001059	XLOC_001059	mei3	NC_003423:717075-720990	G1	G2	NOTEST	0.888969	1.13095	0.34733	-0.0920149	0.926686	1	no
XLOC_001060	XLOC_001060	sco1	NC_003423:721006-725026	G1	G2	OK	36.9528	40.006	0.114535	-0.301537	0.763005	0.999984	no
XLOC_001061	XLOC_001061	pmk1,ppk19	NC_003423:725305-734825	G1	G2	OK	50.6087	58.4411	0.207597	-0.576579	0.564224	0.999984	no
XLOC_001062	XLOC_001062	asn1	NC_003423:734995-737295	G1	G2	OK	428.45	455.117	0.0871097	-0.389804	0.696681	0.999984	no
XLOC_001063	XLOC_001063	rud3	NC_003423:740132-744637	G1	G2	OK	32.8364	27.8846	-0.235829	0.630983	0.528052	0.999984	no
XLOC_001064	XLOC_001064	SPBC119.18	NC_003423:740132-744637	G1	G2	OK	121.053	142.333	0.233634	-0.728284	0.46644	0.999984	no
XLOC_001065	XLOC_001065	SPBC119.15,SPBC119.17,rti1	NC_003423:745926-754242	G1	G2	OK	113.25	98.9273	-0.195065	0.619922	0.535309	0.999984	no
XLOC_001066	XLOC_001066	SPBC577.04,rpl3801	NC_003423:754323-758197	G1	G2	OK	1446.34	1535.84	0.0866298	-0.362644	0.716871	0.999984	no
XLOC_001067	XLOC_001067	SPBC577.10,ckn1,ubp10	NC_003423:758320-770937	G1	G2	OK	266.589	230.793	-0.208016	0.625571	0.531596	0.999984	no
XLOC_001068	XLOC_001068	SPBC577.11,mug71,syj2	NC_003423:771129-780329	G1	G2	OK	54.8185	50.6118	-0.11519	0.340124	0.733763	0.999984	no
XLOC_001069	XLOC_001069	SPNCRNA.327	NC_003423:782739-783173	G1	G2	NOTEST	0	0	0	0	1	1	no
XLOC_001070	XLOC_001070	SPRRNA.31	NC_003423:783252-783498	G1	G2	OK	5.49	84.7943	3.94909	-3.56509	0.000363735	0.00754972	yes
XLOC_001071	XLOC_001071	gyp1	NC_003423:784302-790445	G1	G2	OK	21.5046	21.4247	-0.00536863	0.0180807	0.985574	0.999984	no
XLOC_001072	XLOC_001072	SPBC530.02	NC_003423:784302-790445	G1	G2	OK	9.68939	8.94594	-0.115172	0.224866	0.822083	0.999984	no
XLOC_001073	XLOC_001073	mod5,prt1	NC_003423:790663-802907	G1	G2	OK	44.7863	34.6884	-0.368602	1.0751	0.28233	0.88983	no
XLOC_001074	XLOC_001074	SPBC530.08	NC_003423:803783-814236	G1	G2	OK	26.986	35.3176	0.388176	-0.315797	0.752157	0.999984	no
XLOC_001075	XLOC_001075	SPNCRNA.328	NC_003423:803783-814236	G1	G2	OK	41.5238	32.1789	-0.367826	0.0223488	0.98217	0.999984	no
XLOC_001076	XLOC_001076	SPBTRNAGLU.05	NC_003423:820490-820562	G1	G2	NOTEST	0	0	0	0	1	1	no
XLOC_001077	XLOC_001077	SPNCRNA.1386	NC_003423:820803-823260	G1	G2	OK	5.36554	4.17364	-0.362416	0.325417	0.744866	0.999984	no
XLOC_001078	XLOC_001078	lsc1	NC_003423:823999-832704	G1	G2	OK	35.3843	30.7335	-0.203298	0.447615	0.654431	0.999984	no
XLOC_001079	XLOC_001079	prl34	NC_003423:832779-842790	G1	G2	OK	14.5599	11.8828	-0.293125	0.213176	0.83119	0.999984	no
XLOC_001080	XLOC_001080	SPNCRNA.1389	NC_003423:832779-842790	G1	G2	OK	18.9858	13.5432	-0.487356	1.2169	0.223644	0.802657	no
XLOC_001081	XLOC_001081	SPNCRNA.1391	NC_003423:843013-846424	G1	G2	OK	2.41552	4.90078	1.02068	-0.524325	0.600052	0.999984	no
XLOC_001082	XLOC_001082	cys11	NC_003423:847539-851747	G1	G2	OK	145.525	167.186	0.200183	-0.841193	0.40024	0.999984	no
XLOC_001083	XLOC_001083	elp1	NC_003423:851807-860614	G1	G2	OK	16.6061	4.09086	-2.02124	3.82357	0.000131535	0.00321128	yes
XLOC_001084	XLOC_001084	sap61	NC_003423:851807-860614	G1	G2	OK	27.2894	23.2828	-0.229071	0.564656	0.572308	0.999984	no
XLOC_001085	XLOC_001085	SPBC36.10	NC_003423:860716-862422	G1	G2	OK	46.5987	54.3907	0.22307	-0.926552	0.354159	0.976499	no
XLOC_001086	XLOC_001086	SPBC36.11	NC_003423:862493-866237	G1	G2	OK	17.3104	16.6828	-0.0532738	0.148103	0.882261	0.999984	no
XLOC_001087	XLOC_001087	SPBC713.03,SPBC713.05,adl1,mim1	NC_003423:866270-883915	G1	G2	OK	128.68	135.4	0.0734474	-0.116619	0.907162	0.999984	no
XLOC_001088	XLOC_001088	SPBC713.09	NC_003423:884899-886313	G1	G2	OK	33.2784	34.0975	0.0350802	-0.127192	0.898788	0.999984	no
XLOC_001089	XLOC_001089	tim16	NC_003423:886480-889148	G1	G2	OK	73.6714	71.9465	-0.0341806	0.0881114	0.929788	0.999984	no
XLOC_001090	XLOC_001090	SPNCRNA.1395,SPNCRNA.332	NC_003423:889338-897437	G1	G2	OK	15.0196	33.2058	1.14459	-1.04353	0.296702	0.907784	no
XLOC_001091	XLOC_001091	erg1	NC_003423:889338-897437	G1	G2	OK	144.652	195.399	0.433839	-1.77414	0.0760406	0.453465	no
XLOC_001092	XLOC_001092	SPNCRNA.1396	NC_003423:889338-897437	G1	G2	NOTEST	0	0	0	0	1	1	no
XLOC_001093	XLOC_001093	SPBC216.03,mcp5,rad3	NC_003423:897891-914892	G1	G2	OK	71.4833	61.0898	-0.226674	0.665815	0.505529	0.999984	no
XLOC_001094	XLOC_001094	SPBC646.03,cwf11,pla1	NC_003423:915084-938374	G1	G2	OK	72.5176	57.8319	-0.326466	0.572224	0.56717	0.999984	no
XLOC_001095	XLOC_001095	cct6	NC_003423:942687-948223	G1	G2	OK	190.926	157.075	-0.281559	1.29703	0.194622	0.756766	no
XLOC_001096	XLOC_001096	sds23	NC_003423:948887-954505	G1	G2	OK	181.2	182.339	0.00904578	-0.0331155	0.973582	0.999984	no
XLOC_001097	XLOC_001097	SPBC646.16	NC_003423:957612-960635	G1	G2	OK	233.474	255.571	0.130458	-0.624354	0.532395	0.999984	no
XLOC_001098	XLOC_001098	SPBTRNAHIS.02	NC_003423:960728-960800	G1	G2	NOTEST	0	0	0	0	1	1	no
XLOC_001099	XLOC_001099	SPNCRNA.1400	NC_003423:961006-963780	G1	G2	OK	15.6906	7.04953	-1.1543	1.12957	0.258657	0.854824	no
XLOC_001100	XLOC_001100	SPBP35G2.02	NC_003423:963855-970258	G1	G2	OK	18.0318	13.9519	-0.37008	1.21664	0.223742	0.802657	no
XLOC_001101	XLOC_001101	ilv1,mit1,usp103	NC_003423:970606-988797	G1	G2	OK	195.847	238.357	0.283397	-0.896288	0.370099	0.992875	no
XLOC_001102	XLOC_001102	SPBC146.02,SPBP35G2.12,SPBP35G2.14,med15	NC_003423:988866-1002162	G1	G2	OK	168.709	163.313	-0.0468934	0.13922	0.889276	0.999984	no
XLOC_001103	XLOC_001103	cut3	NC_003423:1002262-1006692	G1	G2	NOTEST	1.56801	0.866669	-0.855383	0.713664	0.475435	1	no
XLOC_001104	XLOC_001104	SPBC146.04	NC_003423:1007721-1010162	G1	G2	OK	22.0528	13.5975	-0.697622	1.58477	0.113018	0.566542	no
XLOC_001105	XLOC_001105	SPNCRNA.1404	NC_003423:1010238-1019224	G1	G2	OK	0.687496	1.96199	1.5129	-0.0572611	0.954337	0.999984	no
XLOC_001106	XLOC_001106	prp2	NC_003423:1010238-1019224	G1	G2	OK	64.3987	36.0132	-0.838505	2.41128	0.0158967	0.158844	no
XLOC_001107	XLOC_001107	lsd1	NC_003423:1010238-1019224	G1	G2	OK	1.42805	3.28178	1.20044	-0.542932	0.587177	0.999984	no
XLOC_001108	XLOC_001108	mug57	NC_003423:1019516-1021749	G1	G2	OK	25.6829	18.324	-0.487078	1.73482	0.082772	0.475709	no
XLOC_001109	XLOC_001109	coq6	NC_003423:1021972-1028192	G1	G2	OK	52.2272	53.5251	0.0354134	-0.0830705	0.933795	0.999984	no
XLOC_001110	XLOC_001110	prl42	NC_003423:1028342-1034305	G1	G2	OK	9.8118	15.6866	0.676941	-1.26696	0.20517	0.774647	no
XLOC_001111	XLOC_001111	SPBC337.03,ppk27	NC_003423:1034542-1040681	G1	G2	OK	48.8415	31.7331	-0.622116	1.11157	0.266325	0.865047	no
XLOC_001112	XLOC_001112	SPBC337.11,erg28	NC_003423:1046951-1051446	G1	G2	OK	247.7	401.75	0.697704	-2.63179	0.00849375	0.100591	no
XLOC_001113	XLOC_001113	SPBC337.12	NC_003423:1051556-1054973	G1	G2	OK	22.3135	20.6066	-0.114807	0.305718	0.759819	0.999984	no
XLOC_001114	XLOC_001114	cho1,rpb4	NC_003423:1055527-1061635	G1	G2	OK	172.604	183.818	0.0908095	-0.20601	0.836783	0.999984	no
XLOC_001115	XLOC_001115	SPBC1734.03,anp1	NC_003423:1061717-1073620	G1	G2	OK	90.1657	76.7115	-0.233136	0.766276	0.443512	0.999984	no
XLOC_001116	XLOC_001116	rhp18	NC_003423:1061717-1073620	G1	G2	OK	27.2703	29.5057	0.113665	-0.209064	0.834398	0.999984	no
XLOC_001117	XLOC_001117	hse1	NC_003423:1073969-1075953	G1	G2	OK	29.7619	30.5339	0.0369454	-0.134596	0.892931	0.999984	no
XLOC_001118	XLOC_001118	SPBC1734.09	NC_003423:1076039-1079446	G1	G2	OK	6.98289	3.51077	-0.992035	1.85182	0.0640514	0.410279	no
XLOC_001119	XLOC_001119	SPNCRNA.337	NC_003423:1079940-1085370	G1	G2	NOTEST	0	0	0	0	1	1	no
XLOC_001120	XLOC_001120	mas5	NC_003423:1079940-1085370	G1	G2	OK	422.057	269.771	-0.645706	2.77496	0.00552084	0.0727602	no
XLOC_001121	XLOC_001121	atp3	NC_003423:1085506-1087413	G1	G2	OK	292.269	270.722	-0.110483	0.529325	0.59658	0.999984	no
XLOC_001122	XLOC_001122	rsc4	NC_003423:1087537-1101770	G1	G2	OK	14.9313	11.4204	-0.386722	0.45814	0.646852	0.999984	no
XLOC_001123	XLOC_001123	chs2	NC_003423:1087537-1101770	G1	G2	OK	4.25789	3.5123	-0.277721	0.17243	0.8631	0.999984	no
XLOC_001124	XLOC_001124	SPBC1709.03	NC_003423:1102237-1105933	G1	G2	OK	108.975	122.747	0.171695	-0.705967	0.480208	0.999984	no
XLOC_001125	XLOC_001125	sks2	NC_003423:1106322-1110598	G1	G2	OK	3236.97	3404.44	0.072772	-0.255785	0.798117	0.999984	no
XLOC_001126	XLOC_001126	dus2	NC_003423:1106322-1110598	G1	G2	OK	36.1545	38.0297	0.0729507	-0.0148777	0.98813	0.999984	no
XLOC_001127	XLOC_001127	erg27,pop8	NC_003423:1110816-1113213	G1	G2	OK	37.8881	35.6561	-0.0875929	0.298702	0.765167	0.999984	no
XLOC_001128	XLOC_001128	cft1	NC_003423:1113293-1118228	G1	G2	OK	19.0016	17.1416	-0.148624	0.639407	0.522559	0.999984	no
XLOC_001129	XLOC_001129	rrf1	NC_003423:1118359-1120335	G1	G2	OK	17.165	17.2623	0.00815822	-0.0180053	0.985635	0.999984	no
XLOC_001130	XLOC_001130	SPBC1709.14,rid1	NC_003423:1120581-1134168	G1	G2	OK	28.6104	22.9573	-0.317587	0.451323	0.651757	0.999984	no
XLOC_001131	XLOC_001131	SPBC1709.17	NC_003423:1120581-1134168	G1	G2	OK	24.2381	25.809	0.0905965	-0.185218	0.853058	0.999984	no
XLOC_001132	XLOC_001132	tif452	NC_003423:1134229-1136525	G1	G2	OK	131.858	107.813	-0.290444	1.25389	0.20988	0.781505	no
XLOC_001133	XLOC_001133	skp1,swi5	NC_003423:1136603-1141240	G1	G2	OK	77.2283	72.1161	-0.0988079	0.281657	0.778206	0.999984	no
XLOC_001134	XLOC_001134	uch2	NC_003423:1142121-1146633	G1	G2	OK	43.0342	42.4739	-0.0189063	0.0609725	0.951381	0.999984	no
XLOC_001135	XLOC_001135	SPBC409.08	NC_003423:1151271-1154300	G1	G2	OK	8.68055	14.8249	0.772162	-2.46641	0.0136474	0.143469	no
XLOC_001136	XLOC_001136	SPNCRNA.1416	NC_003423:1154303-1155774	G1	G2	OK	8.58888	4.31674	-0.992528	1.34319	0.179212	0.727752	no
XLOC_001137	XLOC_001137	ade7,meu18	NC_003423:1156564-1160848	G1	G2	OK	189.005	117.786	-0.682253	2.27309	0.0230208	0.207466	no
XLOC_001138	XLOC_001138	SPBC409.13,SPBC409.15,tam7	NC_003423:1161484-1170801	G1	G2	OK	339.21	272.649	-0.315133	0.47037	0.63809	0.999984	no
XLOC_001139	XLOC_001139	SPBC409.18	NC_003423:1171306-1174380	G1	G2	OK	183.442	167.773	-0.128813	0.50117	0.616251	0.999984	no
XLOC_001140	XLOC_001140	dni2,rtt10,sec66	NC_003423:1176648-1185324	G1	G2	OK	42.0742	37.8723	-0.151791	0.301033	0.763389	0.999984	no
XLOC_001141	XLOC_001141	mcm2	NC_003423:1191207-1194204	G1	G2	OK	1.43515	2.02623	0.497592	-0.424151	0.671456	0.999984	no
XLOC_001142	XLOC_001142	mlo2	NC_003423:1194313-1195711	G1	G2	OK	24.5127	21.3499	-0.199297	0.586021	0.557861	0.999984	no
XLOC_001143	XLOC_001143	SPBC4.06	NC_003423:1195986-1197756	G1	G2	OK	115.864	169.748	0.55096	-2.69417	0.00705633	0.0877548	no
XLOC_001144	XLOC_001144	SPRRNA.27	NC_003423:1199881-1200066	G1	G2	OK	124.534	813.189	2.70705	-3.68658	0.000227288	0.00509005	yes
XLOC_001145	XLOC_001145	SPBC725.01,SPBC725.03,mpr1	NC_003423:1200444-1208271	G1	G2	OK	115.158	134.068	0.219349	-0.774861	0.438422	0.999984	no
XLOC_001146	XLOC_001146	SPBC725.04	NC_003423:1208642-1216671	G1	G2	OK	51.0326	44.617	-0.193824	0.666708	0.504959	0.999984	no
XLOC_001147	XLOC_001147	pex5	NC_003423:1216691-1219244	G1	G2	OK	11.8961	10.8646	-0.130854	0.411606	0.680628	0.999984	no
XLOC_001148	XLOC_001148	SPBC725.08	NC_003423:1219359-1221590	G1	G2	OK	46.8718	40.9304	-0.195547	0.841347	0.400154	0.999984	no
XLOC_001149	XLOC_001149	SPBC725.10	NC_003423:1224479-1227036	G1	G2	OK	241.191	83.565	-1.52921	6.21344	5.18361e-10	4.50785e-08	yes
XLOC_001150	XLOC_001150	arg6,nbl1,ura5	NC_003423:1227682-1232358	G1	G2	OK	161.056	130.367	-0.304983	0.859289	0.390181	0.999984	no
XLOC_001151	XLOC_001151	res1	NC_003423:1232444-1239378	G1	G2	OK	24.0948	26.4886	0.136649	-0.188068	0.850823	0.999984	no
XLOC_001152	XLOC_001152	SPBC651.02	NC_003423:1239934-1243207	G1	G2	OK	49.8174	57.9489	0.218131	-0.778762	0.43612	0.999984	no
XLOC_001153	XLOC_001153	SPBC651.04,SPBC651.07,mug166	NC_003423:1244315-1254771	G1	G2	OK	88.6007	88.0223	-0.00944914	0.0229349	0.981702	0.999984	no
XLOC_001154	XLOC_001154	nse5	NC_003423:1255311-1264873	G1	G2	OK	17.5843	15.1225	-0.217588	0.188609	0.850399	0.999984	no
XLOC_001155	XLOC_001155	SPBC31A8.02	NC_003423:1268092-1268452	G1	G2	OK	0.876849	3.48037	1.98884	-1.10028	0.27121	0.873153	no
XLOC_001156	XLOC_001156	but2	NC_003423:1268478-1271559	G1	G2	OK	196.174	229.425	0.225889	-1.02547	0.305143	0.918908	no
XLOC_001157	XLOC_001157	rps2501	NC_003423:1274228-1274719	G1	G2	OK	3622.14	4575.71	0.337153	-1.48744	0.136898	0.634881	no
XLOC_001158	XLOC_001158	dpb4,gpi3,ptp4	NC_003423:1277904-1287131	G1	G2	OK	184.759	171.266	-0.109406	0.31552	0.752367	0.999984	no
XLOC_001159	XLOC_001159	apn2,dip2	NC_003423:1287266-1296066	G1	G2	OK	82.6345	36.0502	-1.19674	3.47867	0.000503905	0.0100059	yes
XLOC_001160	XLOC_001160	SPBC3D6.16	NC_003423:1296671-1297662	G1	G2	OK	14.2793	62.3495	2.12645	-1.38846	0.164996	0.697818	no
XLOC_001161	XLOC_001161	SPNCRNA.1427	NC_003423:1297675-1301328	G1	G2	OK	2.45395	3.49919	0.511913	-0.533909	0.593405	0.999984	no
XLOC_001162	XLOC_001162	wsc1	NC_003423:1297675-1301328	G1	G2	OK	2.85793	0.269872	-3.40463	0.852479	0.393948	0.999984	no
XLOC_001163	XLOC_001163	SPNCRNA.1428	NC_003423:1301569-1304152	G1	G2	OK	5.2952	6.36163	0.264711	-0.476754	0.633538	0.999984	no
XLOC_001164	XLOC_001164	snoU14	NC_003423:1307528-1308745	G1	G2	OK	391.983	680.681	0.796189	-0.402417	0.687377	0.999984	no
XLOC_001165	XLOC_001165	eri1,kap109	NC_003423:1312124-1323310	G1	G2	OK	37.6241	34.1682	-0.139	0.265148	0.790896	0.999984	no
XLOC_001166	XLOC_001166	SPBC27B12.02	NC_003423:1323522-1325891	G1	G2	OK	23.4073	30.2955	0.372141	-0.634971	0.525448	0.999984	no
XLOC_001167	XLOC_001167	SPBC27B12.05,SPBC27B12.07,gpi13,sip1	NC_003423:1325987-1344334	G1	G2	OK	68.7595	61.7209	-0.155801	0.392288	0.694846	0.999984	no
XLOC_001168	XLOC_001168	SPBC27B12.14	NC_003423:1348222-1349882	G1	G2	OK	32.6297	38.6802	0.245408	-0.879509	0.379125	0.996888	no
XLOC_001169	XLOC_001169	SPNCRNA.1431	NC_003423:1350152-1358260	G1	G2	OK	2.00132	1.35593	-0.56167	0.143719	0.885723	0.999984	no
XLOC_001170	XLOC_001170	tom40	NC_003423:1350152-1358260	G1	G2	OK	92.8325	111.053	0.258553	-0.784356	0.432831	0.999984	no
XLOC_001171	XLOC_001171	gsk31	NC_003423:1358331-1363405	G1	G2	OK	50.5145	55.3248	0.131229	-0.469348	0.638821	0.999984	no
XLOC_001172	XLOC_001172	hht2	NC_003423:1363470-1365818	G1	G2	OK	1107.48	820.233	-0.43318	1.81542	0.0694595	0.430076	no
XLOC_001173	XLOC_001173	irs1	NC_003423:1366033-1389186	G1	G2	OK	77.3932	92.2592	0.253487	-0.677506	0.498085	0.999984	no
XLOC_001174	XLOC_001174	SPBC8D2.11	NC_003423:1366033-1389186	G1	G2	OK	47.8017	40.9853	-0.221957	0.301066	0.763364	0.999984	no
XLOC_001175	XLOC_001175	shq1	NC_003423:1366033-1389186	G1	G2	OK	18.9131	9.58293	-0.980845	0.967235	0.333427	0.958139	no
XLOC_001176	XLOC_001176	lip5	NC_003423:1366033-1389186	G1	G2	OK	17.8985	13.9958	-0.354846	0.305389	0.76007	0.999984	no
XLOC_001177	XLOC_001177	SPBC8D2.17	NC_003423:1389498-1393062	G1	G2	OK	96.7182	79.7649	-0.278034	0.397003	0.691365	0.999984	no
XLOC_001178	XLOC_001178	mde3	NC_003423:1393344-1402100	G1	G2	OK	1.26178	2.35934	0.902924	-0.708468	0.478655	0.999984	no
XLOC_001179	XLOC_001179	SPBC17A3.02	NC_003423:1403124-1406010	G1	G2	OK	18.9391	18.9939	0.00416592	-0.00613164	0.995108	0.999984	no
XLOC_001180	XLOC_001180	SPRRNA.32	NC_003423:1406384-1406824	G1	G2	OK	3.29466	41.4952	3.65474	-4.42293	9.73716e-06	0.000336256	yes
XLOC_001181	XLOC_001181	SPBC17A3.06,SPBC17A3.08,pas4,pfa5,pgr1	NC_003423:1410765-1424023	G1	G2	OK	213.997	198.018	-0.111961	0.34622	0.729177	0.999984	no
XLOC_001182	XLOC_001182	SPNCRNA.348	NC_003423:1427985-1428304	G1	G2	NOTEST	1.14422	0	-1.79769e+308	-1.79769e+308	0.180669	1	no
XLOC_001183	XLOC_001183	SPBC691.04	NC_003423:1428493-1436127	G1	G2	OK	29.6788	34.9679	0.236594	-0.567238	0.570553	0.999984	no
XLOC_001184	XLOC_001184	SPBP22H7.03,SPBP22H7.04	NC_003423:1436248-1442780	G1	G2	OK	28.984	22.8813	-0.341085	0.841062	0.400313	0.999984	no
XLOC_001185	XLOC_001185	SPBP22H7.06	NC_003423:1443882-1445931	G1	G2	OK	34.0145	29.6337	-0.198913	0.726805	0.467345	0.999984	no
XLOC_001186	XLOC_001186	prp5,rps1002	NC_003423:1446021-1451186	G1	G2	OK	4160.18	4890.5	0.233337	-0.926045	0.354423	0.976619	no
XLOC_001187	XLOC_001187	SPNCRNA.1434	NC_003423:1446021-1451186	G1	G2	OK	5.51445	3.23001	-0.771681	0.0468132	0.962662	0.999984	no
XLOC_001188	XLOC_001188	SPBC32H8.15	NC_003423:1454781-1456255	G1	G2	OK	6.58772	14.5096	1.13916	-2.70382	0.00685474	0.0856223	no
XLOC_001189	XLOC_001189	bem46	NC_003423:1457290-1460149	G1	G2	OK	0	17.4103	1.79769e+308	1.79769e+308	4.90561e-06	0.000187325	yes
XLOC_001190	XLOC_001190	SPBC32H8.05	NC_003423:1460532-1461302	G1	G2	OK	214.038	100.346	-1.09288	4.35724	1.31711e-05	0.000432287	yes
XLOC_001191	XLOC_001191	git5,mug93	NC_003423:1461560-1465745	G1	G2	OK	10.1711	8.77937	-0.212283	0.412088	0.680275	0.999984	no
XLOC_001192	XLOC_001192	SPBC32H8.09	NC_003423:1468485-1470473	G1	G2	OK	9.77402	15.9924	0.710364	-2.0407	0.041281	0.312568	no
XLOC_001193	XLOC_001193	cdk9,mei4	NC_003423:1470512-1477780	G1	G2	OK	34.6314	31.8539	-0.120611	0.0534109	0.957405	0.999984	no
XLOC_001194	XLOC_001194	mok12	NC_003423:1477944-1498418	G1	G2	NOTEST	0.37042	0.534238	0.528321	-0.115509	0.908042	1	no
XLOC_001195	XLOC_001195	alg2,cog8,sws1	NC_003423:1477944-1498418	G1	G2	OK	60.2788	67.2326	0.157512	-0.272624	0.785142	0.999984	no
XLOC_001196	XLOC_001196	SPBC11B10.08	NC_003423:1498444-1502095	G1	G2	OK	64.944	56.0133	-0.213428	0.765522	0.443961	0.999984	no
XLOC_001197	XLOC_001197	cdc2	NC_003423:1498444-1502095	G1	G2	OK	34.6229	32.5553	-0.0888322	0.236997	0.812659	0.999984	no
XLOC_001198	XLOC_001198	SPBTRNATHR.06	NC_003423:1503952-1504024	G1	G2	NOTEST	0	0	0	0	1	1	no
XLOC_001199	XLOC_001199	SPRRNA.33	NC_003423:1504331-1504498	G1	G2	OK	29.6564	84.7064	1.51413	-0.905534	0.365182	0.986614	no
XLOC_001200	XLOC_001200	shy1,ucp8	NC_003423:1505129-1513963	G1	G2	OK	156.898	197.594	0.332711	-1.28707	0.198071	0.7632	no
XLOC_001201	XLOC_001201	SPBC83.05,apc15,jmj3	NC_003423:1514005-1523830	G1	G2	OK	54.3501	43.4804	-0.321919	0.900426	0.367894	0.988933	no
XLOC_001202	XLOC_001202	rvb2	NC_003423:1523926-1527155	G1	G2	OK	103.328	95.9263	-0.107235	0.446686	0.655102	0.999984	no
XLOC_001203	XLOC_001203	SPBC83.10	NC_003423:1527615-1528831	G1	G2	OK	27.5073	28.8722	0.0698648	-0.221842	0.824437	0.999984	no
XLOC_001204	XLOC_001204	SPBC83.11	NC_003423:1529061-1531442	G1	G2	OK	16.67	14.6316	-0.188165	0.614291	0.539023	0.999984	no
XLOC_001205	XLOC_001205	SPBC83.12	NC_003423:1531634-1538567	G1	G2	OK	15.309	13.736	-0.156417	0.118231	0.905885	0.999984	no
XLOC_001206	XLOC_001206	SPBC83.13	NC_003423:1531634-1538567	G1	G2	OK	53.4791	69.7162	0.382518	-0.696267	0.486261	0.999984	no
XLOC_001207	XLOC_001207	SPBC83.15	NC_003423:1531634-1538567	G1	G2	OK	155.079	72.9062	-1.08889	3.01861	0.00253941	0.0390381	yes
XLOC_001208	XLOC_001208	SPNCRNA.352	NC_003423:1542195-1542364	G1	G2	NOTEST	0	0	0	0	1	1	no
XLOC_001209	XLOC_001209	SPBC83.17	NC_003423:1542502-1543222	G1	G2	OK	568.71	669.129	0.234592	-1.0848	0.278012	0.883601	no
XLOC_001210	XLOC_001210	atf1	NC_003423:1545427-1549862	G1	G2	OK	31.5584	29.7824	-0.0835639	0.332	0.739889	0.999984	no
XLOC_001211	XLOC_001211	SPNCRNA.1442	NC_003423:1553508-1554385	G1	G2	OK	8.65254	5.10487	-0.761249	1.29245	0.196202	0.759208	no
XLOC_001212	XLOC_001212	SPNCRNA.1443	NC_003423:1554842-1557638	G1	G2	OK	12.2723	14.5033	0.240976	-0.806065	0.420205	0.999984	no
XLOC_001213	XLOC_001213	SPNCRNA.1445	NC_003423:1561325-1562309	G1	G2	NOTEST	0	0	0	0	1	1	no
XLOC_001214	XLOC_001214	meu25	NC_003423:1562325-1569561	G1	G2	OK	4.07203	3.5446	-0.200127	0.209494	0.834062	0.999984	no
XLOC_001215	XLOC_001215	uds1	NC_003423:1562325-1569561	G1	G2	OK	4.0727	1.04703	-1.95968	1.87406	0.0609222	0.398587	no
XLOC_001216	XLOC_001216	SPBC27.05	NC_003423:1569745-1570072	G1	G2	OK	1.61995	1.59569	-0.0217669	0.0119212	0.990489	0.999984	no
XLOC_001217	XLOC_001217	mep33,ppi1,sfr1	NC_003423:1571244-1584759	G1	G2	OK	2182.67	2478.7	0.183485	-0.415648	0.677668	0.999984	no
XLOC_001218	XLOC_001218	toa1	NC_003423:1585045-1588850	G1	G2	OK	132.376	127.225	-0.057259	0.228211	0.819482	0.999984	no
XLOC_001219	XLOC_001219	SPBC28F2.11	NC_003423:1589258-1590907	G1	G2	OK	212.031	185.006	-0.196704	0.94817	0.343043	0.967798	no
XLOC_001220	XLOC_001220	rpb1	NC_003423:1591119-1596744	G1	G2	OK	36.026	31.3647	-0.199897	0.961625	0.336238	0.960426	no
XLOC_001221	XLOC_001221	SPBTRNATYR.02	NC_003423:1598510-1598594	G1	G2	NOTEST	0	0	0	0	1	1	no
XLOC_001222	XLOC_001222	SPBTRNALYS.07	NC_003423:1599705-1599788	G1	G2	NOTEST	0	0	0	0	1	1	no
XLOC_001223	XLOC_001223	SPBTRNAILE.05	NC_003423:1600085-1600159	G1	G2	NOTEST	0	0	0	0	1	1	no
XLOC_001224	XLOC_001224	SPBTRNAARG.06	NC_003423:1602187-1602260	G1	G2	NOTEST	0	0	0	0	1	1	no
XLOC_001225	XLOC_001225	SPBTRNAASP.05	NC_003423:1602346-1602417	G1	G2	NOTEST	0	0	0	0	1	1	no
XLOC_001226	XLOC_001226	SPNCRNA.359	NC_003423:1602772-1604997	G1	G2	OK	3.75917	3.97284	0.0797544	-0.162145	0.871192	0.999984	no
XLOC_001227	XLOC_001227	SPNCRNA.360	NC_003423:1606371-1609066	G1	G2	NOTEST	0.537638	0.167062	-1.68625	1.38565	0.165853	1	no
XLOC_001228	XLOC_001228	SPNCRNA.361	NC_003423:1609702-1610790	G1	G2	NOTEST	0.118082	0.230942	0.967743	-0.431492	0.666111	1	no
XLOC_001229	XLOC_001229	SPNCRNA.362	NC_003423:1611105-1612940	G1	G2	OK	5.7992	2.77311	-1.06435	2.03303	0.0420497	0.316445	no
XLOC_001230	XLOC_001230	SPNCRNA.363	NC_003423:1613126-1613220	G1	G2	NOTEST	0	0	0	0	1	1	no
XLOC_001231	XLOC_001231	SPNCRNA.364	NC_003423:1613276-1614347	G1	G2	NOTEST	0.52576	0.633027	0.267863	-0.199827	0.841616	1	no
XLOC_001232	XLOC_001232	SPNCRNA.365	NC_003423:1614383-1615655	G1	G2	NOTEST	0.312911	0.358918	0.197903	-0.131417	0.895446	1	no
XLOC_001233	XLOC_001233	SPNCRNA.366	NC_003423:1617398-1617921	G1	G2	OK	3.76704	3.66748	-0.0386441	0.0397373	0.968303	0.999984	no
XLOC_001234	XLOC_001234	SPBTRNAILE.06	NC_003423:1618292-1618366	G1	G2	NOTEST	0	0	0	0	1	1	no
XLOC_001235	XLOC_001235	SPNCRNA.367	NC_003423:1619339-1619803	G1	G2	NOTEST	0	0	0	0	1	1	no
XLOC_001236	XLOC_001236	SPNCRNA.368	NC_003423:1619807-1620391	G1	G2	NOTEST	0	0	0	0	1	1	no
XLOC_001237	XLOC_001237	SPNCRNA.369	NC_003423:1620798-1620937	G1	G2	NOTEST	0	0	0	0	1	1	no
XLOC_001238	XLOC_001238	SPNCRNA.370	NC_003423:1625749-1626227	G1	G2	NOTEST	0	0	0	0	1	1	no
XLOC_001239	XLOC_001239	SPBTRNAVAL.07	NC_003423:1629158-1629241	G1	G2	NOTEST	0	0	0	0	1	1	no
XLOC_001240	XLOC_001240	SPBTRNAALA.10	NC_003423:1629901-1629975	G1	G2	NOTEST	0	0	0	0	1	1	no
XLOC_001241	XLOC_001241	SPNCRNA.371	NC_003423:1636392-1636776	G1	G2	NOTEST	0.287866	0.0981285	-1.55265	0.320844	0.748329	1	no
XLOC_001242	XLOC_001242	SPNCRNA.372	NC_003423:1637170-1639664	G1	G2	NOTEST	1.09586	0.688043	-0.671491	0.830047	0.406512	1	no
XLOC_001243	XLOC_001243	SPNCRNA.373	NC_003423:1640113-1641543	G1	G2	NOTEST	0.776302	0.107359	-2.85418	1.6705	0.0948199	1	no
XLOC_001244	XLOC_001244	SPBTRNATYR.03	NC_003423:1643848-1643932	G1	G2	NOTEST	0	0	0	0	1	1	no
XLOC_001245	XLOC_001245	SPBTRNALYS.08	NC_003423:1645043-1645126	G1	G2	NOTEST	0	0	0	0	1	1	no
XLOC_001246	XLOC_001246	SPBTRNAILE.08	NC_003423:1645423-1645497	G1	G2	NOTEST	0	0	0	0	1	1	no
XLOC_001247	XLOC_001247	SPNCRNA.374	NC_003423:1647477-1647927	G1	G2	NOTEST	0.39887	0	-1.79769e+308	-1.79769e+308	0.236709	1	no
XLOC_001248	XLOC_001248	yox1	NC_003423:1648003-1654486	G1	G2	OK	17.9868	14.0888	-0.352391	0.322056	0.747411	0.999984	no
XLOC_001249	XLOC_001249	ymr31	NC_003423:1648003-1654486	G1	G2	OK	58.0883	35.9847	-0.690863	0.467288	0.640294	0.999984	no
XLOC_001250	XLOC_001250	SPBC21B10.08c	NC_003423:1655564-1659189	G1	G2	OK	332.551	372.701	0.164441	-0.725175	0.468345	0.999984	no
XLOC_001251	XLOC_001251	inp2	NC_003423:1660691-1662740	G1	G2	OK	32.0906	31.7916	-0.0135043	0.0521237	0.95843	0.999984	no
XLOC_001252	XLOC_001252	pop3	NC_003423:1662890-1664360	G1	G2	OK	49.7262	44.9747	-0.144894	0.582265	0.560388	0.999984	no
XLOC_001253	XLOC_001253	nrf1	NC_003423:1664540-1678652	G1	G2	OK	59.0361	90.1535	0.610788	-0.41755	0.676276	0.999984	no
XLOC_001254	XLOC_001254	SPBC21B10.03c,cdc28,pmt1,rpc10	NC_003423:1664540-1678652	G1	G2	OK	340.904	312.249	-0.126669	0.247388	0.804608	0.999984	no
XLOC_001255	XLOC_001255	ran1	NC_003423:1680744-1684555	G1	G2	OK	9.06765	6.67941	-0.441008	1.37697	0.168521	0.705392	no
XLOC_001256	XLOC_001256	fba1,prp38	NC_003423:1685237-1691223	G1	G2	OK	18672.2	19263	0.044939	-0.0957425	0.923725	0.999984	no
XLOC_001257	XLOC_001257	sre1	NC_003423:1691269-1697172	G1	G2	OK	31.0326	27.1921	-0.190596	0.676528	0.498706	0.999984	no
XLOC_001258	XLOC_001258	SPBC19C2.10	NC_003423:1691269-1697172	G1	G2	OK	22.609	20.8165	-0.119169	0.268408	0.788386	0.999984	no
XLOC_001259	XLOC_001259	mdm34	NC_003423:1697353-1699465	G1	G2	NOTEST	1.1283	0.96905	-0.219514	0.125245	0.900329	1	no
XLOC_001260	XLOC_001260	mrpl51,smd3	NC_003423:1699520-1703971	G1	G2	OK	153.887	144.547	-0.0903363	0.291188	0.770907	0.999984	no
XLOC_001261	XLOC_001261	pfa3	NC_003423:1704263-1705527	G1	G2	OK	30.2463	34.3318	0.182788	-0.612772	0.540027	0.999984	no
XLOC_001262	XLOC_001262	gua1	NC_003423:1706193-1712119	G1	G2	OK	554.051	667.413	0.268562	-1.10998	0.267006	0.866237	no
XLOC_001263	XLOC_001263	snoR54	NC_003423:1706193-1712119	G1	G2	NOTEST	0	0	0	0	1	1	no
XLOC_001264	XLOC_001264	SPBC2F12.12c	NC_003423:1712243-1714938	G1	G2	OK	18.8748	17.3714	-0.11975	0.237911	0.81195	0.999984	no
XLOC_001265	XLOC_001265	rep2	NC_003423:1717709-1720988	G1	G2	OK	106.628	121.49	0.188244	-0.727706	0.466793	0.999984	no
XLOC_001266	XLOC_001266	SPBC2F12.03c,SPBC2F12.05c,atf21,ceg1,mrpl7,rpl802	NC_003423:1721072-1748002	G1	G2	OK	1087.13	944.059	-0.203578	0.429358	0.667663	0.999984	no
XLOC_001267	XLOC_001267	SPNCRNA.116	NC_003423:1749533-1749589	G1	G2	NOTEST	0	0	0	0	1	1	no
XLOC_001268	XLOC_001268	scr1	NC_003423:1752099-1755619	G1	G2	OK	4.28927	4.49739	0.0683568	-0.173506	0.862254	0.999984	no
XLOC_001269	XLOC_001269	SPNCRNA.1461	NC_003423:1755900-1765258	G1	G2	OK	3.90014	4.73256	0.279096	-0.0583728	0.953452	0.999984	no
XLOC_001270	XLOC_001270	fis1,mrt4,rpa34,trs20	NC_003423:1755900-1765258	G1	G2	OK	380.18	258.625	-0.555822	1.68089	0.0927837	0.509127	no
XLOC_001271	XLOC_001271	mtr10	NC_003423:1766004-1769138	G1	G2	OK	47.5725	26.3655	-0.851477	3.74589	0.000179755	0.00417466	yes
XLOC_001272	XLOC_001272	lcf1	NC_003423:1769725-1774547	G1	G2	OK	55.9503	67.9254	0.279807	-0.727097	0.467166	0.999984	no
XLOC_001273	XLOC_001273	tif35	NC_003423:1769725-1774547	G1	G2	OK	147.78	160.36	0.117865	-0.358201	0.720193	0.999984	no
XLOC_001274	XLOC_001274	SPBTRNATRP.03	NC_003423:1774859-1774932	G1	G2	NOTEST	0	0	0	0	1	1	no
XLOC_001275	XLOC_001275	SPBC18H10.05,SPBC18H10.07,SPBC18H10.09	NC_003423:1779213-1789276	G1	G2	OK	16.0558	10.6684	-0.589751	0.565517	0.571722	0.999984	no
XLOC_001276	XLOC_001276	can1,cdk11,rps1402,rps1601	NC_003423:1790905-1803300	G1	G2	OK	4723.66	5968.65	0.337499	-0.801737	0.422705	0.999984	no
XLOC_001277	XLOC_001277	SPNCRNA.377	NC_003423:1804694-1805092	G1	G2	NOTEST	0	0.451129	1.79769e+308	1.79769e+308	0.242595	1	no
XLOC_001278	XLOC_001278	atg14	NC_003423:1806125-1812352	G1	G2	OK	28.706	25.9499	-0.145622	0.362125	0.717258	0.999984	no
XLOC_001279	XLOC_001279	SPBC9B6.03	NC_003423:1817453-1825623	G1	G2	NOTEST	0.706173	0.256536	-1.46086	0.0959909	0.923528	1	no
XLOC_001280	XLOC_001280	mrpl10,nop52	NC_003423:1817453-1825623	G1	G2	OK	83.1212	62.7098	-0.406525	0.643164	0.520118	0.999984	no
XLOC_001281	XLOC_001281	cdc37,clc1	NC_003423:1826676-1854534	G1	G2	OK	284.25	311.247	0.130903	-0.311781	0.755207	0.999984	no
XLOC_001282	XLOC_001282	SPBC28E12.02	NC_003423:1826676-1854534	G1	G2	NOTEST	1.55099	1.43146	-0.115703	0.0159011	0.987313	1	no
XLOC_001283	XLOC_001283	rga4	NC_003423:1826676-1854534	G1	G2	OK	27.0393	25.3151	-0.095062	0.138653	0.889725	0.999984	no
XLOC_001284	XLOC_001284	SPBC28E12.04,esf2	NC_003423:1826676-1854534	G1	G2	OK	40.3261	39.2582	-0.0387189	0.0468592	0.962625	0.999984	no
XLOC_001285	XLOC_001285	hhp1	NC_003423:1854613-1856895	G1	G2	OK	3.31846	2.054	-0.692082	0.542051	0.587783	0.999984	no
XLOC_001286	XLOC_001286	tam8	NC_003423:1861540-1867734	G1	G2	OK	31.8839	47.9918	0.589959	-0.306281	0.759391	0.999984	no
XLOC_001287	XLOC_001287	SPBC3H7.05c,SPBC3H7.08c,pof9,ser2	NC_003423:1868486-1876851	G1	G2	OK	99.4943	130.022	0.386075	-1.05807	0.290025	0.898478	no
XLOC_001288	XLOC_001288	SPBTRNAPRO.05,SPNCRNA.1472	NC_003423:1877220-1878080	G1	G2	OK	5.13177	3.92956	-0.38509	0.424963	0.670864	0.999984	no
XLOC_001289	XLOC_001289	SPBC3H7.03c	NC_003423:1878984-1892775	G1	G2	OK	37.966	38.7855	0.0308093	-0.104769	0.916559	0.999984	no
XLOC_001290	XLOC_001290	SPNCRNA.1473	NC_003423:1878984-1892775	G1	G2	OK	9.95545	2.28605	-2.12263	1.65328	0.0982745	0.52523	no
XLOC_001291	XLOC_001291	SPNCRNA.1474,SPNCRNA.379	NC_003423:1878984-1892775	G1	G2	OK	5.43468	6.0469	0.153999	-0.0517829	0.958702	0.999984	no
XLOC_001292	XLOC_001292	SPBP16F5.06,apm1,mcs2,ubc7	NC_003423:1892868-1915317	G1	G2	OK	282.913	309.304	0.128667	-0.269706	0.787386	0.999984	no
XLOC_001293	XLOC_001293	snR42	NC_003423:1917405-1917613	G1	G2	OK	6.21481	11.6706	0.909094	-0.488853	0.624946	0.999984	no
XLOC_001294	XLOC_001294	SPBC16E9.19,erg6,mcp4,mug100	NC_003423:1917869-1931712	G1	G2	OK	297.993	376.393	0.336962	-1.04147	0.297656	0.909301	no
XLOC_001295	XLOC_001295	SPNCRNA.1477	NC_003423:1931797-1939319	G1	G2	OK	0	3.83408	1.79769e+308	1.79769e+308	0.147214	0.660752	no
XLOC_001296	XLOC_001296	SPNCRNA.1478	NC_003423:1939370-1942390	G1	G2	OK	2.39907	3.29858	0.459368	-0.357288	0.720876	0.999984	no
XLOC_001297	XLOC_001297	SPBC16E9.15,ksp1	NC_003423:1942447-1950507	G1	G2	OK	229.543	245.058	0.0943568	-0.290074	0.77176	0.999984	no
XLOC_001298	XLOC_001298	SPBC16E9.20,psd1	NC_003423:1951121-1957449	G1	G2	OK	44.8377	38.8706	-0.206033	0.702666	0.482264	0.999984	no
XLOC_001299	XLOC_001299	SPBC1E8.02	NC_003423:1957655-1963748	G1	G2	OK	16.1766	15.8174	-0.0323895	0.0983311	0.921669	0.999984	no
XLOC_001300	XLOC_001300	SPNCRNA.382	NC_003423:1963881-1964560	G1	G2	NOTEST	0.311151	0.362389	0.219927	-0.0992109	0.920971	1	no
XLOC_001301	XLOC_001301	Tf2-10	NC_003423:1965389-1969387	G1	G2	OK	6.39146	4.03938	-0.662013	1.86946	0.0615582	0.400767	no
XLOC_001302	XLOC_001302	SPNCRNA.383	NC_003423:1969855-1970296	G1	G2	NOTEST	0.251159	0.80744	1.68476	-0.714529	0.4749	1	no
XLOC_001303	XLOC_001303	SPBC1E8.05	NC_003423:1970611-1972799	G1	G2	OK	112.229	151.64	0.434205	-2.08427	0.0371352	0.289263	no
XLOC_001304	XLOC_001304	apc10	NC_003423:1973308-1974265	G1	G2	OK	11.1664	11.6931	0.0664946	-0.13946	0.889086	0.999984	no
XLOC_001305	XLOC_001305	SPBC1A4.04,blt1	NC_003423:1976160-2003598	G1	G2	OK	45.6564	62.8534	0.461175	-0.759761	0.447398	0.999984	no
XLOC_001306	XLOC_001306	SPBC1A4.09,apc2,pkr1	NC_003423:1976160-2003598	G1	G2	OK	85.3955	74.161	-0.2035	0.306369	0.759324	0.999984	no
XLOC_001307	XLOC_001307	SPBP23A10.06,rpa2,ssr4	NC_003423:2003653-2012232	G1	G2	OK	140.28	109.622	-0.355775	1.2572	0.208681	0.779681	no
XLOC_001308	XLOC_001308	alp5	NC_003423:2012987-2015005	G1	G2	OK	40.819	43.5851	0.0945942	-0.401543	0.688021	0.999984	no
XLOC_001309	XLOC_001309	ppk32,psf1	NC_003423:2015326-2022686	G1	G2	OK	28.869	18.6867	-0.627515	0.457793	0.647101	0.999984	no
XLOC_001310	XLOC_001310	frg1,orc4	NC_003423:2023298-2031398	G1	G2	OK	44.2551	53.7841	0.281336	-0.892159	0.372308	0.994992	no
XLOC_001311	XLOC_001311	SPBTRNAASN.02	NC_003423:2032159-2032233	G1	G2	NOTEST	0	0	0	0	1	1	no
XLOC_001312	XLOC_001312	SPRRNA.39	NC_003423:2032409-2032528	G1	G2	OK	9.2867	82.2549	3.14686	-0.669762	0.503009	0.999984	no
XLOC_001313	XLOC_001313	SPBC29A3.21,ccc2,sdh4	NC_003423:2035905-2045213	G1	G2	FAIL	80.1569	90.6958	0	0	1	1	no
XLOC_001314	XLOC_001314	rpl8,vps71	NC_003423:2045296-2047960	G1	G2	OK	5964.08	6665.45	0.160403	-0.591697	0.554053	0.999984	no
XLOC_001315	XLOC_001315	SPBC29A3.06	NC_003423:2048169-2051085	G1	G2	OK	28.3661	17.394	-0.705581	2.02657	0.0427066	0.320004	no
XLOC_001316	XLOC_001316	SPNCRNA.386	NC_003423:2051834-2051899	G1	G2	NOTEST	0	0	0	0	1	1	no
XLOC_001317	XLOC_001317	pof4	NC_003423:2052454-2056440	G1	G2	NOTEST	1.47625	0.772494	-0.934343	0.308914	0.757387	1	no
XLOC_001318	XLOC_001318	atp14	NC_003423:2056587-2069416	G1	G2	NOTEST	1.00233	1.27741	0.349855	-0.0127623	0.989817	1	no
XLOC_001319	XLOC_001319	rps902	NC_003423:2056587-2069416	G1	G2	OK	459.401	596.382	0.376482	-1.23103	0.218313	0.793122	no
XLOC_001320	XLOC_001320	SPNCRNA.1484	NC_003423:2056587-2069416	G1	G2	OK	23.3191	21.4418	-0.121083	0.131426	0.895438	0.999984	no
XLOC_001321	XLOC_001321	trt1	NC_003423:2056587-2069416	G1	G2	OK	67.1331	43.6388	-0.621414	0.185429	0.852893	0.999984	no
XLOC_001322	XLOC_001322	rrs1	NC_003423:2056587-2069416	G1	G2	OK	27.1009	16.7376	-0.695251	0.628168	0.529894	0.999984	no
XLOC_001323	XLOC_001323	SPBTRNAGLY.09	NC_003423:2069486-2069557	G1	G2	NOTEST	0	0	0	0	1	1	no
XLOC_001324	XLOC_001324	gef3	NC_003423:2070146-2072679	G1	G2	OK	7.09416	6.08667	-0.220978	0.563823	0.572875	0.999984	no
XLOC_001325	XLOC_001325	cyt1	NC_003423:2073252-2074742	G1	G2	OK	381.854	350.458	-0.123779	0.576906	0.564003	0.999984	no
XLOC_001326	XLOC_001326	SPBC18E5.01	NC_003423:2074958-2081005	G1	G2	OK	111.071	116.506	0.068922	-0.25246	0.800685	0.999984	no
XLOC_001327	XLOC_001327	SPBC18E5.02c	NC_003423:2074958-2081005	G1	G2	NOTEST	1.12305	1.23667	0.139036	-0.0610864	0.95129	1	no
XLOC_001328	XLOC_001328	rpl1001	NC_003423:2081254-2083748	G1	G2	OK	2398.12	2729.1	0.186521	-0.747143	0.454977	0.999984	no
XLOC_001329	XLOC_001329	rps21	NC_003423:2083800-2084323	G1	G2	OK	8795.99	11165.7	0.344157	-1.34548	0.178469	0.726685	no
XLOC_001330	XLOC_001330	SPNCRNA.110	NC_003423:2084399-2084672	G1	G2	NOTEST	0	0	0	0	1	1	no
XLOC_001331	XLOC_001331	SPBC18E5.07,SPBC18E5.08	NC_003423:2084698-2091414	G1	G2	OK	105.067	125.799	0.259821	-1.09689	0.272688	0.875689	no
XLOC_001332	XLOC_001332	SPBC18E5.15	NC_003423:2091790-2092358	G1	G2	NOTEST	0	0	0	0	1	1	no
XLOC_001333	XLOC_001333	SPBC18E5.10	NC_003423:2092550-2098087	G1	G2	OK	18.9969	19.3394	0.0257766	-0.0302325	0.975882	0.999984	no
XLOC_001334	XLOC_001334	SPBC18E5.13	NC_003423:2098744-2099933	G1	G2	OK	29.7073	31.7928	0.0978804	-0.283425	0.776851	0.999984	no
XLOC_001335	XLOC_001335	ctr6	NC_003423:2100016-2103827	G1	G2	OK	20.3122	21.611	0.0894192	-0.198086	0.842978	0.999984	no
XLOC_001336	XLOC_001336	SPNCRNA.387	NC_003423:2104178-2105331	G1	G2	NOTEST	0	0.218662	1.79769e+308	1.79769e+308	0.176667	1	no
XLOC_001337	XLOC_001337	sui1	NC_003423:2105475-2108971	G1	G2	OK	449.025	403.782	-0.153218	0.639359	0.52259	0.999984	no
XLOC_001338	XLOC_001338	mat1-Mc	NC_003423:2114448-2115027	G1	G2	OK	279.01	0.0925521	-11.5578	3.95938	7.5145e-05	0.00199839	yes
XLOC_001339	XLOC_001339	SPNCRNA.388	NC_003423:2115591-2117167	G1	G2	OK	16.3925	2.54758	-2.68583	5.23438	1.65543e-07	9.17337e-06	yes
XLOC_001340	XLOC_001340	mag2	NC_003423:2120151-2125444	G1	G2	OK	395.747	195.314	-1.01879	0.174374	0.861572	0.999984	no
XLOC_001341	XLOC_001341	SPBC23G7.14	NC_003423:2126051-2128615	G1	G2	OK	13.9324	14.5428	0.0618576	-0.0473827	0.962208	0.999984	no
XLOC_001342	XLOC_001342	SPNCRNA.389	NC_003423:2129802-2130589	G1	G2	OK	11.7075	4.92486	-1.24927	2.043	0.0410521	0.311724	no
XLOC_001343	XLOC_001343	mat3-Mc	NC_003423:2132848-2133394	G1	G2	OK	335.077	0.110173	-11.5705	4.13986	3.47513e-05	0.00103507	yes
XLOC_001344	XLOC_001344	SPNCRNA.390	NC_003423:2134980-2136530	G1	G2	OK	3.53482	1.05983	-1.73781	2.29401	0.0217898	0.199236	no
XLOC_001345	XLOC_001345	SPNCRNA.391	NC_003423:2137041-2137124	G1	G2	NOTEST	0	0	0	0	1	1	no
XLOC_001346	XLOC_001346	SPBC1711.04,SPBC1711.05,aim27,rpl401,tam9	NC_003423:2137528-2145493	G1	G2	OK	1476.37	1464.29	-0.0118543	0.0233237	0.981392	0.999984	no
XLOC_001347	XLOC_001347	SPBC1711.07,SPBC1711.08	NC_003423:2145544-2154567	G1	G2	OK	717.916	521.197	-0.461985	1.72427	0.0846585	0.482705	no
XLOC_001348	XLOC_001348	SPBC1711.11	NC_003423:2155017-2156931	G1	G2	OK	11.0354	6.90075	-0.677319	1.60416	0.108678	0.554752	no
XLOC_001349	XLOC_001349	SPBC1711.12	NC_003423:2157278-2162612	G1	G2	OK	68.4215	50.981	-0.424489	1.36638	0.171819	0.712091	no
XLOC_001350	XLOC_001350	his2	NC_003423:2157278-2162612	G1	G2	OK	88.9671	122.281	0.458858	-1.46316	0.143425	0.651951	no
XLOC_001351	XLOC_001351	rec15	NC_003423:2157278-2162612	G1	G2	NOTEST	0.457569	0.547238	0.25818	-0.00425279	0.996607	1	no
XLOC_001352	XLOC_001352	SPNCRNA.392	NC_003423:2162781-2163089	G1	G2	NOTEST	1.0505	0.613502	-0.775938	0.272493	0.785243	1	no
XLOC_001353	XLOC_001353	SPBC1711.16,prp16	NC_003423:2163839-2177022	G1	G2	OK	121.405	56.1037	-1.11366	1.90458	0.0568352	0.381915	no
XLOC_001354	XLOC_001354	rct1,rps2402	NC_003423:2177732-2184875	G1	G2	OK	3420.8	4315.99	0.33536	-1.30997	0.190206	0.749906	no
XLOC_001355	XLOC_001355	tif213	NC_003423:2187454-2189134	G1	G2	OK	281.57	329.367	0.226204	-1.06215	0.288169	0.895005	no
XLOC_001356	XLOC_001356	rpl1102	NC_003423:2189653-2190349	G1	G2	OK	1717.62	1997.4	0.217709	-0.958225	0.337949	0.961167	no
XLOC_001357	XLOC_001357	eno101	NC_003423:2190642-2202733	G1	G2	OK	26881	28429.3	0.0807894	-0.226323	0.82095	0.999984	no
XLOC_001358	XLOC_001358	tim44	NC_003423:2205436-2207373	G1	G2	OK	25.1574	22.3126	-0.173122	0.624879	0.532051	0.999984	no
XLOC_001359	XLOC_001359	SPBC14C8.04,fma2	NC_003423:2207619-2213695	G1	G2	OK	901.671	973.527	0.11062	-0.397985	0.690641	0.999984	no
XLOC_001360	XLOC_001360	arc1,mrpl24,rpb8	NC_003423:2214304-2224828	G1	G2	OK	446.121	497.738	0.157951	-0.583617	0.559478	0.999984	no
XLOC_001361	XLOC_001361	SPBC14C8.13	NC_003423:2225082-2229087	G1	G2	OK	5.69479	3.22997	-0.818123	1.21748	0.223422	0.802489	no
XLOC_001362	XLOC_001362	SPBC14C8.15	NC_003423:2229483-2235843	G1	G2	OK	35.2345	22.3814	-0.654686	1.91672	0.055274	0.376306	no
XLOC_001363	XLOC_001363	SPBC15C4.02,SPBC15C4.03	NC_003423:2238369-2245657	G1	G2	OK	33.5417	33.7683	0.00971416	-0.0217814	0.982622	0.999984	no
XLOC_001364	XLOC_001364	SPBC15C4.05	NC_003423:2246287-2251304	G1	G2	OK	15.6307	15.0578	-0.0538681	0.223274	0.823322	0.999984	no
XLOC_001365	XLOC_001365	taf10	NC_003423:2255046-2256226	G1	G2	OK	88.7349	99.7598	0.168957	-0.749124	0.453782	0.999984	no
XLOC_001366	XLOC_001366	dbp7	NC_003423:2258785-2261031	G1	G2	OK	18.7258	12.031	-0.638264	2.10061	0.0356753	0.281087	no
XLOC_001367	XLOC_001367	sfc6	NC_003423:2261853-2265243	G1	G2	OK	18.4803	16.6489	-0.150563	0.437223	0.66195	0.999984	no
XLOC_001368	XLOC_001368	SPNCRNA.1499	NC_003423:2265285-2265818	G1	G2	OK	3.04894	1.98138	-0.621807	0.532182	0.5946	0.999984	no
XLOC_001369	XLOC_001369	snR5	NC_003423:2266027-2266169	G1	G2	OK	17.9631	0	-1.79769e+308	-1.79769e+308	0.24455	0.834835	no
XLOC_001370	XLOC_001370	SPNCRNA.1500	NC_003423:2266289-2267665	G1	G2	OK	16.3859	17.9798	0.133923	-0.250358	0.80231	0.999984	no
XLOC_001371	XLOC_001371	SPBC16H5.14c	NC_003423:2267933-2273358	G1	G2	OK	26.1321	22.9209	-0.189158	0.567667	0.570261	0.999984	no
XLOC_001372	XLOC_001372	SPBC16H5.12c	NC_003423:2273904-2276995	G1	G2	OK	63.4518	57.9436	-0.131013	0.627771	0.530154	0.999984	no
XLOC_001373	XLOC_001373	omh2,prp43,skb1	NC_003423:2277169-2284152	G1	G2	OK	164.615	134.874	-0.287478	1.07103	0.284155	0.891136	no
XLOC_001374	XLOC_001374	SPBC16H5.08c,ppa2	NC_003423:2284320-2290445	G1	G2	OK	443.867	292.38	-0.602283	2.21567	0.0267142	0.230465	no
XLOC_001375	XLOC_001375	cyp7	NC_003423:2290594-2294249	G1	G2	OK	20.2091	19.7048	-0.036458	0.0773142	0.938374	0.999984	no
XLOC_001376	XLOC_001376	fub2,sad1	NC_003423:2294848-2306743	G1	G2	OK	42.4904	38.2392	-0.152083	0.118175	0.905929	0.999984	no
XLOC_001377	XLOC_001377	cct1,rev7,srb11	NC_003423:2307018-2318581	G1	G2	OK	279.669	260.842	-0.100545	0.3491	0.727015	0.999984	no
XLOC_001378	XLOC_001378	SPBTRNAPRO.06,SPNCRNA.1502	NC_003423:2319291-2319746	G1	G2	OK	1.94834	0.354913	-2.45671	0.804752	0.420963	0.999984	no
XLOC_001379	XLOC_001379	SPBC24C6.02	NC_003423:2320335-2322561	G1	G2	OK	20.4452	13.0938	-0.642879	2.15585	0.0310951	0.256082	no
XLOC_001380	XLOC_001380	SPBC24C6.03,SPBC24C6.04,gpa1,sec28	NC_003423:2322704-2331890	G1	G2	OK	755.618	791.594	0.0671046	-0.239655	0.810597	0.999984	no
XLOC_001381	XLOC_001381	cdc14	NC_003423:2332019-2335104	G1	G2	OK	8.68428	6.12865	-0.502838	0.911673	0.361941	0.985095	no
XLOC_001382	XLOC_001382	SPNCRNA.1505	NC_003423:2335157-2337882	G1	G2	OK	17.3961	13.9958	-0.313771	1.07455	0.282575	0.889927	no
XLOC_001383	XLOC_001383	SPNCRNA.1506	NC_003423:2339629-2340238	G1	G2	OK	5.57542	5.77059	0.0496362	-0.0660679	0.947324	0.999984	no
XLOC_001384	XLOC_001384	cwf14,new16	NC_003423:2340292-2347813	G1	G2	OK	35.5734	31.4386	-0.178265	0.754633	0.450469	0.999984	no
XLOC_001385	XLOC_001385	SPBC19G7.02,SPBC19G7.04	NC_003423:2347884-2357405	G1	G2	OK	39.6383	42.3728	0.0962436	-0.156441	0.875686	0.999984	no
XLOC_001386	XLOC_001386	mbx1	NC_003423:2357532-2363595	G1	G2	OK	2.63549	2.77498	0.0744094	-0.111711	0.911053	0.999984	no
XLOC_001387	XLOC_001387	ulp1	NC_003423:2366961-2371782	G1	G2	OK	27.5666	17.1476	-0.684912	1.24112	0.214563	0.786663	no
XLOC_001388	XLOC_001388	tbf1	NC_003423:2373929-2377678	G1	G2	OK	38.4863	23.2636	-0.726274	2.54466	0.0109383	0.120666	no
XLOC_001389	XLOC_001389	nup44	NC_003423:2377764-2380209	G1	G2	OK	95.0763	93.6371	-0.0220051	0.0845579	0.932613	0.999984	no
XLOC_001390	XLOC_001390	iws1	NC_003423:2380297-2384668	G1	G2	OK	51.7551	53.0365	0.0352864	-0.110807	0.91177	0.999984	no
XLOC_001391	XLOC_001391	SPBC19G7.17	NC_003423:2380297-2384668	G1	G2	OK	61.2751	57.5598	-0.0902386	0.303139	0.761784	0.999984	no
XLOC_001392	XLOC_001392	SPBC36B7.02	NC_003423:2384850-2386974	G1	G2	OK	15.2896	16.7148	0.128573	-0.41317	0.679482	0.999984	no
XLOC_001393	XLOC_001393	SPBC36B7.04,sec63	NC_003423:2387069-2393113	G1	G2	OK	93.8403	91.322	-0.039245	0.147929	0.882399	0.999984	no
XLOC_001394	XLOC_001394	SPBP18G5.02,gcn2,tlg1,toc1	NC_003423:2393471-2406061	G1	G2	OK	110.169	81.4936	-0.434962	0.711521	0.476762	0.999984	no
XLOC_001395	XLOC_001395	rad60	NC_003423:2406536-2410201	G1	G2	OK	26.4567	19.9089	-0.410218	0.92207	0.356492	0.979532	no
XLOC_001396	XLOC_001396	sno20	NC_003423:2410995-2416742	G1	G2	OK	43.2961	63.0616	0.542527	-0.0419171	0.966565	0.999984	no
XLOC_001397	XLOC_001397	ape2	NC_003423:2410995-2416742	G1	G2	OK	106.844	90.4511	-0.240299	1.0726	0.283449	0.890561	no
XLOC_001398	XLOC_001398	SPNCRNA.1512	NC_003423:2416907-2418682	G1	G2	NOTEST	0	0.183521	1.79769e+308	1.79769e+308	0.455527	1	no
XLOC_001399	XLOC_001399	hob1	NC_003423:2418737-2426315	G1	G2	OK	3.32265	3.36173	0.0168729	-0.00429424	0.996574	0.999984	no
XLOC_001400	XLOC_001400	nfs1	NC_003423:2418737-2426315	G1	G2	OK	102.426	109.983	0.102696	-0.256942	0.797223	0.999984	no
XLOC_001401	XLOC_001401	SPBC21D10.09c	NC_003423:2426380-2431835	G1	G2	OK	13.8803	11.2157	-0.307514	1.17788	0.238844	0.826229	no
XLOC_001402	XLOC_001402	SPBC21D10.08c	NC_003423:2432035-2434169	G1	G2	OK	4.01375	4.66173	0.215912	-0.299659	0.764437	0.999984	no
XLOC_001403	XLOC_001403	map4	NC_003423:2434421-2438482	G1	G2	OK	7.85029	9.13311	0.21836	-0.735406	0.462092	0.999984	no
XLOC_001404	XLOC_001404	ucp3	NC_003423:2438664-2442852	G1	G2	OK	34.4943	27.0532	-0.35056	1.41046	0.158403	0.682623	no
XLOC_001405	XLOC_001405	fnx1	NC_003423:2444130-2446292	G1	G2	OK	26.2394	22.0955	-0.247981	0.860635	0.389439	0.999984	no
XLOC_001406	XLOC_001406	glo1	NC_003423:2446514-2451366	G1	G2	OK	182.41	135.207	-0.432016	1.417	0.156484	0.676964	no
XLOC_001407	XLOC_001407	SPNCRNA.1515	NC_003423:2446514-2451366	G1	G2	OK	12.5872	19.124	0.603427	-0.430198	0.667051	0.999984	no
XLOC_001408	XLOC_001408	SPBC12C2.09c,pst1	NC_003423:2451858-2468739	G1	G2	OK	28.3956	27.0029	-0.0725524	0.0868512	0.93079	0.999984	no
XLOC_001409	XLOC_001409	SPNCRNA.1516	NC_003423:2451858-2468739	G1	G2	NOTEST	0	0	0	0	1	1	no
XLOC_001410	XLOC_001410	SPBC12C2.07c	NC_003423:2451858-2468739	G1	G2	OK	417.179	299.979	-0.475803	1.4025	0.160767	0.687852	no
XLOC_001411	XLOC_001411	bzz1	NC_003423:2451858-2468739	G1	G2	OK	11.6073	12.9918	0.162565	-0.109315	0.912953	0.999984	no
XLOC_001412	XLOC_001412	SPNCRNA.397	NC_003423:2472438-2472537	G1	G2	NOTEST	0	0	0	0	1	1	no
XLOC_001413	XLOC_001413	SPBC12C2.03c	NC_003423:2473005-2475652	G1	G2	OK	14.7137	10.1439	-0.536541	1.74183	0.0815376	0.471115	no
XLOC_001414	XLOC_001414	ste20	NC_003423:2475869-2480462	G1	G2	OK	18.8139	15.237	-0.304219	1.26562	0.205648	0.774647	no
XLOC_001415	XLOC_001415	SPBC12C2.01c	NC_003423:2480501-2481958	G1	G2	OK	35.6572	34.6256	-0.0423552	0.149428	0.881216	0.999984	no
XLOC_001416	XLOC_001416	SPBC557.05,ppk29,rga5	NC_003423:2486558-2498042	G1	G2	OK	86.8062	94.2187	0.118215	-0.330987	0.740654	0.999984	no
XLOC_001417	XLOC_001417	SPBC365.01	NC_003423:2499100-2503819	G1	G2	OK	79.1795	73.5766	-0.105881	0.16133	0.871834	0.999984	no
XLOC_001418	XLOC_001418	pmt3	NC_003423:2504151-2510597	G1	G2	OK	43.4322	50.3344	0.212779	-0.790568	0.429196	0.999984	no
XLOC_001419	XLOC_001419	SPBC365.11,arp5	NC_003423:2510666-2523068	G1	G2	OK	40.0171	43.7301	0.128011	-0.252253	0.800845	0.999984	no
XLOC_001420	XLOC_001420	SPBC365.16,alp4	NC_003423:2523656-2532829	G1	G2	OK	37.4038	36.7282	-0.0262938	0.0884091	0.929552	0.999984	no
XLOC_001421	XLOC_001421	ccr1	NC_003423:2533000-2535594	G1	G2	OK	72.5236	92.0241	0.343561	-1.67318	0.0942922	0.513823	no
XLOC_001422	XLOC_001422	spo5	NC_003423:2536163-2540198	G1	G2	NOTEST	0.862718	1.09275	0.341004	-0.199685	0.841727	1	no
XLOC_001423	XLOC_001423	psm1	NC_003423:2540533-2552652	G1	G2	OK	12.028	7.42968	-0.695021	1.1379	0.255161	0.850109	no
XLOC_001424	XLOC_001424	exo1	NC_003423:2540533-2552652	G1	G2	OK	31.56	31.6687	0.00496281	-0.0105704	0.991566	0.999984	no
XLOC_001425	XLOC_001425	pom152	NC_003423:2540533-2552652	G1	G2	OK	43.8736	45.7626	0.0608161	-0.207768	0.83541	0.999984	no
XLOC_001426	XLOC_001426	gas2	NC_003423:2552925-2563319	G1	G2	OK	1136.53	680.728	-0.739486	2.78446	0.00536177	0.0715343	no
XLOC_001427	XLOC_001427	SPBC29A10.12,atp7	NC_003423:2566029-2568343	G1	G2	OK	177.199	170.836	-0.0527607	0.192557	0.847306	0.999984	no
XLOC_001428	XLOC_001428	SPBC29A10.17,orc1,rec8	NC_003423:2568892-2576277	G1	G2	OK	48.7168	44.8232	-0.120175	0.319916	0.749032	0.999984	no
XLOC_001429	XLOC_001429	SPBC2G5.01	NC_003423:2576375-2580239	G1	G2	OK	133.255	143.344	0.105292	-0.482039	0.629778	0.999984	no
XLOC_001430	XLOC_001430	SPNCRNA.401	NC_003423:2580399-2581248	G1	G2	NOTEST	0.423509	5.35848e-05	-12.9483	0.00202087	0.998388	1	no
XLOC_001431	XLOC_001431	ctu1	NC_003423:2581792-2588834	G1	G2	OK	11.2027	7.77098	-0.527673	0.0524916	0.958137	0.999984	no
XLOC_001432	XLOC_001432	SPBC2G5.05	NC_003423:2581792-2588834	G1	G2	OK	937.59	1444.08	0.623124	-2.25693	0.0240127	0.213817	no
XLOC_001433	XLOC_001433	SPBC25B2.01,SPBC25B2.03,mis3	NC_003423:2593959-2607161	G1	G2	OK	121.411	83.7347	-0.536002	1.48319	0.138023	0.637366	no
XLOC_001434	XLOC_001434	SPBC25B2.08	NC_003423:2611365-2619491	G1	G2	OK	7.93565	9.9301	0.323459	-0.266627	0.789756	0.999984	no
XLOC_001435	XLOC_001435	SPBC25B2.10	NC_003423:2611365-2619491	G1	G2	OK	63.6392	43.3915	-0.552505	1.11303	0.265695	0.864866	no
XLOC_001436	XLOC_001436	pof2	NC_003423:2611365-2619491	G1	G2	OK	12.556	13.1731	0.0692207	-0.0633083	0.949521	0.999984	no
XLOC_001437	XLOC_001437	ppk30	NC_003423:2627065-2632280	G1	G2	OK	22.7198	23.215	0.0311113	-0.121954	0.902935	0.999984	no
XLOC_001438	XLOC_001438	SPNCRNA.1537	NC_003423:2627065-2632280	G1	G2	OK	15.8314	13.9148	-0.186175	0.311192	0.755654	0.999984	no
XLOC_001439	XLOC_001439	mde4	NC_003423:2632698-2636759	G1	G2	OK	11.1151	8.93625	-0.314784	0.745274	0.456106	0.999984	no
XLOC_001440	XLOC_001440	SPNCRNA.1538	NC_003423:2637175-2640172	G1	G2	NOTEST	1.21732	1.49378	0.295261	-0.205189	0.837424	1	no
XLOC_001441	XLOC_001441	SPNCRNA.403	NC_003423:2640871-2646805	G1	G2	NOTEST	1.1459	0.753719	-0.604376	0.210978	0.832904	1	no
XLOC_001442	XLOC_001442	prp1	NC_003423:2640871-2646805	G1	G2	OK	11.7083	9.42569	-0.312859	0.695788	0.486562	0.999984	no
XLOC_001443	XLOC_001443	prp17	NC_003423:2647594-2661457	G1	G2	OK	4.3478	3.30484	-0.395706	0.225611	0.821504	0.999984	no
XLOC_001444	XLOC_001444	SPBC3E7.17	NC_003423:2661607-2665063	G1	G2	OK	5.38048	3.35948	-0.679498	0.755144	0.450163	0.999984	no
XLOC_001445	XLOC_001445	SPBC3E7.09,fma1	NC_003423:2672989-2681891	G1	G2	OK	149.425	169.694	0.183519	-0.69998	0.48394	0.999984	no
XLOC_001446	XLOC_001446	smf1	NC_003423:2681999-2688193	G1	G2	OK	56.2824	58.306	0.050961	-0.118425	0.905731	0.999984	no
XLOC_001447	XLOC_001447	rpl2502	NC_003423:2688415-2691722	G1	G2	OK	725.559	754.432	0.0562976	-0.138081	0.890177	0.999984	no
XLOC_001448	XLOC_001448	kin1	NC_003423:2693990-2700411	G1	G2	OK	24.7901	26.2195	0.0808741	-0.283482	0.776807	0.999984	no
XLOC_001449	XLOC_001449	str1,vps901	NC_003423:2703101-2711825	G1	G2	OK	49.124	59.2927	0.271428	-0.960146	0.336982	0.960523	no
XLOC_001450	XLOC_001450	pxl1	NC_003423:2712154-2722741	G1	G2	OK	11.9181	22.6007	0.923221	-0.874494	0.381849	0.999199	no
XLOC_001451	XLOC_001451	SPBC4F6.14	NC_003423:2712154-2722741	G1	G2	OK	84.6915	52.7697	-0.682507	1.18886	0.234495	0.820976	no
XLOC_001452	XLOC_001452	arf1	NC_003423:2726356-2727959	G1	G2	OK	17.7035	2.4942	-2.82739	1.20989	0.226319	0.807537	no
XLOC_001453	XLOC_001453	SPNCRNA.405	NC_003423:2728133-2728918	G1	G2	OK	4.97172	3.66981	-0.43804	0.54557	0.585362	0.999984	no
XLOC_001454	XLOC_001454	SPBC18A7.01	NC_003423:2729014-2733015	G1	G2	OK	32.0518	16.0381	-0.998903	2.32626	0.0200044	0.187812	no
XLOC_001455	XLOC_001455	fbh1	NC_003423:2733135-2736084	G1	G2	OK	22.874	21.5003	-0.0893507	0.353014	0.724078	0.999984	no
XLOC_001456	XLOC_001456	SPBC336.02	NC_003423:2736861-2738059	G1	G2	OK	302.695	100.061	-1.59699	7.26607	3.70148e-13	4.955e-11	yes
XLOC_001457	XLOC_001457	SPNCRNA.406	NC_003423:2738940-2739592	G1	G2	OK	9.15618	7.00261	-0.386854	0.615643	0.53813	0.999984	no
XLOC_001458	XLOC_001458	efc25	NC_003423:2739655-2743519	G1	G2	OK	10.6113	13.6443	0.362702	-1.31781	0.187568	0.743407	no
XLOC_001459	XLOC_001459	cdc6	NC_003423:2743618-2750034	G1	G2	OK	22.7892	18.1613	-0.327483	1.24109	0.214572	0.786663	no
XLOC_001460	XLOC_001460	sfc3	NC_003423:2750640-2755294	G1	G2	OK	7.77254	7.49684	-0.0521035	0.149563	0.881109	0.999984	no
XLOC_001461	XLOC_001461	spc24	NC_003423:2755391-2759388	G1	G2	OK	5.23518	5.182	-0.0147287	0.00458833	0.996339	0.999984	no
XLOC_001462	XLOC_001462	vps52	NC_003423:2759450-2767788	G1	G2	OK	97.05	70.3915	-0.463326	1.31974	0.186922	0.742616	no
XLOC_001463	XLOC_001463	SPBC685.03,exo5,gpi15,pic1	NC_003423:2768653-2778628	G1	G2	OK	29.007	20.9957	-0.466308	0.857315	0.391271	0.999984	no
XLOC_001464	XLOC_001464	rps001	NC_003423:2778867-2780838	G1	G2	OK	1065.72	1233.16	0.210536	-0.560792	0.57494	0.999984	no
XLOC_001465	XLOC_001465	SPBC685.08,orc2	NC_003423:2781106-2783676	G1	G2	OK	44.1728	47.2757	0.0979418	-0.293555	0.769098	0.999984	no
XLOC_001466	XLOC_001466	new17,rec14	NC_003423:2786330-2790257	G1	G2	OK	53.9403	53.9486	0.000220366	-0.000271326	0.999784	0.999984	no
XLOC_001467	XLOC_001467	gtb1	NC_003423:2791159-2794328	G1	G2	OK	17.0434	13.1541	-0.373699	1.14874	0.250664	0.841858	no
XLOC_001468	XLOC_001468	pch1	NC_003423:2794445-2798808	G1	G2	OK	28.3695	28.4362	0.00338918	-0.012365	0.990134	0.999984	no
XLOC_001469	XLOC_001469	SPBC32F12.10,rum1,tdh1,tfb5	NC_003423:2799684-2819450	G1	G2	OK	32702.7	29464.8	-0.150414	0.404712	0.685689	0.999984	no
XLOC_001470	XLOC_001470	ubr1	NC_003423:2799684-2819450	G1	G2	OK	11.2527	8.83961	-0.348212	0.00827329	0.993399	0.999984	no
XLOC_001471	XLOC_001471	SPNCRNA.408	NC_003423:2819556-2819634	G1	G2	NOTEST	0	0	0	0	1	1	no
XLOC_001472	XLOC_001472	cyr1	NC_003423:2819735-2825220	G1	G2	OK	15.2118	14.8187	-0.0377707	0.160717	0.872316	0.999984	no
XLOC_001473	XLOC_001473	SPNCRNA.1553	NC_003423:2825250-2828674	G1	G2	NOTEST	0.210998	0	-1.79769e+308	-1.79769e+308	0.39071	1	no
XLOC_001474	XLOC_001474	SPBC19C7.05	NC_003423:2829739-2831335	G1	G2	OK	29.9131	36.5663	0.289735	-1.07127	0.28405	0.891136	no
XLOC_001475	XLOC_001475	prs1	NC_003423:2831497-2837511	G1	G2	OK	273.987	201.083	-0.446319	1.94959	0.0512249	0.359419	no
XLOC_001476	XLOC_001476	SPBC19C7.11,bqt4	NC_003423:2837571-2847549	G1	G2	OK	81.977	51.8651	-0.660455	2.23636	0.0253285	0.222375	no
XLOC_001477	XLOC_001477	gcv3	NC_003423:2848334-2854100	G1	G2	OK	192.163	233.786	0.282854	-0.730333	0.465187	0.999984	no
XLOC_001478	XLOC_001478	lid2	NC_003423:2854314-2871156	G1	G2	OK	21.0694	9.54002	-1.14309	1.68227	0.0925167	0.508415	no
XLOC_001479	XLOC_001479	SPBP19A11.07c	NC_003423:2854314-2871156	G1	G2	OK	1.95328	4.68521	1.26222	-0.243914	0.807297	0.999984	no
XLOC_001480	XLOC_001480	oxa102	NC_003423:2871687-2873493	G1	G2	OK	37.4076	36.5781	-0.03235	0.126964	0.898969	0.999984	no
XLOC_001481	XLOC_001481	ppb1	NC_003423:2873752-2877566	G1	G2	OK	52.5287	57.842	0.13901	-0.428968	0.667947	0.999984	no
XLOC_001482	XLOC_001482	SPBP4H10.07,qcr10	NC_003423:2881636-2887140	G1	G2	OK	446.193	359.585	-0.311336	1.15228	0.249206	0.840276	no
XLOC_001483	XLOC_001483	SPNCRNA.1559	NC_003423:2881636-2887140	G1	G2	NOTEST	1.44264	1.48276	0.0395708	-0.0111398	0.991112	1	no
XLOC_001484	XLOC_001484	rsv1	NC_003423:2888191-2892009	G1	G2	NOTEST	0	0	0	0	1	1	no
XLOC_001485	XLOC_001485	SPBP4H10.10	NC_003423:2888191-2892009	G1	G2	OK	14.8586	18.1026	0.2849	-0.600691	0.548046	0.999984	no
XLOC_001486	XLOC_001486	SPBP4H10.12,rps2302	NC_003423:2892128-2900558	G1	G2	OK	1232.85	1378.71	0.16132	-0.581316	0.561027	0.999984	no
XLOC_001487	XLOC_001487	SPNCRNA.1561	NC_003423:2901108-2902665	G1	G2	OK	8.81725	19.582	1.15113	-2.42024	0.0155103	0.156719	no
XLOC_001488	XLOC_001488	SPBP4H10.15	NC_003423:2902794-2908713	G1	G2	OK	194.636	175.421	-0.149958	0.637982	0.523485	0.999984	no
XLOC_001489	XLOC_001489	nhm1	NC_003423:2911930-2915985	G1	G2	OK	43.5749	42.3757	-0.0402595	0.107381	0.914486	0.999984	no
XLOC_001490	XLOC_001490	mlh1,rsc9	NC_003423:2916053-2923649	G1	G2	OK	41.0063	29.9003	-0.455686	1.48141	0.138497	0.638812	no
XLOC_001491	XLOC_001491	SPBC1703.05	NC_003423:2923878-2925326	G1	G2	OK	26.1517	21.1415	-0.306824	0.949926	0.34215	0.967542	no
XLOC_001492	XLOC_001492	SPBC1703.07,pof10	NC_003423:2925351-2931288	G1	G2	OK	199.872	180.131	-0.150031	0.576213	0.564471	0.999984	no
XLOC_001493	XLOC_001493	SPBC1703.09	NC_003423:2931360-2932631	G1	G2	OK	17.3426	16.2261	-0.0960023	0.229516	0.818468	0.999984	no
XLOC_001494	XLOC_001494	ypt1	NC_003423:2932911-2934291	G1	G2	OK	313.957	275.44	-0.188831	0.916883	0.359204	0.982902	no
XLOC_001495	XLOC_001495	SPBC1703.11,ubp9	NC_003423:2934398-2938762	G1	G2	OK	49.0797	45.0868	-0.122422	0.404694	0.685702	0.999984	no
XLOC_001496	XLOC_001496	SPBTRNAPRO.07	NC_003423:2939714-2944593	G1	G2	NOTEST	0	0	0	0	1	1	no
XLOC_001497	XLOC_001497	SPBC2A9.02	NC_003423:2947352-2952556	G1	G2	OK	110.765	58.2641	-0.926819	3.672	0.00024066	0.00532941	yes
XLOC_001498	XLOC_001498	SPBC2A9.03	NC_003423:2947352-2952556	G1	G2	OK	9.70879	8.06743	-0.267182	0.249136	0.803256	0.999984	no
XLOC_001499	XLOC_001499	SPBC2A9.13	NC_003423:2952594-2963818	G1	G2	OK	6.31573	6.34204	0.00599712	-0.00430591	0.996564	0.999984	no
XLOC_001500	XLOC_001500	SPBC2A9.09	NC_003423:2952594-2963818	G1	G2	OK	122.254	100.668	-0.280278	0.666072	0.505365	0.999984	no
XLOC_001501	XLOC_001501	SPBC2A9.10	NC_003423:2964017-2970212	G1	G2	OK	15.7085	15.3446	-0.0338093	0.0590519	0.952911	0.999984	no
XLOC_001502	XLOC_001502	orc6	NC_003423:2964017-2970212	G1	G2	OK	25.7091	24.0842	-0.0941876	0.172555	0.863001	0.999984	no
XLOC_001503	XLOC_001503	SPBC2D10.04	NC_003423:2971098-2974641	G1	G2	OK	31.4763	18.1874	-0.791323	3.12067	0.00180438	0.0293279	yes
XLOC_001504	XLOC_001504	exg3	NC_003423:2974777-2976604	G1	G2	OK	95.6895	51.8903	-0.882897	3.77877	0.000157603	0.00375535	yes
XLOC_001505	XLOC_001505	rep1	NC_003423:2976694-2980556	G1	G2	NOTEST	0.0817502	0.0589466	-0.471815	0.0752531	0.940013	1	no
XLOC_001506	XLOC_001506	SPNCRNA.1568	NC_003423:2976694-2980556	G1	G2	OK	64.6875	56.1048	-0.205362	0.488224	0.625391	0.999984	no
XLOC_001507	XLOC_001507	SPBC2D10.09	NC_003423:2980758-2983899	G1	G2	OK	25.647	24.6664	-0.0562458	0.0725076	0.942198	0.999984	no
XLOC_001508	XLOC_001508	SPNCRNA.118	NC_003423:2983906-2983962	G1	G2	NOTEST	0	0	0	0	1	1	no
XLOC_001509	XLOC_001509	rhp23	NC_003423:2986870-2988489	G1	G2	OK	149.69	118.243	-0.340223	1.63009	0.103083	0.538383	no
XLOC_001510	XLOC_001510	est1	NC_003423:2988568-2994985	G1	G2	OK	8.93321	6.17849	-0.531925	0.814986	0.41508	0.999984	no
XLOC_001511	XLOC_001511	abc1,clr1,mhf1	NC_003423:2995102-3003938	G1	G2	OK	15.5965	18.3387	0.233669	-0.411949	0.680377	0.999984	no
XLOC_001512	XLOC_001512	ubc1	NC_003423:3004090-3015079	G1	G2	OK	20.5368	17.1367	-0.261118	0.841471	0.400084	0.999984	no
XLOC_001513	XLOC_001513	SPBC15D4.02	NC_003423:3004090-3015079	G1	G2	OK	10.3855	16.2247	0.643623	-1.50545	0.132208	0.621939	no
XLOC_001514	XLOC_001514	gpt2,slm9	NC_003423:3015405-3020472	G1	G2	OK	35.42	35.2158	-0.00834128	0.0277239	0.977882	0.999984	no
XLOC_001515	XLOC_001515	SPBC15D4.05,naa30	NC_003423:3020525-3023130	G1	G2	OK	59.9925	63.7093	0.0867206	-0.267289	0.789247	0.999984	no
XLOC_001516	XLOC_001516	SPNCRNA.1574,SPNCRNA.1575	NC_003423:3023215-3037316	G1	G2	OK	7.44425	7.03986	-0.0805793	0.0402413	0.967901	0.999984	no
XLOC_001517	XLOC_001517	pho2,taf73	NC_003423:3023215-3037316	G1	G2	OK	332.143	334.197	0.00889579	-0.0267758	0.978639	0.999984	no
XLOC_001518	XLOC_001518	cwf22	NC_003423:3037823-3040813	G1	G2	OK	25.7914	21.7405	-0.246508	1.00892	0.313011	0.927884	no
XLOC_001519	XLOC_001519	cwf24	NC_003423:3041444-3046234	G1	G2	OK	6.8105	3.14742	-1.11359	1.10906	0.267403	0.866641	no
XLOC_001520	XLOC_001520	atp16	NC_003423:3046542-3047666	G1	G2	OK	129.47	107.763	-0.264756	1.19496	0.232103	0.817301	no
XLOC_001521	XLOC_001521	gpi14	NC_003423:3047865-3050504	G1	G2	OK	8.60927	11.2815	0.389997	-1.12686	0.259804	0.856949	no
XLOC_001522	XLOC_001522	msd1	NC_003423:3050552-3051959	G1	G2	OK	10.2363	8.49373	-0.269222	0.617735	0.53675	0.999984	no
XLOC_001523	XLOC_001523	SPBC13E7.07,vrp1	NC_003423:3052448-3058803	G1	G2	OK	37.3016	37.9085	0.023286	-0.0686248	0.945288	0.999984	no
XLOC_001524	XLOC_001524	SPBC13E7.11	NC_003423:3058888-3061591	G1	G2	OK	46.498	42.1206	-0.142641	0.191968	0.847768	0.999984	no
XLOC_001525	XLOC_001525	rpl102	NC_003423:3058888-3061591	G1	G2	OK	823.256	280.051	-1.55565	6.16541	7.03015e-10	5.94023e-08	yes
XLOC_001526	XLOC_001526	smi1	NC_003423:3061724-3065427	G1	G2	OK	95.9288	110.024	0.197781	-0.813281	0.416057	0.999984	no
XLOC_001527	XLOC_001527	pdb1	NC_003423:3070315-3072018	G1	G2	OK	160.184	184.856	0.206677	-1.00853	0.313201	0.927884	no
XLOC_001528	XLOC_001528	rsm27	NC_003423:3072071-3075549	G1	G2	OK	28.594	23.5085	-0.282534	0.992687	0.320863	0.94017	no
XLOC_001529	XLOC_001529	SPBC30D10.09c,tor1	NC_003423:3075643-3085466	G1	G2	OK	20.6917	19.3835	-0.0942275	0.181403	0.856051	0.999984	no
XLOC_001530	XLOC_001530	SPBC30D10.03c,SPBC30D10.05c,SPBC30D10.07c,mzm1	NC_003423:3085897-3097173	G1	G2	OK	367.649	413.946	0.171115	-0.233941	0.815031	0.999984	no
XLOC_001531	XLOC_001531	rap1	NC_003423:3098075-3106151	G1	G2	OK	13.8205	10.8088	-0.354598	0.778275	0.436407	0.999984	no
XLOC_001532	XLOC_001532	spo6	NC_003423:3098075-3106151	G1	G2	OK	2.33445	2.42818	0.0567929	-0.0401305	0.967989	0.999984	no
XLOC_001533	XLOC_001533	SPBC1778.07	NC_003423:3106241-3116913	G1	G2	OK	42.2595	52.0191	0.299766	-0.348413	0.72753	0.999984	no
XLOC_001534	XLOC_001534	SPBC1778.09	NC_003423:3106241-3116913	G1	G2	OK	58.1184	55.6337	-0.0630352	0.105431	0.916034	0.999984	no
XLOC_001535	XLOC_001535	pre3	NC_003423:3117051-3122530	G1	G2	OK	52.2989	44.7883	-0.223659	0.692385	0.488695	0.999984	no
XLOC_001536	XLOC_001536	SPNCRNA.412	NC_003423:3124001-3127651	G1	G2	NOTEST	1.43878	1.2527	-0.199804	0.0487836	0.961092	1	no
XLOC_001537	XLOC_001537	nuc1	NC_003423:3127775-3136385	G1	G2	OK	41.7215	26.1986	-0.671301	2.76622	0.00567109	0.0745755	no
XLOC_001538	XLOC_001538	SPBC4C3.04c	NC_003423:3137540-3138228	G1	G2	OK	15.5316	11.6316	-0.417157	0.780046	0.435364	0.999984	no
XLOC_001539	XLOC_001539	ade1	NC_003423:3140453-3145216	G1	G2	OK	160.001	109.281	-0.550041	2.46169	0.0138285	0.144774	no
XLOC_001540	XLOC_001540	SPBC405.05	NC_003423:3148509-3149656	G1	G2	OK	13.0456	7.64501	-0.770972	1.67304	0.0943202	0.513823	no
XLOC_001541	XLOC_001541	SPBC405.06	NC_003423:3150074-3153000	G1	G2	OK	25.5161	20.2898	-0.330651	1.22162	0.221852	0.799741	no
XLOC_001542	XLOC_001542	SPNCRNA.414	NC_003423:3153260-3153382	G1	G2	NOTEST	0	0	0	0	1	1	no
XLOC_001543	XLOC_001543	rpl3602	NC_003423:3153440-3154041	G1	G2	OK	488.934	551.988	0.174994	-0.840589	0.400578	0.999984	no
XLOC_001544	XLOC_001544	SPNCRNA.415	NC_003423:3154094-3161616	G1	G2	OK	3.28196	10.6444	1.69746	-1.23405	0.217183	0.791519	no
XLOC_001545	XLOC_001545	SPBC609.01	NC_003423:3154094-3161616	G1	G2	NOTEST	1.14315	0.962667	-0.247906	0.38193	0.702513	1	no
XLOC_001546	XLOC_001546	ptn1	NC_003423:3161727-3163104	G1	G2	OK	18.1185	15.8581	-0.192239	0.475842	0.634187	0.999984	no
XLOC_001547	XLOC_001547	iqw1	NC_003423:3163118-3165902	G1	G2	OK	21.7667	20.0511	-0.118441	0.451822	0.651397	0.999984	no
XLOC_001548	XLOC_001548	caf5	NC_003423:3166118-3168485	G1	G2	OK	18.49	15.4142	-0.262487	0.826392	0.408582	0.999984	no
XLOC_001549	XLOC_001549	pob3,rpl29	NC_003423:3169272-3175393	G1	G2	OK	3151.35	1870.51	-0.752538	2.65948	0.0078262	0.0948539	no
XLOC_001550	XLOC_001550	SPBC776.03	NC_003423:3176668-3177967	G1	G2	OK	814.488	791.521	-0.0412653	0.183108	0.854713	0.999984	no
XLOC_001551	XLOC_001551	SPBC776.05,SPBC776.07,sec2302	NC_003423:3178184-3191223	G1	G2	OK	164.446	167.899	0.0299799	-0.0854474	0.931906	0.999984	no
XLOC_001552	XLOC_001552	rpl2801,ste13	NC_003423:3191318-3199233	G1	G2	OK	1037.1	1223.21	0.238119	-0.876081	0.380986	0.998695	no
XLOC_001553	XLOC_001553	cnd1,plh1	NC_003423:3199971-3208918	G1	G2	OK	24.0789	19.2537	-0.322635	0.683424	0.494339	0.999984	no
XLOC_001554	XLOC_001554	SPBC776.16	NC_003423:3209352-3211163	G1	G2	OK	11.8633	22.6938	0.935798	-2.37427	0.0175835	0.170456	no
XLOC_001555	XLOC_001555	SPBC776.17	NC_003423:3211190-3213737	G1	G2	OK	76.3431	35.5372	-1.10317	3.32278	0.000891243	0.0161372	yes
XLOC_001556	XLOC_001556	med8,mis17,rtc5	NC_003423:3214139-3226506	G1	G2	OK	54.6068	49.2299	-0.149546	0.42285	0.672405	0.999984	no
XLOC_001557	XLOC_001557	ppk24	NC_003423:3226566-3235830	G1	G2	NOTEST	0	0.899918	1.79769e+308	1.79769e+308	0.169225	1	no
XLOC_001558	XLOC_001558	SPNCRNA.1588	NC_003423:3226566-3235830	G1	G2	OK	1.57245	1.64212	0.0625474	-0.0297352	0.976278	0.999984	no
XLOC_001559	XLOC_001559	SPBC19F8.02	NC_003423:3226566-3235830	G1	G2	OK	38.8916	33.5674	-0.212397	0.358165	0.72022	0.999984	no
XLOC_001560	XLOC_001560	snu5	NC_003423:3236616-3237051	G1	G2	NOTEST	0.429917	0.608376	0.500904	-0.198454	0.84269	1	no
XLOC_001561	XLOC_001561	SPBC19F8.05	NC_003423:3237926-3244781	G1	G2	OK	17.3799	17.4247	0.00371369	-0.00900636	0.992814	0.999984	no
XLOC_001562	XLOC_001562	mcs6	NC_003423:3237926-3244781	G1	G2	OK	44.9689	48.9759	0.123145	-0.340997	0.733106	0.999984	no
XLOC_001563	XLOC_001563	rps401	NC_003423:3245084-3246030	G1	G2	OK	569.801	744.329	0.385483	-1.76387	0.0777543	0.458909	no
XLOC_001564	XLOC_001564	SPBC25H2.16c	NC_003423:3246389-3251263	G1	G2	OK	119.03	127.339	0.0973459	-0.369693	0.711611	0.999984	no
XLOC_001565	XLOC_001565	cdc20	NC_003423:3253689-3260706	G1	G2	OK	5.08386	3.80695	-0.417288	1.34436	0.178833	0.727172	no
XLOC_001566	XLOC_001566	SPBC25H2.10c,cct7,spt7	NC_003423:3260871-3269488	G1	G2	OK	184.364	167.749	-0.136254	0.46681	0.640636	0.999984	no
XLOC_001567	XLOC_001567	hrf1,mrs2,tim22	NC_003423:3269922-3279552	G1	G2	OK	65.7325	61.8102	-0.0887623	0.120095	0.904408	0.999984	no
XLOC_001568	XLOC_001568	gar1	NC_003423:3282948-3286610	G1	G2	OK	915.021	726.014	-0.333808	1.46033	0.144198	0.652963	no
XLOC_001569	XLOC_001569	SPBC20F10.03,SPBC20F10.07,lsm5,mad2,nrl1	NC_003423:3287647-3302203	G1	G2	OK	144.019	110.887	-0.37717	0.813992	0.41565	0.999984	no
XLOC_001570	XLOC_001570	nep1,psl1	NC_003423:3303135-3317452	G1	G2	OK	23.1079	23.6987	0.0364208	-0.0395437	0.968457	0.999984	no
XLOC_001571	XLOC_001571	tif32	NC_003423:3303135-3317452	G1	G2	OK	181.364	158.552	-0.193935	0.198113	0.842956	0.999984	no
XLOC_001572	XLOC_001572	spp2	NC_003423:3317742-3319629	G1	G2	OK	28.1943	24.9316	-0.177427	0.626956	0.530688	0.999984	no
XLOC_001573	XLOC_001573	SPBC17D11.08	NC_003423:3323992-3326011	G1	G2	OK	43.8776	41.1736	-0.0917626	0.376302	0.706692	0.999984	no
XLOC_001574	XLOC_001574	SPBC17D1.01,dph2	NC_003423:3326493-3333060	G1	G2	OK	122.233	137.591	0.170755	-0.66599	0.505418	0.999984	no
XLOC_001575	XLOC_001575	SPBC17D1.05,acr1	NC_003423:3333217-3337203	G1	G2	OK	112.259	107.658	-0.0603804	0.255769	0.798129	0.999984	no
XLOC_001576	XLOC_001576	dbp3	NC_003423:3338603-3347129	G1	G2	OK	56.1347	27.0702	-1.05219	2.11251	0.0346426	0.27589	no
XLOC_001577	XLOC_001577	SPBC11C11.01	NC_003423:3338603-3347129	G1	G2	OK	46.363	33.6512	-0.462316	1.3826	0.166787	0.700919	no
XLOC_001578	XLOC_001578	imp2	NC_003423:3347170-3350452	G1	G2	OK	19.2439	19.0618	-0.0137235	0.0492574	0.960714	0.999984	no
XLOC_001579	XLOC_001579	SPBTRNASER.06	NC_003423:3350593-3350688	G1	G2	NOTEST	0	0	0	0	1	1	no
XLOC_001580	XLOC_001580	ndc80	NC_003423:3350700-3352972	G1	G2	OK	20.6765	14.745	-0.487767	1.42968	0.152808	0.672519	no
XLOC_001581	XLOC_001581	alp1	NC_003423:3353045-3357547	G1	G2	OK	2.79281	3.36921	0.270696	-0.459385	0.645958	0.999984	no
XLOC_001582	XLOC_001582	SPBC11C11.05	NC_003423:3357606-3360178	G1	G2	OK	43.3083	45.1652	0.0605671	-0.136288	0.891594	0.999984	no
XLOC_001583	XLOC_001583	rpl1801,srp1	NC_003423:3361433-3364515	G1	G2	OK	1418.9	1518.18	0.0975767	-0.379082	0.704627	0.999984	no
XLOC_001584	XLOC_001584	SPBC11C11.10	NC_003423:3364702-3372308	G1	G2	OK	53.626	47.1863	-0.184564	0.205939	0.836839	0.999984	no
XLOC_001585	XLOC_001585	nem1	NC_003423:3373275-3378787	G1	G2	OK	8.22857	9.57947	0.219304	-0.332145	0.739779	0.999984	no
XLOC_001586	XLOC_001586	SPNCRNA.115	NC_003423:3379311-3383141	G1	G2	NOTEST	0	0	0	0	1	1	no
XLOC_001587	XLOC_001587	dsd1	NC_003423:3379311-3383141	G1	G2	OK	61.2022	91.1034	0.573923	-2.66257	0.00775474	0.0944683	no
XLOC_001588	XLOC_001588	SPBC3B8.04c	NC_003423:3383265-3393891	G1	G2	OK	72.6121	58.8082	-0.304193	0.514918	0.606611	0.999984	no
XLOC_001589	XLOC_001589	arh1	NC_003423:3397164-3400193	G1	G2	OK	36.6593	34.4375	-0.0902001	0.30569	0.759841	0.999984	no
XLOC_001590	XLOC_001590	nup82	NC_003423:3400485-3403309	G1	G2	OK	22.1082	21.2156	-0.0594573	0.232927	0.815818	0.999984	no
XLOC_001591	XLOC_001591	SPBC13A2.03	NC_003423:3403500-3422031	G1	G2	OK	51.6938	54.2781	0.0703767	-0.109819	0.912553	0.999984	no
XLOC_001592	XLOC_001592	SPBC4B4.04,rsc1,smg1	NC_003423:3403500-3422031	G1	G2	OK	190.469	189.672	-0.00604639	0.0145559	0.988386	0.999984	no
XLOC_001593	XLOC_001593	vps25	NC_003423:3422376-3424823	G1	G2	OK	3.79976	4.25298	0.162566	-0.195832	0.844742	0.999984	no
XLOC_001594	XLOC_001594	ght2	NC_003423:3427179-3429424	G1	G2	OK	96.5549	84.9281	-0.185108	0.889611	0.373675	0.995247	no
XLOC_001595	XLOC_001595	SPBC4B4.11,syj1,usp105	NC_003423:3429639-3446388	G1	G2	OK	91.7377	74.0036	-0.30992	0.366638	0.713889	0.999984	no
XLOC_001596	XLOC_001596	rpl1603	NC_003423:3429639-3446388	G1	G2	OK	41.3042	32.2886	-0.355265	0.297075	0.766409	0.999984	no
XLOC_001597	XLOC_001597	ade9	NC_003423:3448864-3460381	G1	G2	OK	65.2583	31.9241	-1.03151	2.68605	0.00723029	0.089266	no
XLOC_001598	XLOC_001598	SPBC2G2.11	NC_003423:3448864-3460381	G1	G2	OK	101.931	101.844	-0.00123513	0.00286553	0.997714	0.999984	no
XLOC_001599	XLOC_001599	hrs1	NC_003423:3448864-3460381	G1	G2	OK	18.5254	28.1804	0.605188	-0.568622	0.569613	0.999984	no
XLOC_001600	XLOC_001600	csi1	NC_003423:3460381-3464279	G1	G2	OK	24.4234	19.1005	-0.354654	1.29468	0.195431	0.75818	no
XLOC_001601	XLOC_001601	SPBC2G2.16	NC_003423:3464693-3471885	G1	G2	OK	135.737	143.004	0.0752428	-0.296013	0.76722	0.999984	no
XLOC_001602	XLOC_001602	pop1	NC_003423:3464693-3471885	G1	G2	OK	26.3505	33.1897	0.332904	-0.694316	0.487484	0.999984	no
XLOC_001603	XLOC_001603	hop1	NC_003423:3472220-3478365	G1	G2	OK	4.76195	0.671693	-2.82568	1.09315	0.274329	0.878785	no
XLOC_001604	XLOC_001604	SPBC1718.04,ker1	NC_003423:3472220-3478365	G1	G2	OK	93.7128	80.0285	-0.227733	0.763963	0.44489	0.999984	no
XLOC_001605	XLOC_001605	msp1,trs31	NC_003423:3478438-3487862	G1	G2	OK	39.8079	35.5966	-0.161314	0.603862	0.545936	0.999984	no
XLOC_001606	XLOC_001606	SPNCRNA.1605	NC_003423:3488008-3489647	G1	G2	OK	12.3511	0	-1.79769e+308	-1.79769e+308	0.0441762	0.327516	no
XLOC_001607	XLOC_001607	SPBPB7E8.01	NC_003423:3491434-3496777	G1	G2	OK	90.3977	23.549	-1.94062	8.75066	0	0	yes
XLOC_001608	XLOC_001608	SPBC1105.01,SPBPB7E8.02	NC_003423:3496925-3510088	G1	G2	OK	28.2206	19.0113	-0.569896	0.606031	0.544494	0.999984	no
XLOC_001609	XLOC_001609	SPNCRNA.1608,SPNCRNA.574	NC_003423:3510426-3512464	G1	G2	OK	0	5.22024	1.79769e+308	1.79769e+308	0.0100668	0.114662	no
XLOC_001610	XLOC_001610	SPNCRNA.421	NC_003423:3512861-3514247	G1	G2	OK	1.80331	13.2593	2.87828	-3.07247	0.00212294	0.0336787	yes
XLOC_001611	XLOC_001611	exg1	NC_003423:3514551-3516567	G1	G2	OK	33.0789	93.7997	1.50367	-6.58809	4.45513e-11	4.31531e-09	yes
XLOC_001612	XLOC_001612	SPBC1105.08,pmc4,ubc15	NC_003423:3517312-3524145	G1	G2	OK	149.365	159.588	0.0955091	-0.334102	0.738303	0.999984	no
XLOC_001613	XLOC_001613	hhf3,new19,rav1,rsv2	NC_003423:3524511-3538112	G1	G2	OK	173.417	102.759	-0.754987	1.47248	0.140892	0.645611	no
XLOC_001614	XLOC_001614	SPBC887.01,cnp1	NC_003423:3538172-3540887	G1	G2	OK	50.2176	42.3032	-0.247426	0.655411	0.512203	0.999984	no
XLOC_001615	XLOC_001615	SPBC887.02	NC_003423:3540949-3546032	G1	G2	OK	10.4271	8.87754	-0.232111	0.649491	0.516021	0.999984	no
XLOC_001616	XLOC_001616	SPBC887.08,mrpl38	NC_003423:3548763-3555722	G1	G2	OK	98.9534	104.173	0.0741629	-0.142272	0.886865	0.999984	no
XLOC_001617	XLOC_001617	SPNCRNA.423	NC_003423:3555917-3556114	G1	G2	NOTEST	0	0	0	0	1	1	no
XLOC_001618	XLOC_001618	mcs4	NC_003423:3556956-3561279	G1	G2	OK	25.7838	32.5726	0.337197	-1.0703	0.284482	0.891658	no
XLOC_001619	XLOC_001619	pus2	NC_003423:3556956-3561279	G1	G2	OK	14.8029	9.72775	-0.605705	1.05235	0.29264	0.903475	no
XLOC_001620	XLOC_001620	SPBC887.12	NC_003423:3561503-3567553	G1	G2	OK	13.1774	10.3463	-0.348956	1.0486	0.294364	0.906443	no
XLOC_001621	XLOC_001621	SPNCRNA.1616	NC_003423:3570848-3575250	G1	G2	OK	3.03372	1.34525	-1.17321	0.295093	0.767923	0.999984	no
XLOC_001622	XLOC_001622	SPBC887.16	NC_003423:3570848-3575250	G1	G2	NOTEST	0	0	0	0	1	1	no
XLOC_001623	XLOC_001623	SPBC887.17	NC_003423:3575312-3579743	G1	G2	OK	38.1081	29.3142	-0.378495	1.50864	0.131391	0.620449	no
XLOC_001624	XLOC_001624	rft1	NC_003423:3579878-3590594	G1	G2	OK	6.38533	9.26941	0.537716	-0.592907	0.553244	0.999984	no
XLOC_001625	XLOC_001625	SPBC418.02	NC_003423:3579878-3590594	G1	G2	OK	1.5408	3.2339	1.0696	-0.120121	0.904387	0.999984	no
XLOC_001626	XLOC_001626	trm11	NC_003423:3579878-3590594	G1	G2	OK	43.6832	36.3086	-0.266768	0.446192	0.655458	0.999984	no
XLOC_001627	XLOC_001627	pgp2	NC_003423:3590919-3597173	G1	G2	OK	61.3102	42.8026	-0.518431	1.77686	0.0755914	0.452333	no
XLOC_001628	XLOC_001628	mok13	NC_003423:3597307-3604899	G1	G2	OK	9.34698	6.76715	-0.465952	1.75954	0.0784852	0.461081	no
XLOC_001629	XLOC_001629	zrt1	NC_003423:3605141-3611947	G1	G2	OK	213.808	239.805	0.165545	-0.688187	0.491335	0.999984	no
XLOC_001630	XLOC_001630	sir2	NC_003423:3605141-3611947	G1	G2	OK	7.50944	4.04905	-0.891122	0.457668	0.647191	0.999984	no
XLOC_001631	XLOC_001631	sir2	NC_003423:3605141-3611947	G1	G2	NOTEST	0.573701	0.749526	0.385678	-0.0041326	0.996703	1	no
XLOC_001632	XLOC_001632	pcn1	NC_003423:3616411-3617845	G1	G2	OK	164.423	193.422	0.234341	-1.14342	0.252863	0.846475	no
XLOC_001633	XLOC_001633	tad2	NC_003423:3617966-3620469	G1	G2	OK	67.4991	49.8547	-0.43714	0.639899	0.522238	0.999984	no
XLOC_001634	XLOC_001634	SPBP8B7.32,mbx2	NC_003423:3620577-3634812	G1	G2	OK	29.1401	35.9902	0.304598	-0.606615	0.544107	0.999984	no
XLOC_001635	XLOC_001635	SPBP8B7.02	NC_003423:3635184-3637974	G1	G2	OK	4.16815	5.64135	0.436632	-0.0191846	0.984694	0.999984	no
XLOC_001636	XLOC_001636	mug45,rpp201	NC_003423:3638410-3650172	G1	G2	OK	3349.53	5139.59	0.617696	-1.89981	0.057458	0.384161	no
XLOC_001637	XLOC_001637	SPNCRNA.1628	NC_003423:3638410-3650172	G1	G2	OK	9.31862	9.71947	0.0607607	-0.0194152	0.98451	0.999984	no
XLOC_001638	XLOC_001638	nxt3,vac7	NC_003423:3650360-3659009	G1	G2	OK	87.5543	91.1261	0.0576854	-0.163429	0.870181	0.999984	no
XLOC_001639	XLOC_001639	SPNCRNA.1629,SPNCRNA.427	NC_003423:3665669-3670881	G1	G2	OK	15.9266	8.78471	-0.858376	0.261137	0.793987	0.999984	no
XLOC_001640	XLOC_001640	spt16	NC_003423:3670961-3676728	G1	G2	OK	19.6539	17.9276	-0.132637	0.36228	0.717143	0.999984	no
XLOC_001641	XLOC_001641	erd2,ubp3	NC_003423:3676895-3681133	G1	G2	OK	105.302	115.707	0.135947	-0.528371	0.597242	0.999984	no
XLOC_001642	XLOC_001642	SPBP8B7.23	NC_003423:3681760-3685557	G1	G2	OK	46.4795	45.0334	-0.0455988	0.173036	0.862623	0.999984	no
XLOC_001643	XLOC_001643	SPBP8B7.26,cyp4,mug30	NC_003423:3685642-3691969	G1	G2	OK	1086.62	1430.7	0.396871	-1.48407	0.137791	0.637036	no
XLOC_001644	XLOC_001644	SPBP8B7.29	NC_003423:3692024-3697850	G1	G2	OK	12.5445	11.7715	-0.0917603	0.203677	0.838606	0.999984	no
XLOC_001645	XLOC_001645	SPBP8B7.31	NC_003423:3698071-3703319	G1	G2	OK	42.0206	35.5505	-0.241224	0.75258	0.451702	0.999984	no
XLOC_001646	XLOC_001646	SPNCRNA.428	NC_003423:3698071-3703319	G1	G2	OK	1.02873	5.00167	2.28155	-0.765671	0.443872	0.999984	no
XLOC_001647	XLOC_001647	SPNCRNA.1632	NC_003423:3703455-3706300	G1	G2	OK	8.38512	10.702	0.351977	-0.645639	0.518513	0.999984	no
XLOC_001648	XLOC_001648	SPBC19F5.03	NC_003423:3706642-3708933	G1	G2	OK	57.3296	66.3296	0.210373	-0.978921	0.327619	0.950545	no
XLOC_001649	XLOC_001649	SPBC19F5.04	NC_003423:3709183-3713720	G1	G2	OK	143.127	267.607	0.902826	-3.06297	0.00219153	0.0344457	yes
XLOC_001650	XLOC_001650	SPBC13G1.02,SPBC25D12.06,suc22,trm1	NC_003423:3720558-3734176	G1	G2	OK	464.949	495.521	0.0918729	-0.292708	0.769745	0.999984	no
XLOC_001651	XLOC_001651	SPBC13G1.05	NC_003423:3734387-3759803	G1	G2	OK	9.76402	6.81842	-0.518038	0.308443	0.757745	0.999984	no
XLOC_001652	XLOC_001652	swf1	NC_003423:3734387-3759803	G1	G2	OK	38.7074	34.1	-0.182838	0.18198	0.855598	0.999984	no
XLOC_001653	XLOC_001653	SPBC13G1.09,SPBC31F10.02,SPBC31F10.03,did2,tfb2,ykt6	NC_003423:3734387-3759803	G1	G2	OK	382.383	337.657	-0.179457	0.445614	0.655876	0.999984	no
XLOC_001654	XLOC_001654	mug37	NC_003423:3759873-3761884	G1	G2	OK	6.39401	5.88642	-0.11933	0.0612762	0.951139	0.999984	no
XLOC_001655	XLOC_001655	lsb5	NC_003423:3762704-3764439	G1	G2	OK	48.3155	39.8386	-0.278318	1.1306	0.258224	0.85363	no
XLOC_001656	XLOC_001656	mde2	NC_003423:3764523-3766504	G1	G2	NOTEST	1.50539	0.946233	-0.669872	0.438065	0.661339	1	no
XLOC_001657	XLOC_001657	SPBC31F10.12	NC_003423:3770194-3783706	G1	G2	OK	261.862	287.085	0.132671	-0.365816	0.714503	0.999984	no
XLOC_001658	XLOC_001658	SPBC31F10.16	NC_003423:3785576-3798775	G1	G2	OK	53.3926	55.9028	0.0662813	-0.249182	0.80322	0.999984	no
XLOC_001659	XLOC_001659	SPNCRNA.1640	NC_003423:3785576-3798775	G1	G2	OK	8.41471	8.98919	0.0952765	-0.129793	0.89673	0.999984	no
XLOC_001660	XLOC_001660	SPNCRNA.1641	NC_003423:3785576-3798775	G1	G2	OK	3.48931	2.83631	-0.298926	0.195274	0.845179	0.999984	no
XLOC_001661	XLOC_001661	SPBC21C3.03	NC_003423:3801899-3805472	G1	G2	OK	18.5933	13.9059	-0.419089	1.15082	0.249807	0.841277	no
XLOC_001662	XLOC_001662	SPBC21C3.06,sap62	NC_003423:3805559-3813549	G1	G2	OK	24.2263	29.027	0.260824	-0.372038	0.709865	0.999984	no
XLOC_001663	XLOC_001663	SPBTRNALYS.09	NC_003423:3814133-3814216	G1	G2	NOTEST	0	0	0	0	1	1	no
XLOC_001664	XLOC_001664	SPBTRNATYR.04	NC_003423:3814557-3814641	G1	G2	NOTEST	0	0	0	0	1	1	no
XLOC_001665	XLOC_001665	ubx4	NC_003423:3815429-3817780	G1	G2	OK	68.9637	52.5297	-0.392702	1.41802	0.156185	0.676886	no
XLOC_001666	XLOC_001666	rps1901	NC_003423:3818056-3822074	G1	G2	OK	2531.88	2434.56	-0.0565501	0.228108	0.819562	0.999984	no
XLOC_001667	XLOC_001667	spo4	NC_003423:3826722-3829484	G1	G2	NOTEST	0.37389	0	-1.79769e+308	-1.79769e+308	0.376921	1	no
XLOC_001668	XLOC_001668	SPBC21C3.19	NC_003423:3829646-3837698	G1	G2	OK	420.163	244.26	-0.782533	3.22234	0.00127149	0.0218593	yes
XLOC_001669	XLOC_001669	rrp2	NC_003423:3839328-3849519	G1	G2	OK	8.37231	5.96594	-0.488877	1.06547	0.286661	0.893536	no
XLOC_001670	XLOC_001670	arx1	NC_003423:3849622-3860016	G1	G2	OK	201.188	120.785	-0.736102	2.32346	0.0201545	0.188923	no
XLOC_001671	XLOC_001671	sat1	NC_003423:3849622-3860016	G1	G2	OK	10.3401	8.99975	-0.200297	0.256612	0.797478	0.999984	no
XLOC_001672	XLOC_001672	ssn6	NC_003423:3862345-3867052	G1	G2	OK	24.7734	25.2839	0.0294256	-0.136008	0.891815	0.999984	no
XLOC_001673	XLOC_001673	rsm10	NC_003423:3869729-3873940	G1	G2	OK	14.9221	17.8562	0.258974	-0.684725	0.493518	0.999984	no
XLOC_001674	XLOC_001674	gfh1,sab10	NC_003423:3875124-3888596	G1	G2	OK	192.191	145.323	-0.403277	0.71069	0.477277	0.999984	no
XLOC_001675	XLOC_001675	ptr3	NC_003423:3888643-3892036	G1	G2	OK	128.174	95.9816	-0.417271	1.97812	0.0479152	0.344723	no
XLOC_001676	XLOC_001676	pet117	NC_003423:3892061-3892917	G1	G2	OK	38.9261	42.0794	0.112376	-0.344771	0.730267	0.999984	no
XLOC_001677	XLOC_001677	tea2	NC_003423:3893003-3897561	G1	G2	OK	6.03673	5.9064	-0.0314873	0.054685	0.956389	0.999984	no
XLOC_001678	XLOC_001678	SPBC1604.19c	NC_003423:3893003-3897561	G1	G2	OK	13.365	14.8726	0.154195	-0.406456	0.684408	0.999984	no
XLOC_001679	XLOC_001679	SPBC1604.18c	NC_003423:3898014-3899690	G1	G2	OK	11.9364	7.0482	-0.760038	1.74523	0.0809452	0.470243	no
XLOC_001680	XLOC_001680	SPBC1604.16c,tti2	NC_003423:3899959-3904648	G1	G2	OK	50.8721	44.4643	-0.194227	0.468838	0.639186	0.999984	no
XLOC_001681	XLOC_001681	mrpl32,shk1	NC_003423:3904659-3911582	G1	G2	OK	149.238	129.971	-0.19942	0.615356	0.538319	0.999984	no
XLOC_001682	XLOC_001682	SPBTRNALEU.10	NC_003423:3914042-3914121	G1	G2	NOTEST	0	0	0	0	1	1	no
XLOC_001683	XLOC_001683	SPBC1604.09c	NC_003423:3914530-3915987	G1	G2	OK	16.3445	9.88571	-0.725386	1.65443	0.0980398	0.524965	no
XLOC_001684	XLOC_001684	imp1	NC_003423:3916242-3926497	G1	G2	OK	127.052	116.675	-0.122923	0.126014	0.899721	0.999984	no
XLOC_001685	XLOC_001685	SPBC1604.06c	NC_003423:3916242-3926497	G1	G2	OK	73.0356	52.7253	-0.470104	0.271371	0.786105	0.999984	no
XLOC_001686	XLOC_001686	SPBC1604.03c,dpm3,ppr11	NC_003423:3926602-3937872	G1	G2	OK	107.735	111.498	0.049535	-0.104911	0.916446	0.999984	no
XLOC_001687	XLOC_001687	SPRRNA.36	NC_003423:3938577-3938707	G1	G2	OK	2.24451	46.4373	4.37081	-0.5763	0.564412	0.999984	no
XLOC_001688	XLOC_001688	SPBTRNAASP.04	NC_003423:3939226-3939297	G1	G2	NOTEST	0	0	0	0	1	1	no
XLOC_001689	XLOC_001689	thi2	NC_003423:3939341-3941699	G1	G2	OK	7707.62	5490.86	-0.489253	1.56238	0.118197	0.583107	no
XLOC_001690	XLOC_001690	SPNCRNA.1650	NC_003423:3941983-3944685	G1	G2	OK	5.89812	1.43925	-2.03494	1.0837	0.278498	0.884336	no
XLOC_001691	XLOC_001691	cho2	NC_003423:3945572-3953924	G1	G2	OK	120.133	137.849	0.198454	-0.849132	0.395808	0.999984	no
XLOC_001692	XLOC_001692	SPBC26H8.04c	NC_003423:3945572-3953924	G1	G2	OK	3.98256	1.85007	-1.10612	0.834828	0.403815	0.999984	no
XLOC_001693	XLOC_001693	SPNCRNA.431	NC_003423:3956452-3957044	G1	G2	OK	4.97784	5.89882	0.244907	-0.311362	0.755525	0.999984	no
XLOC_001694	XLOC_001694	grx4	NC_003423:3957093-3958479	G1	G2	OK	117.226	125.975	0.103848	-0.48974	0.624318	0.999984	no
XLOC_001695	XLOC_001695	-	NC_003423:3959222-3959585	G1	G2	NOTEST	1.26669	0	-1.79769e+308	-1.79769e+308	0.180669	1	no
XLOC_001696	XLOC_001696	SPNCRNA.89	NC_003423:3959938-3962537	G1	G2	NOTEST	0	0	0	0	1	1	no
XLOC_001697	XLOC_001697	SPNCRNA.1651,SPNCRNA.515	NC_003423:3962689-3963804	G1	G2	OK	39.8337	4.44308	-3.16436	0.458886	0.646316	0.999984	no
XLOC_001698	XLOC_001698	dis3	NC_003423:3970670-3975422	G1	G2	OK	25.8869	22.3855	-0.209657	0.569457	0.569046	0.999984	no
XLOC_001699	XLOC_001699	SPBC26H8.12	NC_003423:3975961-3983286	G1	G2	OK	29.6066	26.403	-0.165217	0.276709	0.782004	0.999984	no
XLOC_001700	XLOC_001700	ste11	NC_003423:3983311-3987400	G1	G2	OK	6.18645	7.39433	0.257307	-0.779126	0.435906	0.999984	no
XLOC_001701	XLOC_001701	SPBC3B9.01	NC_003423:3990330-3993214	G1	G2	OK	346.224	157.403	-1.13725	4.92807	8.30457e-07	3.98954e-05	yes
XLOC_001702	XLOC_001702	SPBC3B9.03,SPBC3B9.04,SPBC3B9.05,dcp1	NC_003423:3993356-4000018	G1	G2	OK	75.9243	88.6517	0.223587	-0.615079	0.538503	0.999984	no
XLOC_001703	XLOC_001703	SPNCRNA.1655	NC_003423:4000459-4006524	G1	G2	OK	15.0421	3.45846	-2.12081	1.3573	0.174686	0.717658	no
XLOC_001704	XLOC_001704	vps36,vti1	NC_003423:4000459-4006524	G1	G2	OK	54.7724	62.1976	0.183408	-0.366416	0.714054	0.999984	no
XLOC_001705	XLOC_001705	trs23	NC_003423:4006606-4011061	G1	G2	OK	36.1607	40.2555	0.154762	-0.111646	0.911104	0.999984	no
XLOC_001706	XLOC_001706	SPNCRNA.1656	NC_003423:4011147-4019053	G1	G2	OK	34.0029	13.0297	-1.38385	2.62666	0.00862277	0.101614	no
XLOC_001707	XLOC_001707	isa2	NC_003423:4020197-4021107	G1	G2	OK	19.9594	30.8019	0.625947	-1.66152	0.0966085	0.521945	no
XLOC_001708	XLOC_001708	mge1	NC_003423:4022473-4023772	G1	G2	OK	98.4997	86.3903	-0.189249	0.839893	0.400968	0.999984	no
XLOC_001709	XLOC_001709	SPBC215.01	NC_003423:4023823-4029873	G1	G2	OK	22.6712	29.2053	0.365373	-1.2555	0.209299	0.780466	no
XLOC_001710	XLOC_001710	bob1	NC_003423:4023823-4029873	G1	G2	OK	19.6709	18.634	-0.0781192	0.168437	0.866239	0.999984	no
XLOC_001711	XLOC_001711	git11	NC_003423:4030420-4033317	G1	G2	OK	20.0834	14.2257	-0.497506	1.12608	0.260134	0.8578	no
XLOC_001712	XLOC_001712	SPNCRNA.1657,SPNCRNA.436	NC_003423:4033336-4035573	G1	G2	OK	7.18969	12.3469	0.780151	-2.04248	0.0411037	0.311828	no
XLOC_001713	XLOC_001713	gpd1	NC_003423:4035579-4037342	G1	G2	OK	1128.72	1061.81	-0.0881668	0.369508	0.711749	0.999984	no
XLOC_001714	XLOC_001714	SPNCRNA.1658,SPNCRNA.1659	NC_003423:4037988-4047346	G1	G2	OK	5.84374	4.62896	-0.336205	0.124387	0.901009	0.999984	no
XLOC_001715	XLOC_001715	SPBC215.10	NC_003423:4048621-4052235	G1	G2	OK	115.117	187.002	0.699953	-2.17339	0.0297508	0.249438	no
XLOC_001716	XLOC_001716	cwf10	NC_003423:4052416-4055996	G1	G2	OK	36.5881	25.626	-0.513766	2.08923	0.036687	0.286804	no
XLOC_001717	XLOC_001717	SPBC215.13	NC_003423:4056050-4059253	G1	G2	OK	25.6069	16.6746	-0.618879	1.9752	0.0482452	0.345502	no
XLOC_001718	XLOC_001718	fkbp39,sec13	NC_003423:4059350-4065960	G1	G2	OK	626.37	361.158	-0.794385	2.71904	0.0065471	0.0832466	no
XLOC_001719	XLOC_001719	meu14,tim54	NC_003423:4066171-4070881	G1	G2	OK	37.6126	34.3213	-0.132115	0.300797	0.763569	0.999984	no
XLOC_001720	XLOC_001720	SPNCRNA.105	NC_003423:4071042-4078794	G1	G2	OK	65.8221	13.6298	-2.27181	0.133701	0.893639	0.999984	no
XLOC_001721	XLOC_001721	rex2	NC_003423:4071042-4078794	G1	G2	OK	35.9991	22.1602	-0.699988	1.70632	0.087948	0.493785	no
XLOC_001722	XLOC_001722	SPBC1347.09	NC_003423:4071042-4078794	G1	G2	OK	9.02686	12.0847	0.420881	-0.450632	0.652255	0.999984	no
XLOC_001723	XLOC_001723	cdc23	NC_003423:4078959-4083198	G1	G2	OK	15.1286	15.3639	0.0222645	-0.0380821	0.969622	0.999984	no
XLOC_001724	XLOC_001724	sro1	NC_003423:4078959-4083198	G1	G2	OK	202.939	107.774	-0.913037	3.56001	0.000370847	0.00768395	yes
XLOC_001725	XLOC_001725	arp1	NC_003423:4083303-4086593	G1	G2	OK	1.84147	2.76734	0.587644	-0.753067	0.45141	0.999984	no
XLOC_001726	XLOC_001726	SPNCRNA.1666	NC_003423:4086670-4091252	G1	G2	OK	14.4135	26.9521	0.902981	-0.478912	0.632001	0.999984	no
XLOC_001727	XLOC_001727	alg5	NC_003423:4092088-4093752	G1	G2	OK	13.3524	15.3088	0.197259	-0.546412	0.584783	0.999984	no
XLOC_001728	XLOC_001728	arg5	NC_003423:4094157-4096292	G1	G2	OK	168.885	190.05	0.170337	-0.811729	0.416947	0.999984	no
XLOC_001729	XLOC_001729	SPBC56F2.08c	NC_003423:4096713-4106103	G1	G2	OK	13.2346	13.2372	0.00028209	-0.000555592	0.999557	0.999984	no
XLOC_001730	XLOC_001730	SPBC56F2.07c	NC_003423:4096713-4106103	G1	G2	OK	5.75695	3.46482	-0.732523	0.789389	0.429885	0.999984	no
XLOC_001731	XLOC_001731	SPNCRNA.1668	NC_003423:4096713-4106103	G1	G2	OK	0	5.01926	1.79769e+308	1.79769e+308	0.0198716	0.186859	no
XLOC_001732	XLOC_001732	SPBTRNAGLU.08	NC_003423:4107561-4109819	G1	G2	NOTEST	0	0	0	0	1	1	no
XLOC_001733	XLOC_001733	SPNCRNA.1669	NC_003423:4107561-4109819	G1	G2	OK	10.5939	5.35151	-0.985211	1.77438	0.0760002	0.453465	no
XLOC_001734	XLOC_001734	SPNCRNA.1670	NC_003423:4107561-4109819	G1	G2	NOTEST	0.907606	0.475528	-0.932537	0.228865	0.818974	1	no
XLOC_001735	XLOC_001735	SPBC56F2.05c	NC_003423:4109969-4112903	G1	G2	OK	4.01808	3.55689	-0.175888	0.387694	0.698243	0.999984	no
XLOC_001736	XLOC_001736	SPNCRNA.1671	NC_003423:4120894-4123007	G1	G2	OK	8.6421	6.50423	-0.410002	0.919684	0.357738	0.98137	no
XLOC_001737	XLOC_001737	abp2,mak10,mrpl44	NC_003423:4123055-4139734	G1	G2	OK	80.7111	97.0084	0.265343	-0.0717298	0.942817	0.999984	no
XLOC_001738	XLOC_001738	SPBC1861.05	NC_003423:4140189-4144368	G1	G2	OK	19.5894	19.6348	0.00333602	-0.013419	0.989293	0.999984	no
XLOC_001739	XLOC_001739	SPBC1861.07	NC_003423:4144598-4146278	G1	G2	OK	6.36225	2.16793	-1.55322	0.454539	0.649441	0.999984	no
XLOC_001740	XLOC_001740	SPNCRNA.1676	NC_003423:4146299-4147370	G1	G2	OK	11.8679	6.53026	-0.861854	1.72197	0.0850745	0.484039	no
XLOC_001741	XLOC_001741	SPBC14F5.01,ppk22	NC_003423:4147409-4151048	G1	G2	OK	58.7758	53.1671	-0.144687	0.541987	0.587827	0.999984	no
XLOC_001742	XLOC_001742	trs65	NC_003423:4151191-4160314	G1	G2	OK	48.453	48.9529	0.0148071	-0.00268165	0.99786	0.999984	no
XLOC_001743	XLOC_001743	doa10,rli1	NC_003423:4164551-4171911	G1	G2	OK	279.203	239.088	-0.223772	0.967807	0.333141	0.957843	no
XLOC_001744	XLOC_001744	med7	NC_003423:4172164-4178128	G1	G2	OK	6.42836	8.79685	0.452536	-0.532743	0.594211	0.999984	no
XLOC_001745	XLOC_001745	trr1	NC_003423:4180736-4194222	G1	G2	OK	197.96	215.265	0.120902	-0.363023	0.716588	0.999984	no
XLOC_001746	XLOC_001746	rga1	NC_003423:4194848-4202206	G1	G2	OK	13.0724	10.8794	-0.264923	0.743448	0.457211	0.999984	no
XLOC_001747	XLOC_001747	qrs1	NC_003423:4203367-4205951	G1	G2	OK	27.0489	18.5663	-0.542882	1.92311	0.0544666	0.372893	no
XLOC_001748	XLOC_001748	gas4	NC_003423:4206246-4207715	G1	G2	OK	24.3998	29.1343	0.255851	-0.886054	0.375588	0.996078	no
XLOC_001749	XLOC_001749	rpn1301	NC_003423:4208066-4209901	G1	G2	OK	31.4424	29.3723	-0.0982541	0.366653	0.713878	0.999984	no
XLOC_001750	XLOC_001750	crb2,rpn12	NC_003423:4210913-4217363	G1	G2	OK	98.7228	97.784	-0.0137847	0.0458687	0.963415	0.999984	no
XLOC_001751	XLOC_001751	SPBC16G5.03,mrpl23	NC_003423:4218343-4222612	G1	G2	OK	107.675	127.655	0.24557	-0.370138	0.711279	0.999984	no
XLOC_001752	XLOC_001752	SPBC16G5.06	NC_003423:4222735-4225937	G1	G2	OK	27.9882	24.1391	-0.213445	0.668395	0.503881	0.999984	no
XLOC_001753	XLOC_001753	trp4	NC_003423:4226160-4228615	G1	G2	OK	53.3726	48.3128	-0.143692	0.608101	0.54312	0.999984	no
XLOC_001754	XLOC_001754	SPBC16G5.09	NC_003423:4228740-4230768	G1	G2	OK	33.8242	34.8032	0.0411668	-0.162412	0.870982	0.999984	no
XLOC_001755	XLOC_001755	SPBC16G5.10	NC_003423:4231873-4236445	G1	G2	OK	73.9687	33.3854	-1.1477	3.84125	0.00012241	0.00303199	yes
XLOC_001756	XLOC_001756	SPBC16G5.16,SPBC16G5.17,ptf2	NC_003423:4236632-4249733	G1	G2	OK	51.569	46.669	-0.144041	0.0746023	0.940531	0.999984	no
XLOC_001757	XLOC_001757	erg24	NC_003423:4250029-4251433	G1	G2	OK	63.5008	50.2773	-0.336868	1.36377	0.172641	0.713193	no
XLOC_001758	XLOC_001758	SPBC16G5.19	NC_003423:4251906-4252224	G1	G2	NOTEST	0	0.603423	1.79769e+308	1.79769e+308	0.242595	1	no
XLOC_001759	XLOC_001759	SPBC1652.01	NC_003423:4252275-4255310	G1	G2	OK	22.9094	19.1154	-0.261209	1.02271	0.306445	0.919875	no
XLOC_001760	XLOC_001760	SPBC1652.02	NC_003423:4255754-4259457	G1	G2	OK	16.3846	15.8651	-0.0464844	0.174301	0.861629	0.999984	no
XLOC_001761	XLOC_001761	SPNCRNA.114	NC_003423:4261817-4268690	G1	G2	NOTEST	0	0	0	0	1	1	no
XLOC_001762	XLOC_001762	SPBC16A3.17c	NC_003423:4261817-4268690	G1	G2	OK	23.7079	23.7301	0.00134718	-0.00381012	0.99696	0.999984	no
XLOC_001763	XLOC_001763	nda2	NC_003423:4268919-4270761	G1	G2	OK	333.735	378.744	0.182518	-0.844455	0.398415	0.999984	no
XLOC_001764	XLOC_001764	SPNCRNA.1685	NC_003423:4270976-4275022	G1	G2	OK	13.7357	9.39166	-0.548476	1.13209	0.257595	0.8534	no
XLOC_001765	XLOC_001765	SPBC16A3.12c	NC_003423:4275151-4279687	G1	G2	OK	24.3428	19.8523	-0.294191	0.696831	0.485909	0.999984	no
XLOC_001766	XLOC_001766	ufd1	NC_003423:4279803-4283835	G1	G2	OK	65.6206	56.2546	-0.222176	0.699877	0.484004	0.999984	no
XLOC_001767	XLOC_001767	SPBC16A3.08c	NC_003423:4283865-4292118	G1	G2	OK	2925.9	3271.88	0.161237	-0.588331	0.55631	0.999984	no
XLOC_001768	XLOC_001768	nrm1	NC_003423:4283865-4292118	G1	G2	OK	25.3769	62.8831	1.30916	-0.705566	0.480458	0.999984	no
XLOC_001769	XLOC_001769	rae1	NC_003423:4283865-4292118	G1	G2	OK	87.0103	87.154	0.00237981	-0.00135125	0.998922	0.999984	no
XLOC_001770	XLOC_001770	ppr7	NC_003423:4293218-4296025	G1	G2	OK	19.9726	19.0608	-0.0674148	0.250243	0.802399	0.999984	no
XLOC_001771	XLOC_001771	SPBC16A3.02c	NC_003423:4296978-4310098	G1	G2	OK	20.6195	12.6377	-0.706278	0.698506	0.484861	0.999984	no
XLOC_001772	XLOC_001772	SPBC543.04	NC_003423:4296978-4310098	G1	G2	OK	51.903	56.6284	0.125706	-0.270404	0.78685	0.999984	no
XLOC_001773	XLOC_001773	pek1	NC_003423:4312421-4314140	G1	G2	OK	46.8495	41.9611	-0.15898	0.651761	0.514556	0.999984	no
XLOC_001774	XLOC_001774	SPBC543.08	NC_003423:4314370-4315659	G1	G2	OK	16.0638	15.6208	-0.0403467	0.105433	0.916032	0.999984	no
XLOC_001775	XLOC_001775	get1,yta12	NC_003423:4315771-4321946	G1	G2	OK	71.1973	82.5425	0.213313	-0.746248	0.455517	0.999984	no
XLOC_001776	XLOC_001776	vps1302	NC_003423:4322023-4332028	G1	G2	NOTEST	8.10637e-05	0	-1.79769e+308	-1.79769e+308	0.498296	1	no
XLOC_001777	XLOC_001777	SPBC16C6.04	NC_003423:4334042-4335275	G1	G2	OK	28.778	24.4335	-0.236107	0.770395	0.441066	0.999984	no
XLOC_001778	XLOC_001778	SPBC16C6.05	NC_003423:4335568-4336480	G1	G2	OK	106.326	92.5772	-0.199766	0.816005	0.414497	0.999984	no
XLOC_001779	XLOC_001779	vps10	NC_003423:4336848-4343522	G1	G2	OK	16.0485	8.90118	-0.850368	1.84848	0.0645331	0.411982	no
XLOC_001780	XLOC_001780	qcr6	NC_003423:4344057-4345755	G1	G2	OK	2.85614	2.63742	-0.114937	0.0589448	0.952996	0.999984	no
XLOC_001781	XLOC_001781	ogm4	NC_003423:4346577-4349272	G1	G2	OK	28.9717	28.2895	-0.0343775	0.140858	0.887982	0.999984	no
XLOC_001782	XLOC_001782	chp2,rpl3201	NC_003423:4349486-4357311	G1	G2	OK	700.615	893.754	0.351257	-1.19745	0.23113	0.816006	no
XLOC_001783	XLOC_001783	SPNCRNA.441	NC_003423:4357347-4357692	G1	G2	NOTEST	0	0	0	0	1	1	no
XLOC_001784	XLOC_001784	SPBC244.02c	NC_003423:4357855-4359583	G1	G2	OK	38.2199	34.4417	-0.15017	0.577223	0.563789	0.999984	no
XLOC_001785	XLOC_001785	SPBC1539.02,sid4,tts1	NC_003423:4360091-4369816	G1	G2	OK	254.642	213.789	-0.252285	0.833409	0.404614	0.999984	no
XLOC_001786	XLOC_001786	SPBC1539.06,cog3	NC_003423:4369908-4375179	G1	G2	OK	114.89	126.877	0.143178	-0.421665	0.673269	0.999984	no
XLOC_001787	XLOC_001787	arf6	NC_003423:4375649-4379792	G1	G2	OK	19.5133	21.9851	0.172063	-0.171737	0.863644	0.999984	no
XLOC_001788	XLOC_001788	nop16	NC_003423:4380238-4381323	G1	G2	OK	58.7314	46.2047	-0.346093	1.25031	0.211187	0.781588	no
XLOC_001789	XLOC_001789	SPNCRNA.1689	NC_003423:4386148-4393200	G1	G2	OK	4.2988	15.8302	1.88067	-0.0766807	0.938878	0.999984	no
XLOC_001790	XLOC_001790	SPNCRNA.443	NC_003423:4386148-4393200	G1	G2	OK	131.493	114.568	-0.198787	0.0507865	0.959496	0.999984	no
XLOC_001791	XLOC_001791	tim21,uap1	NC_003423:4395802-4402943	G1	G2	OK	118.905	117.058	-0.0225837	0.0590598	0.952904	0.999984	no
XLOC_001792	XLOC_001792	spf38,usp109	NC_003423:4404271-4409733	G1	G2	OK	27.71	33.034	0.253546	-0.595639	0.551417	0.999984	no
XLOC_001793	XLOC_001793	SPBC1289.14	NC_003423:4412071-4413599	G1	G2	OK	37.7115	16.6213	-1.18198	3.84769	0.000119237	0.00297818	yes
XLOC_001794	XLOC_001794	Tf2-11	NC_003423:4414656-4418658	G1	G2	OK	7.38772	4.22447	-0.806359	2.34726	0.0189118	0.180252	no
XLOC_001795	XLOC_001795	SPBC1289.15	NC_003423:4420901-4431679	G1	G2	OK	4.50109	11.8913	1.40156	-3.13707	0.00170644	0.0281197	yes
XLOC_001796	XLOC_001796	SPBC8E4.05c	NC_003423:4420901-4431679	G1	G2	OK	13.4348	30.6434	1.1896	-2.70893	0.00675015	0.084654	no
XLOC_001797	XLOC_001797	SPNCRNA.1692	NC_003423:4432246-4434056	G1	G2	OK	1.3686	4.59339	1.74686	-0.552189	0.580819	0.999984	no
XLOC_001798	XLOC_001798	SPNCRNA.1693,SPNCRNA.444	NC_003423:4434179-4436842	G1	G2	OK	31.3843	68.5937	1.12803	-2.67427	0.00748916	0.0917018	no
XLOC_001799	XLOC_001799	SPNCRNA.117	NC_003423:4439927-4440156	G1	G2	OK	1.72344	7.11122	2.0448	-0.864851	0.387121	0.999984	no
XLOC_001800	XLOC_001800	SPBC8E4.01c,SPBC8E4.02c,pho1	NC_003423:4441128-4450108	G1	G2	OK	1703.28	3017.31	0.824946	-2.44318	0.0145585	0.149784	no
XLOC_001801	XLOC_001801	SPNCRNA.446	NC_003423:4452171-4454737	G1	G2	NOTEST	0.20957	1.03252	2.30066	-0.598424	0.549557	1	no
XLOC_001802	XLOC_001802	SPBP4G3.03	NC_003423:4452171-4454737	G1	G2	OK	1.62262	42.4429	4.70913	-6.13987	8.25899e-10	6.83316e-08	yes
XLOC_001803	XLOC_001803	SPBPB2B2.01	NC_003423:4457660-4459842	G1	G2	OK	2.29756	85.8225	5.22318	-11.5553	0	0	yes
XLOC_001804	XLOC_001804	mug180	NC_003423:4460485-4462134	G1	G2	OK	0.189698	7.78737	5.35936	-4.18109	2.90115e-05	0.000883997	yes
XLOC_001805	XLOC_001805	SPBPB2B2.05	NC_003423:4466516-4467612	G1	G2	OK	31.1151	115.928	1.89753	-7.11676	1.10489e-12	1.43084e-10	yes
XLOC_001806	XLOC_001806	SPBPB2B2.08	NC_003423:4475952-4476674	G1	G2	OK	1.17789	70.0381	5.89386	-6.50918	7.55622e-11	7.03319e-09	yes
XLOC_001807	XLOC_001807	SPBPB2B2.11	NC_003423:4482233-4488161	G1	G2	OK	1.21871	3.00974	1.30429	-1.55396	0.120195	0.58788	no
XLOC_001808	XLOC_001808	gal1	NC_003423:4488321-4490271	G1	G2	OK	2.82995	47.1263	4.05768	-7.3166	2.54241e-13	3.44208e-11	yes
XLOC_001809	XLOC_001809	SPBPB2B2.15	NC_003423:4496372-4496984	G1	G2	OK	6.98728	34.3183	2.29618	-4.18848	2.80831e-05	0.000857904	yes
XLOC_001810	XLOC_001810	SPNCRNA.448	NC_003423:4499757-4501251	G1	G2	OK	0.318246	19.8682	5.96418	-5.53123	3.17987e-08	1.95283e-06	yes
XLOC_001811	XLOC_001811	SPBPB2B2.18	NC_003423:4502691-4505257	G1	G2	OK	0.317163	40.4195	6.99368	-1.779	0.0752402	0.451439	no
XLOC_001812	XLOC_001812	SPBCPT2R1.02	NC_003423:4508449-4508809	G1	G2	OK	5.18449	39.3164	2.92286	-3.4232	0.000618877	0.0118542	yes
XLOC_001813	XLOC_001813	SPBCPT2R1.03	NC_003423:4512230-4512620	G1	G2	NOTEST	0	0	0	0	1	1	no
XLOC_001814	XLOC_001814	SPBCPT2R1.10	NC_003423:4526224-4526884	G1	G2	NOTEST	0	0	0	0	1	1	no
XLOC_001815	XLOC_001815	tlh2	NC_003423:4526884-4532899	G1	G2	NOTEST	0	0	0	0	1	1	no
XLOC_001816	XLOC_001816	SPBC1348.15	NC_003423:303-693	G1	G2	NOTEST	0	0.722689	1.79769e+308	1.79769e+308	0.149534	1	no
XLOC_001817	XLOC_001817	SPBC1348.06c	NC_003423:15980-16592	G1	G2	OK	7.34551	34.3183	2.22404	-4.11307	3.90432e-05	0.00115139	yes
XLOC_001818	XLOC_001818	SPNCRNA.1300	NC_003423:21024-21754	G1	G2	OK	0.734116	17.7897	4.59889	-3.83385	0.000126155	0.00310539	yes
XLOC_001819	XLOC_001819	SPBC1348.08c	NC_003423:22110-23529	G1	G2	OK	0.265482	8.69969	5.03428	-4.3643	1.27528e-05	0.00042018	yes
XLOC_001820	XLOC_001820	SPBC1348.10c	NC_003423:26154-28576	G1	G2	OK	5.13849	21.3957	2.0579	-5.82181	5.82123e-09	4.15294e-07	yes
XLOC_001821	XLOC_001821	ght7	NC_003423:38513-40277	G1	G2	OK	0.0487038	2.52331	5.69514	-2.67519	0.00746859	0.0916382	no
XLOC_001822	XLOC_001822	SPBPB8B6.02c	NC_003423:44693-46836	G1	G2	NOTEST	0.055427	1.05991	4.25721	-2.04347	0.0410061	1	no
XLOC_001823	XLOC_001823	grt1	NC_003423:46973-52193	G1	G2	OK	0	1.86649	1.79769e+308	1.79769e+308	0.00155724	0.0258837	yes
XLOC_001824	XLOC_001824	SPBPB8B6.05c	NC_003423:54321-55582	G1	G2	OK	55.2451	63.1674	0.193336	-0.795535	0.426302	0.999984	no
XLOC_001825	XLOC_001825	SPBPB8B6.06c	NC_003423:55750-57113	G1	G2	OK	22.4026	31.4246	0.488226	-1.59187	0.111414	0.562215	no
XLOC_001826	XLOC_001826	eno102	NC_003423:58135-59704	G1	G2	OK	0.474847	6.52113	3.77959	-1.66802	0.0953116	0.517567	no
XLOC_001827	XLOC_001827	SPBPB21E7.02c	NC_003423:60552-61205	G1	G2	OK	0.168159	3.40308	4.33895	-2.00372	0.0451002	0.331273	no
XLOC_001828	XLOC_001828	SPBPB21E7.11	NC_003423:61361-63086	G1	G2	OK	0.326531	2.74386	3.07092	-2.29543	0.0217086	0.198798	no
XLOC_001829	XLOC_001829	SPBPB21E7.04c	NC_003423:64486-66274	G1	G2	OK	0.162041	6.48015	5.3216	-2.44584	0.0144516	0.149329	no
XLOC_001830	XLOC_001830	SPNCRNA.1305	NC_003423:68354-73593	G1	G2	OK	12.9899	54.0557	2.05706	-4.04528	5.22617e-05	0.0014713	yes
XLOC_001831	XLOC_001831	SPNCRNA.1306	NC_003423:78957-80203	G1	G2	OK	3.09113	28.6528	3.21247	-4.27127	1.94366e-05	0.000614238	yes
XLOC_001832	XLOC_001832	SPBPB10D8.01	NC_003423:80783-85631	G1	G2	OK	0	2.1626	1.79769e+308	1.79769e+308	0.104091	0.540099	no
XLOC_001833	XLOC_001833	SPBPB10D8.02c	NC_003423:80783-85631	G1	G2	OK	0	25.8108	1.79769e+308	1.79769e+308	7.8785e-08	4.57875e-06	yes
XLOC_001834	XLOC_001834	SPBPB10D8.04c	NC_003423:91375-92863	G1	G2	OK	39.4115	47.0368	0.255173	-0.972055	0.331023	0.954918	no
XLOC_001835	XLOC_001835	SPBPB10D8.05c	NC_003423:94482-95739	G1	G2	OK	79.4912	100.514	0.338535	-1.45821	0.144782	0.653881	no
XLOC_001836	XLOC_001836	SPBPB10D8.06c	NC_003423:97241-98534	G1	G2	OK	75.3126	95.1195	0.336851	-1.44327	0.148945	0.664617	no
XLOC_001837	XLOC_001837	SPBPB10D8.07c	NC_003423:99859-101411	G1	G2	OK	53.9506	64.8389	0.265221	-1.10157	0.27065	0.871964	no
XLOC_001838	XLOC_001838	SPNCRNA.1308	NC_003423:103164-107288	G1	G2	OK	0.505306	14.7297	4.86543	-3.2044	0.00135344	0.0230355	yes
XLOC_001839	XLOC_001839	SPNCRNA.1309	NC_003423:107513-109353	G1	G2	OK	0.0523292	10.8072	7.69016	-1.81759	0.0691268	0.429884	no
XLOC_001840	XLOC_001840	SPNCRNA.1310	NC_003423:109404-109905	G1	G2	OK	0.842511	14.5037	4.10559	-3.16504	0.00155059	0.0258374	yes
XLOC_001841	XLOC_001841	aat1	NC_003423:111006-113472	G1	G2	OK	15.3866	33.9709	1.14263	-4.26659	1.98481e-05	0.000623933	yes
XLOC_001842	XLOC_001842	SPBC359.04c	NC_003423:117891-121643	G1	G2	OK	0.118659	14.8018	6.9628	-5.51492	3.48943e-08	2.13195e-06	yes
XLOC_001843	XLOC_001843	SPNCRNA.1312	NC_003423:122232-130309	G1	G2	OK	1.72726	0	-1.79769e+308	-1.79769e+308	0.0299268	0.250385	no
XLOC_001844	XLOC_001844	SPNCRNA.1313	NC_003423:122232-130309	G1	G2	NOTEST	0.438483	0.72386	0.723189	-0.319958	0.749	1	no
XLOC_001845	XLOC_001845	SPBC1683.03c	NC_003423:131675-141087	G1	G2	OK	33.7525	54.0815	0.680141	-1.65926	0.0970642	0.522671	no
XLOC_001846	XLOC_001846	SPNCRNA.1315	NC_003423:141284-142180	G1	G2	OK	1.27479	3.6876	1.53242	-1.57948	0.114225	0.570599	no
XLOC_001847	XLOC_001847	SPNCRNA.1316	NC_003423:145700-151008	G1	G2	OK	2.76177	8.1962	1.56936	-3.08282	0.00205046	0.0327469	yes
XLOC_001848	XLOC_001848	SPBC1683.06c	NC_003423:151417-159893	G1	G2	OK	36.2992	25.3011	-0.520738	1.26313	0.206543	0.775422	no
XLOC_001849	XLOC_001849	SPBC1198.03c,SPBC1683.11c,cha4,frp1,pcl1	NC_003423:160294-177244	G1	G2	OK	79.8978	77.6619	-0.0409489	0.0849377	0.932311	0.999984	no
XLOC_001850	XLOC_001850	zas1	NC_003423:177468-180746	G1	G2	OK	15.9304	13.6539	-0.222466	0.675392	0.499427	0.999984	no
XLOC_001851	XLOC_001851	SPBTRNAGLY.03	NC_003423:180993-181064	G1	G2	NOTEST	0	0	0	0	1	1	no
XLOC_001852	XLOC_001852	SPBC1198.06c,SPBC1198.07c	NC_003423:181430-193850	G1	G2	OK	31.5989	27.7207	-0.18891	0.179454	0.857581	0.999984	no
XLOC_001853	XLOC_001853	reb1,slm5	NC_003423:181430-193850	G1	G2	OK	22.8292	21.6093	-0.0792291	0.0590881	0.952882	0.999984	no
XLOC_001854	XLOC_001854	tfg2	NC_003423:194037-200995	G1	G2	OK	29.1912	29.6751	0.0237197	-0.0891483	0.928964	0.999984	no
XLOC_001855	XLOC_001855	fbp1	NC_003423:194037-200995	G1	G2	OK	7.54997	7.92292	0.0695607	-0.0748171	0.94036	0.999984	no
XLOC_001856	XLOC_001856	SPNCRNA.1326	NC_003423:201347-201812	G1	G2	OK	1.96916	2.27557	0.208644	-0.161834	0.871437	0.999984	no
XLOC_001857	XLOC_001857	SPNCRNA.1327	NC_003423:203879-212173	G1	G2	OK	0.685022	4.22071	2.62326	-0.0978259	0.922071	0.999984	no
XLOC_001858	XLOC_001858	SPNCRNA.1328	NC_003423:203879-212173	G1	G2	NOTEST	0	0	0	0	1	1	no
XLOC_001859	XLOC_001859	SPBC660.10	NC_003423:212374-218882	G1	G2	NOTEST	0.546702	1.18378	1.11457	-0.13062	0.896076	1	no
XLOC_001860	XLOC_001860	SPBC660.12c	NC_003423:212374-218882	G1	G2	OK	18.5164	21.3683	0.206668	-0.449595	0.653003	0.999984	no
XLOC_001861	XLOC_001861	ssb1	NC_003423:219119-221326	G1	G2	OK	42.3746	35.5753	-0.252322	1.05519	0.291341	0.901526	no
XLOC_001862	XLOC_001862	SPNCRNA.1330	NC_003423:224275-243749	G1	G2	NOTEST	0.109548	0.619472	2.49947	-0.0124788	0.990044	1	no
XLOC_001863	XLOC_001863	SPBC660.17c,atg2,pmr1	NC_003423:224275-243749	G1	G2	OK	20.3052	29.9846	0.562374	-0.111956	0.910858	0.999984	no
XLOC_001864	XLOC_001864	hub1	NC_003423:243938-248977	G1	G2	OK	18.8678	15.32	-0.300513	0.518279	0.604264	0.999984	no
XLOC_001865	XLOC_001865	SPNCRNA.1331	NC_003423:252860-257400	G1	G2	NOTEST	0.55505	0	-1.79769e+308	-1.79769e+308	0.327806	1	no
XLOC_001866	XLOC_001866	SPBTRNAGLN.02	NC_003423:257907-257979	G1	G2	NOTEST	0	0	0	0	1	1	no
XLOC_001867	XLOC_001867	SPBTRNAGLN.03	NC_003423:258847-258919	G1	G2	NOTEST	0	0	0	0	1	1	no
XLOC_001868	XLOC_001868	rpl4301	NC_003423:259505-260025	G1	G2	OK	4538.39	4896.55	0.109586	-0.468778	0.639228	0.999984	no
XLOC_001869	XLOC_001869	atb2,tsf1	NC_003423:260165-269523	G1	G2	OK	167.816	206.697	0.300636	-0.827644	0.407872	0.999984	no
XLOC_001870	XLOC_001870	SPBC800.14c	NC_003423:269631-274705	G1	G2	OK	21.5446	34.7339	0.689021	-0.841098	0.400293	0.999984	no
XLOC_001871	XLOC_001871	SPBC800.10c	NC_003423:269631-274705	G1	G2	OK	30.3994	28.7883	-0.0785605	0.344978	0.730111	0.999984	no
XLOC_001872	XLOC_001872	SPNCRNA.1334	NC_003423:274711-277238	G1	G2	OK	0.644906	2.49803	1.95363	-0.337709	0.735583	0.999984	no
XLOC_001873	XLOC_001873	SPBC800.12c	NC_003423:277940-279285	G1	G2	OK	44.6793	55.6138	0.315835	-0.946797	0.343742	0.968666	no
XLOC_001874	XLOC_001874	SPBC1773.02c	NC_003423:281439-285275	G1	G2	OK	107.491	99.6853	-0.108763	0.399388	0.689607	0.999984	no
XLOC_001875	XLOC_001875	SPBTRNAGLY.04	NC_003423:285388-285459	G1	G2	NOTEST	0	0	0	0	1	1	no
XLOC_001876	XLOC_001876	SPBC1773.03c	NC_003423:285908-288246	G1	G2	OK	33.2076	18.0721	-0.877754	3.32428	0.000886474	0.0160753	yes
XLOC_001877	XLOC_001877	SPBC1773.06c,sbp1,tms1	NC_003423:288527-297359	G1	G2	OK	366.893	351.778	-0.0606947	0.190407	0.84899	0.999984	no
XLOC_001878	XLOC_001878	omh4	NC_003423:297388-299190	G1	G2	OK	6.8659	11.6853	0.767175	-1.19813	0.230868	0.815946	no
XLOC_001879	XLOC_001879	mug184	NC_003423:299346-301356	G1	G2	OK	15.0355	12.0015	-0.325164	0.961886	0.336107	0.960282	no
XLOC_001880	XLOC_001880	nrs1	NC_003423:301753-303734	G1	G2	OK	213.76	212.024	-0.0117585	0.0557659	0.955528	0.999984	no
XLOC_001881	XLOC_001881	mug89	NC_003423:303914-306704	G1	G2	OK	19.7672	18.6723	-0.0822114	0.305808	0.759751	0.999984	no
XLOC_001882	XLOC_001882	SPNCRNA.1338	NC_003423:307041-312518	G1	G2	OK	10.9323	9.60718	-0.186415	0.447183	0.654743	0.999984	no
XLOC_001883	XLOC_001883	SPBC1773.16c	NC_003423:315524-322998	G1	G2	OK	6.73701	4.80281	-0.488231	0.880887	0.378379	0.996572	no
XLOC_001884	XLOC_001884	SPBC1773.17c	NC_003423:315524-322998	G1	G2	OK	54.5512	50.5398	-0.110192	0.342475	0.731993	0.999984	no
XLOC_001885	XLOC_001885	car1	NC_003423:323943-325565	G1	G2	OK	61.852	66.3372	0.100998	-0.445688	0.655823	0.999984	no
XLOC_001886	XLOC_001886	SPBTRNAARG.04	NC_003423:326651-326724	G1	G2	NOTEST	0	0	0	0	1	1	no
XLOC_001887	XLOC_001887	fet4	NC_003423:327423-331064	G1	G2	OK	13.0896	11.8624	-0.142028	0.506384	0.612587	0.999984	no
XLOC_001888	XLOC_001888	SPBC1271.14	NC_003423:332493-338861	G1	G2	OK	49.1063	46.1048	-0.09099	0.314336	0.753266	0.999984	no
XLOC_001889	XLOC_001889	sme2	NC_003423:339345-340012	G1	G2	OK	2.1012	3.10723	0.564413	-0.574991	0.565298	0.999984	no
XLOC_001890	XLOC_001890	kes1,mrpl8	NC_003423:340208-344815	G1	G2	OK	175.546	174.759	-0.00647757	0.024847	0.980177	0.999984	no
XLOC_001891	XLOC_001891	SPBC1271.09,SPBC1271.11	NC_003423:344846-355573	G1	G2	FAIL	29.2861	29.5488	0	0	1	1	no
XLOC_001892	XLOC_001892	SPNCRNA.1344	NC_003423:355919-359866	G1	G2	OK	19.0448	29.0001	0.606664	-1.03617	0.300122	0.912856	no
XLOC_001893	XLOC_001893	SPNCRNA.1345	NC_003423:355919-359866	G1	G2	OK	68.7596	73.3253	0.0927487	-0.245814	0.805826	0.999984	no
XLOC_001894	XLOC_001894	SPNCRNA.1346	NC_003423:355919-359866	G1	G2	NOTEST	1.46194	0.949026	-0.623361	0.0278959	0.977745	1	no
XLOC_001895	XLOC_001895	SPNCRNA.304	NC_003423:359902-384085	G1	G2	OK	18.7004	19.2725	0.0434819	-0.0329005	0.973754	0.999984	no
XLOC_001896	XLOC_001896	stt3	NC_003423:359902-384085	G1	G2	OK	160.065	188.532	0.236154	-0.575974	0.564633	0.999984	no
XLOC_001897	XLOC_001897	srx1	NC_003423:359902-384085	G1	G2	OK	29.558	21.751	-0.442468	0.174327	0.861608	0.999984	no
XLOC_001898	XLOC_001898	tim11	NC_003423:359902-384085	G1	G2	OK	432.514	482.944	0.159108	-0.299873	0.764274	0.999984	no
XLOC_001899	XLOC_001899	SPBC106.07c,mug2	NC_003423:384151-390299	G1	G2	OK	71.7965	75.4256	0.0711413	-0.237402	0.812345	0.999984	no
XLOC_001900	XLOC_001900	SPBC106.12c,plg7	NC_003423:390838-407908	G1	G2	OK	47.601	51.2065	0.105337	-0.196318	0.844361	0.999984	no
XLOC_001901	XLOC_001901	sda1	NC_003423:390838-407908	G1	G2	OK	24.2293	15.3972	-0.654081	1.07837	0.28087	0.88761	no
XLOC_001902	XLOC_001902	cys2	NC_003423:409094-419867	G1	G2	OK	100.924	133.165	0.399941	-0.577377	0.563685	0.999984	no
XLOC_001903	XLOC_001903	exo70	NC_003423:409094-419867	G1	G2	NOTEST	0	0	0	0	1	1	no
XLOC_001904	XLOC_001904	brc1,dsh1,mcp6,rpn7	NC_003423:420075-431937	G1	G2	OK	209.274	191.768	-0.126036	0.375811	0.707057	0.999984	no
XLOC_001905	XLOC_001905	SPBC582.10c,nup107	NC_003423:432377-442262	G1	G2	OK	34.7924	27.4486	-0.342037	0.706933	0.479608	0.999984	no
XLOC_001906	XLOC_001906	eca39	NC_003423:442343-447237	G1	G2	OK	698.863	1047.46	0.583813	-1.26874	0.204534	0.773347	no
XLOC_001907	XLOC_001907	pho4	NC_003423:442343-447237	G1	G2	OK	2112.42	645.467	-1.71048	5.20442	1.94605e-07	1.07339e-05	yes
XLOC_001908	XLOC_001908	arg12,rxt2	NC_003423:449439-453062	G1	G2	OK	419.563	549.446	0.38909	-1.68198	0.0925726	0.508488	no
XLOC_001909	XLOC_001909	clr4	NC_003423:453976-458560	G1	G2	OK	4.98283	6.29301	0.336787	-0.790191	0.429416	0.999984	no
XLOC_001910	XLOC_001910	SPNCRNA.1362	NC_003423:458871-464017	G1	G2	NOTEST	0	0.065625	1.79769e+308	1.79769e+308	0.459387	1	no
XLOC_001911	XLOC_001911	SPBC428.12c,alp6,ctf18,mob1,rhb1,utp15,wpl1	NC_003423:465156-489600	G1	G2	OK	287.922	219.393	-0.392158	0.533564	0.593643	0.999984	no
XLOC_001912	XLOC_001912	idh2	NC_003423:489822-493812	G1	G2	OK	129.474	154.764	0.257408	-1.03617	0.300121	0.912856	no
XLOC_001913	XLOC_001913	rps1202	NC_003423:494292-500762	G1	G2	OK	4116.61	4029.34	-0.0309117	0.122768	0.902291	0.999984	no
XLOC_001914	XLOC_001914	SPNCRNA.1364	NC_003423:501219-509169	G1	G2	OK	2.18566	2.81981	0.367527	-0.341706	0.732572	0.999984	no
XLOC_001915	XLOC_001915	avt5	NC_003423:509411-512924	G1	G2	OK	4.722	2.99748	-0.655647	1.25411	0.209801	0.781505	no
XLOC_001916	XLOC_001916	SPNCRNA.1365	NC_003423:513253-515953	G1	G2	OK	2.11543	1.7102	-0.306791	0.192217	0.847572	0.999984	no
XLOC_001917	XLOC_001917	rps27	NC_003423:516234-519645	G1	G2	NOTEST	0.185031	0.747329	2.01397	-0.0400749	0.968033	1	no
XLOC_001918	XLOC_001918	SPBC1685.12c	NC_003423:520253-528544	G1	G2	OK	8.44712	4.37805	-0.948172	1.49881	0.133922	0.626858	no
XLOC_001919	XLOC_001919	SPBC1685.14c	NC_003423:528889-532062	G1	G2	OK	11.9828	11.1372	-0.105578	0.366813	0.713759	0.999984	no
XLOC_001920	XLOC_001920	klp6	NC_003423:532192-535263	G1	G2	OK	11.5215	11.583	0.00767114	-0.0261301	0.979154	0.999984	no
XLOC_001921	XLOC_001921	SPNCRNA.1368	NC_003423:536651-557248	G1	G2	OK	4.35834	6.09878	0.484742	-0.232175	0.816402	0.999984	no
XLOC_001922	XLOC_001922	sec61,sre2	NC_003423:536651-557248	G1	G2	OK	138.868	121.52	-0.192517	0.453724	0.650027	0.999984	no
XLOC_001923	XLOC_001923	SPBC354.07c,SPBC354.08c	NC_003423:557826-564808	G1	G2	OK	74.0415	61.6349	-0.264585	1.11882	0.263216	0.862188	no
XLOC_001924	XLOC_001924	SPBC354.09c	NC_003423:565093-568882	G1	G2	OK	23.8671	19.3862	-0.299995	1.2167	0.22372	0.802657	no
XLOC_001925	XLOC_001925	SPBC354.11c,vac8	NC_003423:574631-588261	G1	G2	OK	44.1357	39.7841	-0.149753	0.0471455	0.962397	0.999984	no
XLOC_001926	XLOC_001926	tea4	NC_003423:588337-591622	G1	G2	OK	0.77922	1.53378	0.976992	-0.645111	0.518855	0.999984	no
XLOC_001927	XLOC_001927	SPNCRNA.1372	NC_003423:591645-592613	G1	G2	OK	4.71987	6.98371	0.565247	-0.827192	0.408128	0.999984	no
XLOC_001928	XLOC_001928	wtf2	NC_003423:593187-593575	G1	G2	NOTEST	0.23868	0	-1.79769e+308	-1.79769e+308	0.359196	1	no
XLOC_001929	XLOC_001929	SPBC839.03c	NC_003423:597309-600645	G1	G2	OK	68.4803	65.9732	-0.0538087	0.181992	0.855589	0.999984	no
XLOC_001930	XLOC_001930	SPBTRNALYS.06	NC_003423:602624-602699	G1	G2	NOTEST	0	0	0	0	1	1	no
XLOC_001931	XLOC_001931	new20,rps1701	NC_003423:602939-605356	G1	G2	OK	1575.64	1781.07	0.176809	-0.733082	0.463509	0.999984	no
XLOC_001932	XLOC_001932	SPNCRNA.1374	NC_003423:606727-611989	G1	G2	OK	10.2388	8.83205	-0.213224	0.742872	0.457559	0.999984	no
XLOC_001933	XLOC_001933	its8	NC_003423:613330-616647	G1	G2	OK	40.6599	47.1603	0.213966	-0.989205	0.322563	0.942146	no
XLOC_001934	XLOC_001934	mrp21	NC_003423:616760-632706	G1	G2	OK	42.5653	35.145	-0.27636	0.00576044	0.995404	0.999984	no
XLOC_001935	XLOC_001935	hut1	NC_003423:616760-632706	G1	G2	OK	11.4832	16.4146	0.515453	-0.0178233	0.98578	0.999984	no
XLOC_001936	XLOC_001936	rpl1601	NC_003423:616760-632706	G1	G2	OK	2054.58	2267.17	0.142049	-0.087919	0.929941	0.999984	no
XLOC_001937	XLOC_001937	SPBC839.14c	NC_003423:616760-632706	G1	G2	OK	16.5347	19.4522	0.234433	-0.00175273	0.998602	0.999984	no
XLOC_001938	XLOC_001938	SPNCRNA.1375	NC_003423:616760-632706	G1	G2	NOTEST	0	0	0	0	1	1	no
XLOC_001939	XLOC_001939	ef1a-c	NC_003423:616760-632706	G1	G2	OK	13697.7	10855.7	-0.335481	0.821655	0.411274	0.999984	no
XLOC_001940	XLOC_001940	fkh1	NC_003423:616760-632706	G1	G2	OK	607.205	684.279	0.1724	-0.0525673	0.958077	0.999984	no
XLOC_001941	XLOC_001941	SPBC115.03	NC_003423:633723-636274	G1	G2	OK	23.8965	28.5162	0.254981	-0.932622	0.351015	0.974169	no
XLOC_001942	XLOC_001942	rba50	NC_003423:637139-646781	G1	G2	OK	29.5913	20.151	-0.554323	0.686744	0.492244	0.999984	no
XLOC_001943	XLOC_001943	kms2	NC_003423:646935-649028	G1	G2	OK	7.21591	5.88908	-0.293139	0.688379	0.491214	0.999984	no
XLOC_001944	XLOC_001944	dsc1	NC_003423:649739-655519	G1	G2	OK	41.747	41.259	-0.0169625	0.0611603	0.951232	0.999984	no
XLOC_001945	XLOC_001945	SPBC947.09	NC_003423:656116-657873	G1	G2	OK	11.2108	8.778	-0.352924	0.915265	0.360053	0.983643	no
XLOC_001946	XLOC_001946	SPBC947.07	NC_003423:658450-668988	G1	G2	OK	17.3404	10.6675	-0.700918	1.26551	0.205689	0.774647	no
XLOC_001947	XLOC_001947	SPBC947.04	NC_003423:669580-673842	G1	G2	OK	103.401	216.463	1.06588	-4.83114	1.35753e-06	6.17315e-05	yes
XLOC_001948	XLOC_001948	alf1,apl2	NC_003423:676628-683487	G1	G2	OK	27.0587	23.7425	-0.188618	0.563976	0.572771	0.999984	no
XLOC_001949	XLOC_001949	SPNCRNA.1381	NC_003423:700021-716311	G1	G2	OK	9.14858	7.05636	-0.374623	0.0478949	0.9618	0.999984	no
XLOC_001950	XLOC_001950	SPNCRNA.1382	NC_003423:700021-716311	G1	G2	OK	5.77416	5.50072	-0.0699915	0.00500851	0.996004	0.999984	no
XLOC_001951	XLOC_001951	SPBC119.03	NC_003423:717075-720990	G1	G2	OK	9.26156	9.07734	-0.0289854	0.0446671	0.964373	0.999984	no
XLOC_001952	XLOC_001952	mei3	NC_003423:717075-720990	G1	G2	NOTEST	0.270932	1.33264	2.29828	-0.0247975	0.980216	1	no
XLOC_001953	XLOC_001953	SPBC119.05c	NC_003423:721006-725026	G1	G2	OK	63.9168	75.1755	0.234067	-0.90359	0.366213	0.987564	no
XLOC_001954	XLOC_001954	ppk19	NC_003423:725305-734825	G1	G2	OK	3.43677	2.49129	-0.46416	0.535556	0.592266	0.999984	no
XLOC_001955	XLOC_001955	SPBC119.09c	NC_003423:725305-734825	G1	G2	OK	76.3553	68.4157	-0.158401	0.517873	0.604547	0.999984	no
XLOC_001956	XLOC_001956	pac1	NC_003423:737502-738906	G1	G2	OK	95.0214	44.868	-1.08256	4.47633	7.5937e-06	0.00026926	yes
XLOC_001957	XLOC_001957	SPNCRNA.1383	NC_003423:740132-744637	G1	G2	OK	0	2.14357	1.79769e+308	1.79769e+308	0.145569	0.656936	no
XLOC_001958	XLOC_001958	prp31	NC_003423:740132-744637	G1	G2	OK	19.8126	18.1673	-0.125075	0.297791	0.765862	0.999984	no
XLOC_001959	XLOC_001959	SPBTRNASER.05	NC_003423:744753-744835	G1	G2	NOTEST	0	0	0	0	1	1	no
XLOC_001960	XLOC_001960	SPBC119.16c	NC_003423:745926-754242	G1	G2	OK	6.24252	5.99665	-0.0579709	0.0798209	0.93638	0.999984	no
XLOC_001961	XLOC_001961	SPBC119.17	NC_003423:745926-754242	G1	G2	NOTEST	0.624037	0.451198	-0.467873	0.111956	0.910858	1	no
XLOC_001962	XLOC_001962	SPBC577.03c,rec27	NC_003423:754323-758197	G1	G2	OK	13.5523	11.3729	-0.25294	0.292419	0.769967	0.999984	no
XLOC_001963	XLOC_001963	stt4,txl1	NC_003423:758320-770937	G1	G2	OK	217.518	211.114	-0.043114	0.117436	0.906515	0.999984	no
XLOC_001964	XLOC_001964	SPBC577.11	NC_003423:771129-780329	G1	G2	NOTEST	0	0	0	0	1	1	no
XLOC_001965	XLOC_001965	syj2	NC_003423:771129-780329	G1	G2	NOTEST	0	0	0	0	1	1	no
XLOC_001966	XLOC_001966	spa1	NC_003423:771129-780329	G1	G2	OK	57.7006	50.7413	-0.185427	0.50411	0.614184	0.999984	no
XLOC_001967	XLOC_001967	sim3	NC_003423:780598-782579	G1	G2	OK	15.7412	11.2883	-0.479721	1.44352	0.148874	0.66455	no
XLOC_001968	XLOC_001968	ksh1	NC_003423:784302-790445	G1	G2	OK	7.74289	1.86511	-2.05361	0.722957	0.469706	0.999984	no
XLOC_001969	XLOC_001969	SPBC530.06c,bag102	NC_003423:790663-802907	G1	G2	OK	64.354	57.3627	-0.165918	0.455653	0.64864	0.999984	no
XLOC_001970	XLOC_001970	SPBC530.07c,SPBC530.09c,anc1	NC_003423:803783-814236	G1	G2	OK	1423.43	941.703	-0.596023	1.95473	0.050615	0.3569	no
XLOC_001971	XLOC_001971	SPBC530.11c	NC_003423:814377-819357	G1	G2	OK	14.2026	15.1541	0.0935456	-0.382832	0.701844	0.999984	no
XLOC_001972	XLOC_001972	pdf1	NC_003423:820803-823260	G1	G2	OK	22.3434	14.3883	-0.634951	2.15716	0.0309935	0.255718	no
XLOC_001973	XLOC_001973	dsk1	NC_003423:823999-832704	G1	G2	OK	13.0597	11.2155	-0.219634	0.427338	0.669133	0.999984	no
XLOC_001974	XLOC_001974	SPBC530.15c	NC_003423:823999-832704	G1	G2	OK	28.2326	30.7999	0.125563	-0.401222	0.688257	0.999984	no
XLOC_001975	XLOC_001975	SPBC36.01c,SPBC36.02c	NC_003423:832779-842790	G1	G2	OK	7.06983	6.08463	-0.216507	0.488867	0.624936	0.999984	no
XLOC_001976	XLOC_001976	SPNCRNA.1390	NC_003423:832779-842790	G1	G2	OK	2.87381	4.72651	0.71781	-0.402068	0.687634	0.999984	no
XLOC_001977	XLOC_001977	SPBC36.13,mfs3	NC_003423:843013-846424	G1	G2	OK	36.8045	44.7879	0.283228	-0.876384	0.380821	0.998483	no
XLOC_001978	XLOC_001978	clr6	NC_003423:847539-851747	G1	G2	OK	33.2735	35.5119	0.0939269	-0.207172	0.835876	0.999984	no
XLOC_001979	XLOC_001979	cog2,spo9	NC_003423:851807-860614	G1	G2	OK	24.8266	24.8836	0.00330989	-0.00882924	0.992955	0.999984	no
XLOC_001980	XLOC_001980	git7	NC_003423:862493-866237	G1	G2	OK	29.2593	31.095	0.0877854	-0.253141	0.800159	0.999984	no
XLOC_001981	XLOC_001981	SPBC713.04c,SPBC713.07c,ubp15	NC_003423:866270-883915	G1	G2	OK	128.633	104.489	-0.299907	0.852618	0.393871	0.999984	no
XLOC_001982	XLOC_001982	SPNCRNA.1394	NC_003423:883966-884395	G1	G2	OK	1.36231	1.64465	0.271722	-0.180243	0.856962	0.999984	no
XLOC_001983	XLOC_001983	pmp3	NC_003423:886480-889148	G1	G2	OK	325.473	182.804	-0.832234	3.1704	0.0015223	0.0254198	yes
XLOC_001984	XLOC_001984	SPBC713.13	NC_003423:889338-897437	G1	G2	NOTEST	1.51525	0	-1.79769e+308	-1.79769e+308	0.375892	1	no
XLOC_001985	XLOC_001985	SPBC216.01c	NC_003423:889338-897437	G1	G2	OK	24.8958	21.8972	-0.185161	0.350608	0.725883	0.999984	no
XLOC_001986	XLOC_001986	SPBC216.04c,swi1	NC_003423:897891-914892	G1	G2	OK	37.3923	32.3158	-0.210503	0.390643	0.696061	0.999984	no
XLOC_001987	XLOC_001987	tor2	NC_003423:915084-938374	G1	G2	OK	15.0732	13.4468	-0.164717	0.273793	0.784244	0.999984	no
XLOC_001988	XLOC_001988	cwf11	NC_003423:915084-938374	G1	G2	OK	3.02658	4.27463	0.498109	-0.262857	0.792661	0.999984	no
XLOC_001989	XLOC_001989	SPBC646.07c,SPBC646.08c,agn2,erg9	NC_003423:915084-938374	G1	G2	OK	312.822	341.401	0.126126	-0.353744	0.723531	0.999984	no
XLOC_001990	XLOC_001990	int6	NC_003423:938620-940366	G1	G2	OK	269.64	293.924	0.124412	-0.586542	0.557512	0.999984	no
XLOC_001991	XLOC_001991	SPBC646.10c	NC_003423:940702-942434	G1	G2	OK	205.542	218.732	0.0897299	-0.431237	0.666296	0.999984	no
XLOC_001992	XLOC_001992	gap1	NC_003423:942687-948223	G1	G2	OK	1.7028	1.75466	0.0432772	-0.0325746	0.974014	0.999984	no
XLOC_001993	XLOC_001993	orc5	NC_003423:948887-954505	G1	G2	OK	25.9244	23.031	-0.170732	0.351568	0.725162	0.999984	no
XLOC_001994	XLOC_001994	pex16	NC_003423:954572-956840	G1	G2	OK	8.15188	8.94888	0.134575	-0.34444	0.730515	0.999984	no
XLOC_001995	XLOC_001995	dic1	NC_003423:957612-960635	G1	G2	NOTEST	1.10071	0.709572	-0.633409	0.2554	0.798414	1	no
XLOC_001996	XLOC_001996	ecl2	NC_003423:961006-963780	G1	G2	OK	32.1763	34.823	0.114042	-0.4642	0.642505	0.999984	no
XLOC_001997	XLOC_001997	SPBP35G2.04c,SPBP35G2.17,sgo1	NC_003423:963855-970258	G1	G2	OK	11.8916	11.0328	-0.108147	0.130451	0.89621	0.999984	no
XLOC_001998	XLOC_001998	SPBP35G2.11c,air1,cki2,nup131	NC_003423:970606-988797	G1	G2	OK	80.3509	74.6286	-0.106586	0.200996	0.840701	0.999984	no
XLOC_001999	XLOC_001999	swc2	NC_003423:988866-1002162	G1	G2	OK	36.7603	22.1715	-0.729443	0.862057	0.388656	0.999984	no
[truncated: 11,927 more rows]
