# Supplementary material for: Chromosome conformation maps in fission yeast reveal cell cycle dependent sub nuclear structure
Source: Nucleic Acids Res. 2014 Oct 23;42(20):12585–99. doi: 10.1093/nar/gku965 (PMC4227791; doi:10.1093/nar/gku965)
Supplement: SUPPLEMENTARY DATA [file supp_gku965_nar-01186-n-2014-File009.zip › Grand_etal_Supplementary_file_5.xlsx]

## Sheet: Sheet1
Gene names/ids for genes determined to be significantly differentially regulated during cell cycle transitions in Schizosaccharomyces pombe as determined by cufflinks (cuffdiff)
Genes with a >2-fold change in transcript level							All genes with a significant change in transcript level
G1 - G2 up regulated	G1 - G2 down regulated	G2 - M up regulated	G2 - M down regulated	M - G1 up regulated	M - G1 down regulated		G1 - G2 up regulated	G1 - G2 down regulated	G2 - M up regulated	G2 - M down regulated	M - G1 up regulated	M - G1 down regulated
grt1	SPNCRNA.650	SPCC1393.11	SPAC977.08	SPNCRNA.283	SPCC1393.11		grt1	nup211	SPCC1393.11	SPCC569.01c	SPCC569.01c	SPCC1393.11
SPBC1348.11	SPAC15F9.01c	SPNCRNA.603	SPAC212.09c	SPAC869.01	SPBC1348.11		SPBC1348.11	SPNCRNA.650	SPAC167.07c	SPAC977.08	SPNCRNA.283	SPBC1348.11
SPNCRNA.1091	SPAPB1A11.03	SPNCRNA.383	SPNCRNA.1695	SPAC186.03	SPNCRNA.1091		SPNCRNA.1091	SPBPJ4664.02	SPNCRNA.603	SPAC212.09c	SPAC869.01	SPNCRNA.1091
SPBPB10D8.03	elp1	spo6	SPAC186.09	SPNCRNA.359	cat1		SPBPB10D8.03	SPAC15F9.01c	SPNCRNA.383	SPNCRNA.1695	SPAC186.03	cat1
SPAC186.09	SPNCRNA.388	SPBPJ4664.02	SPBC1348.09	SPNCRNA.868	str3		SPAC186.09	SPAPB1A11.03	SPNCRNA.388	SPAC186.09	SPNCRNA.359	str3
ght3	SPBC23G7.10c	SPBC23G7.10c	SPNCRNA.359	SPNCRNA.362	SPAC977.15		ght3	SPNCRNA.897	spo6	SPBC1348.09	SPNCRNA.868	SPAC977.15
cat1	esf1	SPNCRNA.897	SPBPB10D8.03	SPNCRNA.1697	SPNCRNA.862		cat1	elp1	SPBC119.03	SPNCRNA.359	SPNCRNA.362	SPNCRNA.862
SPBC1348.05	mat1−Mc	uds1	SPNCRNA.70	SPNCRNA.679	SPNCRNA.80		SPBC1348.05	mik1	SPAC11D3.19	SPBPB10D8.03	SPNCRNA.650	SPNCRNA.80
SPAC977.07c	mat3−Mc	SPNCRNA.215	SPNCRNA.868	SPBPB2B2.06c	gal10		SPAC977.07c	SPNCRNA.388	rgf3	SPNCRNA.70	SPNCRNA.1697	gal10
SPBC1348.08c	spk1	SPBC24C6.09c	SPBC1348.05	SPNCRNA.720	SPAC11D3.19		SPBC1348.08c	atp25	SPBPJ4664.02	SPNCRNA.868	Tf2−7	SPAC11D3.19
mug180	bsu1	mik1	SPAC212.07c	SPCP20C8.03	SPNCRNA.861		mug180	nab3	SPAC3H5.09c	SPBC1348.05	SPNCRNA.679	rgf3
SPAC212.09c	SPAC26H5.07c	mat1−Mc	SPBPB2B2.16c	SPNCRNA.1190	SPNCRNA.863		SPAC212.09c	SPBC119.03	SPBC23G7.10c	SPAC212.07c	SPBPB2B2.06c	SPNCRNA.861
SPBPB2B2.16c	mfm2	mat3−Mc	SPNCRNA.1165	SPBPB2B2.05	SPNCRNA.421		SPBPB2B2.16c	utp20	SPNCRNA.897	SPBPB2B2.16c	mde4	SPNCRNA.863
SPAC977.18	SPAC513.06c	ght1	SPNCRNA.1308	SPNCRNA.687	SPNCRNA.215		SPAC977.18	SPBC23G7.10c	uds1	SPNCRNA.1165	SPAC29B12.11c	SPNCRNA.421
SPBC1348.03	fab1	SPNCRNA.1090	SPBC1348.07	inv1	SPNCRNA.1608		SPBC1348.03	eso1	SPNCRNA.215	SPNCRNA.1308	SPNCRNA.1676	SPNCRNA.215
SPAC212.06c	hsp16	SPNCRNA.606	SPAC212.04c	SPCC965.12	SPNCRNA.574		SPAC212.06c	esf1	SPNCRNA.1442	SPBC1348.07	adg1	SPAC29B12.13
SPAC750.01	nbs1	SPNCRNA.1278	SPBC1348.01	SPNCRNA.900	uds1		SPAC750.01	SPCC417.11c	SPBC24C6.09c	SPAC212.04c	fet4	mel1
SPNCRNA.136	sus1	dak2	SPAC750.01	SPBC660.05	ght1		SPNCRNA.136	SPBC2D10.04	mik1	SPBC1348.01	SPNCRNA.720	SPNCRNA.1608
SPBC359.04c		SPNCRNA.1609	SPAC977.07c	SPBC947.04	ght3		SPBC359.04c	mat1−Mc	mat1−Mc	SPAC750.01	cut3	SPNCRNA.574
SPAC212.04c		bsu1	mug180	yak3	gld1		SPAC212.04c	cdt2	pdr1	SPAC977.07c	SPCP20C8.03	SPAC3H5.09c
SPNCRNA.1308		SPCC794.01c	SPNCRNA.1309	SPAPB24D3.07c	SPAC13F5.04c		SPNCRNA.1308	SPAC17H9.18c	mat3−Mc	mug180	SPNCRNA.1190	SPAC977.09c
SPNCRNA.1300		ght3	SPAC977.18	adh4	gal1		SPNCRNA.1300	rad21	SPBC1711.11	SPNCRNA.1309	SPCC965.11c	SPBPJ4664.02
SPAC977.03		eng1	SPAC212.08c	gmh2	SPNCRNA.1609		SPAC977.03	mat3−Mc	SPCC553.01c	SPAC977.18	SPNCRNA.234	SPBC1348.10c
SPBPB10D8.02c		rho4	SPNCRNA.1311	pan6	dak2		SPBPB10D8.02c	rok1	mok13	SPAC212.08c	SPNCRNA.95	SPBC24C6.09c
SPBC1348.07		slp1	SPNCRNA.1310	rad8	sod2		SPBC1348.07	inv1	cek1	SPNCRNA.1311	aat1	uds1
SPNCRNA.862		lsd90	SPBC1348.08c	SPAC5H10.05c	SPCC794.01c		SPNCRNA.862	SPCC1494.06c	SPBC21D10.09c	SPNCRNA.1310	SPNCRNA.1389	ght1
SPNCRNA.1303		SPCC965.06	SPNCRNA.738	SPAC5H10.09c	ght4		SPNCRNA.1303	spk1	ght1	SPBC1348.08c	SPBPB2B2.05	ght3
SPNCRNA.1310		eme1	SPAC869.01	SPAC5H10.12c	mal1		SPNCRNA.1310	bms1	eaf7	SPNCRNA.738	SPNCRNA.771	gld1
str3		SPAPB1E7.04c	SPAC23H4.05c	car2	slp1		str3	SPBC4F6.07c	gld1	SPAC869.01	SPNCRNA.687	SPAC13F5.04c
SPBC1348.01		fbp1	SPAC750.03c	SPBC21C3.07c	rho4		SPBC1348.01	SPBC1773.03c	SPAC13F5.04c	SPAC23H4.05c	SPBP35G2.02	mok13
SPBPB2B2.17c		cfh4	SPAC212.06c	SPBC21C3.09c	eng1		SPBPB2B2.17c	wtf25	cdt2	SPAC750.03c	SPAC1002.16c	SPBC32H8.09
SPNCRNA.1307		lac1	SPAPJ695.02	SPBC21C3.10c	amt3		SPNCRNA.1307	SPBC1289.14	SPAC17H9.18c	SPAC212.06c	SPBPB21E7.09	gal1
SPNCRNA.448		syf2	SPAC750.05c	pho1	SPAC2E1P3.05c		SPNCRNA.448	pol5	urg1	SPAPJ695.02	inv1	SPNCRNA.1609
SPAC977.04		its3	cao2	SPBC8E4.01c	Tf2−3		SPAC977.04	SPCC1450.10c	SPNCRNA.1090	SPAC750.05c	SPAC1F8.08	dak2
SPAC212.08c		SPAC23H3.15c	SPBC359.04c	SPBC8E4.02c	pun1		SPNCRNA.1316	spb1	SPNCRNA.606	cao2	fta5	mik1
SPNCRNA.421		SPCC1393.12	SPAC977.02	pho4	eme1		SPAC212.08c	SPBC16D10.08c	ste20	SPBC359.04c	SPCC965.12	sod2
SPAPJ695.02		SPNCRNA.1020	SPNCRNA.292	fab1	SPAPB1E7.04c		SPNCRNA.421	mex67	res2	SPAC977.02	aes1	SPAC1327.01c
SPBC1289.15		SPAC26H5.07c	SPAC186.03	hsp16	lsd90		SPAPJ695.02	mtr10	phx1	SPNCRNA.292	rad54	SPCC794.01c
cao2		meu19	SPNCRNA.1307	nbs1	isp3		SPBC1289.15	SPAC2E1P5.05	SPAC32A11.02c	SPCC1919.05	SPAC6B12.04c	SPNCRNA.1302
gal10		mfm2	SPNCRNA.139	sus1	fbp1		cao2	SPBP8B7.20c	ams2	SPAC186.03	15S_rRNA	SPBC83.11
SPAC977.02		SPAC513.06c	SPNCRNA.605		exg1		gal10	SPCC18.05c	spk1	SPNCRNA.1307	SPNCRNA.900	ght4
SPAC750.05c		abc3	SPAC977.04		abc3		SPAC977.02	ddx27	SPAC1327.01c	SPNCRNA.139	cbp1	mal1
SPAC977.15		mug14	SPBPB10D8.02c		mug14		SPNCRNA.139	pub3	tfa1	SPNCRNA.605	SPBC660.05	ams2
bem46		meu3	SPAC212.02		dut1		SPNCRNA.605	SPBC16E9.10c	SPNCRNA.1278	SPAC977.04	lkh1	cdc15
SPBC359.01		cog4	SPBP4G3.03		its3		SPAC750.05c	bsu1	dak2	SPBPB10D8.02c	SPBC1773.03c	SPBC19C7.04c
SPAC750.03c		ctp1	SPBC1289.15		meu19		SPAC977.15	byr1	SPBC1289.14	SPAC212.02	wtf25	mac1
SPBPB10D8.01		pbi2	SPBCPT2R1.01c		SPCC1393.12		bem46	msh3	SPNCRNA.1609	SPBP4G3.03	SPBPB10D8.04c	SPNCRNA.1278
SPBCPT2R1.01c		zym1	SPCP20C8.03		SPNCRNA.1020		mel1	SPAC8F11.04	pol5	SPBC1289.15	gsf2	SPNCRNA.837
SPBC1348.04		isp3	SPAC29B12.11c		meu3		SPBC359.01	SPBC776.17	epe1	SPBCPT2R1.01c	sxa2	slp1
SPAC750.06c		dak1	SPNCRNA.1190		SPBC1E8.05		SPAC750.03c	SPBC16G5.10	SPCC622.15c	SPCP20C8.03	ecl2	mis13
SPAC1F8.04c		mug84	SPNCRNA.1697		dak1		SPBPB10D8.01	SPBPB7E8.01	SPBC83.11	SPAC29B12.11c	SPCP20C8.01c	SPCC757.12
SPAC869.01		SPAC22A12.10	SPNCRNA.448		mug84		SPBCPT2R1.01c	SPBC691.05c	SPBC36.11	SPNCRNA.1657	SPBC887.17	mdm34
SPAC212.01c		SPCC1322.09	SPAC212.01c		SPAC22A12.10		SPBC1348.04	SPBP22H7.02c	trz2	SPNCRNA.436	SPNCRNA.1096	rho4
SPBP4G3.03		SPCC1322.10	SPNCRNA.679		zym1		SPAC750.06c	apn2	ssm4	fet4	SPBC1271.07c	dfp1
SPNCRNA.1306		SPACUNK4.08	SPAC750.06c		SPAC11D3.01c		SPAC1F8.04c	dip2	mug143	SPNCRNA.1190	SPBC1271.08c	mug191
SPBC1348.10c		SPACUNK4.09	SPAC212.12		SPAC11D3.02c		SPAC869.01	SPCC1672.07	bsu1	SPNCRNA.1389	SPBC4C3.03	eng1
SPBPB2B2.08		SPACUNK4.10	str3		SPAC11D3.03c		SPAC212.01c	elp2	SPCC24B10.02c	SPNCRNA.1661	SPCC1450.10c	fin1
SPRRNA.32		syn1	SPBPB10D8.01		SPCC1322.09		SPBP4G3.03	SPBC4F6.17c	SPCC794.01c	SPNCRNA.1697	SPBPB10D8.07c	ssb1
gal1		gpx1	SPNCRNA.687		SPCC1322.10		SPBC1683.04	SPAC1B9.03c	SPCC962.01	SPNCRNA.448	SPCC830.11c	amt3
SPAC977.05c			SPAC977.05c		SPACUNK4.08		SPAC977.09c	SPAC664.08c	SPCC1281.07c	SPAC212.01c	SPBC947.04	SPAC2E1P3.05c
SPBPB2B2.15			SPNCRNA.1303		SPACUNK4.09		SPNCRNA.1306	rgs1	mis13	SPNCRNA.679	SPAC1039.01	Tf2−3
SPBCPT2R1.02			SPBC1348.06c		SPACUNK4.10		SPBC1348.10c	rpc34	ght3	SPAC750.06c	SPBC725.08	SPCC16C4.16c
SPBC1348.06c			SPBPB2B2.15		syn1		SPBPB2B2.08	pac1	nta1	SPNCRNA.1561	apl4	cut2
SPAC186.03			SPBC1348.04				SPRRNA.32	SPCC162.02c	utp10	SPAC212.12	SPNCRNA.1345	cfh4
SPAC750.02c			SPNCRNA.771				gal1	SPAC17H9.04c	mac1	str3	lub1	lac1
SPBPB2B2.01			SPRRNA.32				SPNCRNA.1697	exg3	eng1	SPBPB10D8.01	yak3	syf2
isp3			SPBCPT2R1.02				SPCC794.16	SPAC19A8.07c	SPAC1B2.03c	SPNCRNA.687	SPAC1B3.15c	pun1
SPNCRNA.861			SPBPB2B2.08				SPAC869.03c	SPAC26F1.07	dfp1	SPAC977.05c	vht1	eme1
SPNCRNA.863			SPNCRNA.900				SPAC977.05c	SPBC2A9.02	sde2	SPNCRNA.1303	SPBPB10D8.06c	SPAPB1E7.04c
SPRRNA.31			SPBPB2B2.01				SPBPB2B2.15	ssa1	ght4	SPBC359.01	SPBPB10D8.05c	SPBC36.10
SPAC977.01			SPAC977.15				gal7	SPAC3G9.11c	mal1	SPAC1002.16c	rgs1	lsd90
SPAC212.12			aat1				SPBCPT2R1.02	SPAC26H5.07c	mug191	SPBC24C6.03	bfr1	SPCC584.15c
SPNCRNA.1305			SPRRNA.31				SPBC1348.06c	SPAC22A12.06c	rho4	SPBC1348.06c	SPBPB7E8.01	isp3
SPBPB2B2.19c			SPAC750.02c				SPNCRNA.679	nmd3	mrps8	SPBPB2B2.15	SPAPB24D3.08c	gsk31
sod2			SPBC660.05				SPAC186.03	SPBC83.15	ssb1	mfs2	rar1	fbp1
abc3			SPBPB2B2.05				SPAC750.02c	gyp51	rpb1	SPBC530.11c	elp2	exg1
mug14			SPNCRNA.1305				SPBPB2B2.01	psi1	ace2	isp4	bsu1	abc3
SPNCRNA.1302			sxa2				isp3	SPBC725.10	SPAC6G9.01c	SPBC1348.04	lea1	mug14
SPBC1348.02			SPNCRNA.1276				SPNCRNA.861	SPBC32H8.05	SPBC839.02	SPNCRNA.771	SPBC4F6.17c	dut1
amt3			cbp1				SPNCRNA.863	cbh1	mug186	SPCC965.12	erg31	pmp31
SPAC2E1P3.05c			SPAC977.01				SPRRNA.31	scs7	pub3	SPRRNA.32	pac1	pik3
Tf2−3			SPNCRNA.1693				SPAC977.01	SPBC336.02	SPBC16E9.10c	SPCC794.16	ght2	SPAC458.06
dut1			SPNCRNA.444				SPAC212.12	sro1	slp1	SPBCPT2R1.02	mug111	ctr4
fta5			SPBPB2B2.06c				SPNCRNA.1305	grn1	SPAC3A12.06c	SPBPB2B2.08	SPCC162.02c	its3
SPBPB2B2.06c			SPBPB2B2.19c				aat1	mfm2	SPAC3A12.19	gal10	exg3	bos1
SPAC977.14c			SPNCRNA.1345				SPBPB2B2.19c	SPAC513.06c	fin1	SPNCRNA.1344	osm1	SPAP14E8.02
aes1			yak3				sod2	SPBC12C2.04	SPCC16C4.16c	SPNCRNA.900	pas1	meu19
SPRRNA.27			SPBC1348.02				abc3	SPNCRNA.939	SPCC16A11.15c	SPBPB2B2.01	gcs1	SPCC1393.12
			fta5				mug14	nog1	lsd90	SPBPB21E7.09	rep2	SPNCRNA.1020
			gsf2				SPBPB2B2.09c	rrn11	SPCC965.06	SPAC977.15	nap2	SPAC23H3.15c
			SPBC947.04				SPCC757.12	SPBP8B7.18c	SPAC1B9.03c	aat1	ade7	meu3
			SPBPB10D8.06c				SPNCRNA.1302	SPBC3B9.01	SPACUNK4.15	SPNCRNA.1306	meu18	SPBC1E8.05
			dea2				SPAC869.04	pth1	cut2	lkh1	cph1	arg3
			SPBC1198.01				SPBC1348.02	SPBC2D10.19c	eme1	SPRRNA.31	SPCC794.03	SPAC4G9.12
			SPBC1683.12				cbp1	sur2	SPAPB1E7.04c	cig2	SPBC18E5.01	gdh1
			SPAPB24D3.07c				amt3	pmp3	SPBC3H7.03c	SPAC1F8.08	SPAC222.08c	tti1
			SPNCRNA.861				SPAC2E1P3.05c	SPBC21C3.19	css1	SPAC750.02c	SPAC1F5.05c	SPBC28F2.11
			SPNCRNA.863				Tf2−3	SPAPB24D3.07c	prp28	SPAC6B12.04c	nmd3	dak1
			aes1				exg1	rpl102	SPCC63.13	SPBC660.05	SPBC4.06	mug84
			SPAC977.14c				SPBPB2B2.05	pss1	SPCC63.14	bag101	SPCC1393.09c	SPAC22A12.10
			zrt1				gsf2	rlp7	SPAC22G7.01c	top3	SPAC22A12.06c	zym1
			SPNCRNA.1094				dut1	fab1	SPCC584.15c	pgt1	cbh1	cdc42
			SPNCRNA.1095				fta5	hsp16	SPAC17H9.04c	SPBPB2B2.05	SPCC965.14c	SPAC11D3.01c
			SPBC428.11				SPBC1683.01	nbs1	SPCC31H12.03c	SPNCRNA.1305	sro1	SPAC11D3.02c
			SPRRNA.27				SPBC1683.02	sus1	pun1	atm1	SPNCRNA.1095	SPAC11D3.03c
			car2				SPBPB2B2.06c	pho4	fbp1	sxa2	zrt1	rps1902
			SPBC21C3.07c				bos1	SPRRNA.52	gsk31	SPNCRNA.1276	SPAPB24D3.07c	SPCC1322.09
			SPBC21C3.09c				SPAP14E8.02		cfh4	jmj1	SPBP16F5.08c	SPCC1322.10
			SPBC21C3.10c				SPBC8E4.04		lac1	cbp1	ctt1	SPACUNK4.08
			pho1				SPAC977.14c		syf2	SPAC1039.01	sgf11	SPACUNK4.09
			SPBC8E4.01c				SPBC947.04		its3	SPAC977.01	psi1	SPACUNK4.10
			SPBC8E4.02c				aes1		pik3	SPBPB2B2.09c	arg5	syn1
							SPNCRNA.1094		SPAC458.06	ecl2	gst2	ecm33
							SPBC19F5.04		hhp1	SPBPB10D8.04c	thp1	gpx1
							gdh1		pmp31	SPNCRNA.1693	nrs1	fyu1
							tti1		ctr4	SPNCRNA.444	SPAC9.06c	trp1322
							SPNCRNA.1095		SPAC23H3.15c	SPAC1786.02	SPAC9.07c
							rps1902		ght8	SPAC1093.07	SPAC24C9.08
							SPRRNA.27		fhn1	SPBPB2B2.06c	SPBC3B9.01
							ecm33		SPBC1685.17	SPNCRNA.1096	mat1−Mc
							gpd3		SPCC1393.12	lub1	grn1
									isp6	SPBPB2B2.19c	SPBC336.02
									gyp51	SPBC1271.07c	gar2
									SPCPB16A4.07	SPBC1271.08c	ats1
									SPNCRNA.1020	SPNCRNA.1345	SPNCRNA.939
									SPAC26H5.07c	SPBC4C3.03	ist1
									SPBC725.10	SPBPB10D8.07c	zta1
									meu19	SPNCRNA.1236	SPCC1827.03c
									exg1	yak3	SPBC21B10.08c
									mfm2	SPBC1348.02	SPBC12C2.04
									SPAC513.06c	fta5	mat3−Mc
									scs7	gsf2	sur2
									abc3	SPAC1B3.15c	SPAC10F6.13c
									mug14	vht1	SPAC17G8.06c
									dut1	SPBC947.04	asn1
									meu3	SPAPB24D3.08c	adh4
									hht3	SPNCRNA.1302	gmh2
									cog4	SPBC83.16c	pan6
									ctp1	SPBPB10D8.06c	rad8
									pbi2	SPCC777.06c	SPAC5H10.05c
									hpz1	rar1	SPAC5H10.09c
									san1	SPBPB10D8.05c	SPAC5H10.12c
									sec22	SPBC1683.01	SPCC338.14
									SPBC2A9.06c	SPBC1683.02	hxk2
									SPBC2A9.14	gcs1	gua2
									tvp23	pas1	car2
									arg3	ght2	SPBC21C3.07c
									SPAC4G9.12	SPCC794.03	SPBC21C3.09c
									SPBC28F2.11	dea2	SPBC21C3.10c
									zym1	SPBC1198.01	pss1
									isp3	SPBC1683.12	pho1
									pmp3	ppr8	SPBC8E4.01c
									SPBC1E8.05	lys1	SPBC8E4.02c
									SPBC21C3.19	ura4	rpl102
									dak1	cbh1	set2
									mug84	SPBC18E5.01	rlp7
									SPAC22A12.10	cph1	pho4
									cdc42	mug15	gar1
									SPAC11D3.01c	SPAC57A10.07	gpd1
									SPAC11D3.02c	erg31	gas2
									SPAC11D3.03c	rep2	fab1
									sce3	psf3	hsp16
									mpg1	his5	nbs1
									htb1	pof9	sus1
									SPCC1322.09	ser2	aru1
									SPCC1322.10	SPBC3H7.05c	SPAC3H1.05
									SPACUNK4.08	SPBC3H7.08c	SPCC553.10
									SPACUNK4.09	SPCC794.11c	SPCC330.06c
									SPACUNK4.10	hsr1	cdc3
									syn1	ppk13	SPAC26F1.08c
									gpx1	SPAC3H1.14	thi2
									fyu1	SPAPB24D3.07c	SPAC1F8.07c
									trp1322	sro1	nmt1
									hht2	gln1	rum1
									ecm33	SPNCRNA.861	SPBC32F12.10
									SPBC660.15	SPNCRNA.863	tdh1
									SPBC660.16	ade8	tfb5
										SPBC14F5.10c
										aes1
										SPAC222.08c
										SPBC4.06
										cho2
										SPBP16F5.08c
										SPCC965.14c
										pex11
										SPBC582.08
										his4
										SPBC16D10.01c
										gmf1
										trp1
										SPAC977.14c
										SPBC3B9.01
										zrt1
										erg1
										ctt1
										SPNCRNA.1094
										arg5
										bub3
										gly1
										SPBC26H8.11c
										SPAC1705.02
										nrs1
										SPBC19F5.04
										ist1
										zta1
										SPAC3A11.07
										SPAC24C9.08
										SPNCRNA.1095
										ats1
										ade6
										SPBC21B10.08c
										SPCC1827.03c
										erg28
										SPBC337.11
										SPAC10F6.13c
										SPAC17G8.06c
										SPAC56E4.03
										SPBC428.11
										adh4
										gmh2
										pan6
										rad8
										SPAC5H10.05c
										SPAC5H10.09c
										SPAC5H10.12c
										lys3
										SPRRNA.27
										SPCC338.14
										arg1
										ubc12
										asn1
										arg12
										rxt2
										pho4
										hxk2
										car2
										SPBC21C3.07c
										SPBC21C3.09c
										SPBC21C3.10c
										pfk1
										SPBC3B8.03
										SPBC3B8.05
										SPBC3B8.06
										leu1
										cnx1
										gpa1
										sec28
										SPBC24C6.04
										eca39
										gpd1
										pho1
										SPBC8E4.01c
										SPBC8E4.02c
										SPCC1827.06c
										aru1
										SPAC3H1.05
										cdc3
										gpd3
										pog1
										SPCC24B10.20
										tpi1
										rpl4102
