# Supplementary material for: Chromosome conformation maps in fission yeast reveal cell cycle dependent sub nuclear structure
Source: Nucleic Acids Res. 2014 Oct 23;42(20):12585–99. doi: 10.1093/nar/gku965 (PMC4227791; doi:10.1093/nar/gku965)
Supplement: SUPPLEMENTARY DATA [file supp_gku965_nar-01186-n-2014-File009.zip › Grand_etal_Supplementary_file_6.xlsx]

## Sheet: G1_highly_expressed_gene_coordi
Chromosome	Start coordinate	End coordinate	Strand
NC_003423	2799684	2819450	+
NC_003423	2190642	2202733	+
NC_003421	1837498	1844115	+
NC_003423	1685237	1691223	+
NC_003424	101714	103594	-
NC_003423	616760	632706	-
NC_003421	199705	202821	+
NC_003421	2017552	2182892	-
NC_003423	2083800	2084323	+
NC_003424	1708654	1712043	+
NC_003423	3939341	3941699	+
NC_003421	265314	269523	-
NC_003424	2234261	2242940	-
NC_003424	906777	914696	-
NC_003424	2851904	2853947	-
NC_003424	1756015	1757330	+
NC_003423	2045296	2047960	+
NC_003423	4151191	4160314	-
NC_003424	1283079	1309266	+
NC_003424	1476730	1484752	+
NC_003424	2786506	2795753	-
NC_003423	700021	716311	+
NC_003423	1790905	1803300	+
NC_003423	1558178	1558705	-
NC_003423	259505	260025	-
NC_003421	691088	691690	-
NC_003421	2443247	2443412	+
NC_003423	1446021	1451186	+
NC_003423	494292	500762	-
NC_003424	4089793	4105835	-
NC_003421	937267	946687	+
NC_003421	606261	612721	-
NC_003421	643346	657318	+
NC_003424	893217	898994	-
NC_003424	1162202	1162901	-
NC_003424	5167037	5170528	+
NC_003421	88825	98210	-
NC_003423	1274228	1274719	+
NC_003424	2438799	2441409	+
NC_003424	1433748	1439048	+
NC_003424	3394824	3404489	+
NC_003423	2177732	2184875	+
NC_003423	3429639	3446388	-
NC_003423	3638410	3650172	+
NC_003421	1435079	1442233	+
NC_003423	2755391	2759388	-
NC_003423	1106322	1110598	+
NC_003423	4236632	4249733	-
NC_003423	3169272	3175393	+
NC_003421	917863	918404	+
NC_003421	2443712	2447197	+
NC_003423	4086670	4091252	-
NC_003421	20711	20876	-
NC_003423	4283865	4292118	+
NC_003424	3237641	3239216	-
NC_003421	16926	20411	-
NC_003421	6056	9541	-
NC_003421	540205	540821	-
NC_003421	1311577	1312384	+
NC_003423	3818056	3822074	+
NC_003424	2724218	2748180	-
NC_003424	4088692	4089782	+
NC_003424	3429414	3438220	+
NC_003421	1685598	1688951	+
NC_003424	235279	240617	-
NC_003424	3334823	3361083	+
NC_003423	2081254	2083748	+
NC_003423	4123055	4139734	-
NC_003423	1721072	1748002	-
NC_003423	574631	588261	+
NC_003423	3635184	3637974	-
NC_003421	798182	798929	+
NC_003424	3063623	3072525	-
NC_003424	2578955	2579514	-
NC_003421	1732729	1733847	+
NC_003424	3316320	3320060	+
NC_003423	1571244	1584759	+
NC_003424	2281950	2295451	-
NC_003423	4162068	4163901	-
NC_003424	180170	187683	-
NC_003423	442343	447237	-
NC_003421	275260	286463	-
NC_003421	1847414	1858712	-
NC_003423	2647594	2661457	-
NC_003423	2778867	2780838	-
NC_003423	409094	419867	+
NC_003424	844477	850259	+
NC_003421	767592	786204	+
NC_003424	3259563	3262222	-
NC_003424	2133202	2139567	-
NC_003424	3871641	3891250	-
NC_003423	4386148	4393200	+
NC_003424	3382188	3391683	+
NC_003424	3410908	3411881	+
NC_003421	118221	120204	-
NC_003423	3916242	3926497	-
NC_003424	2992358	2998534	+
NC_003423	2126051	2128615	-
NC_003423	2499100	2503819	-
NC_003423	2189653	2190349	+
NC_003423	4441128	4450108	+
NC_003424	2203606	2204472	+
NC_003424	3645888	3664010	+
NC_003423	1389498	1393062	-
NC_003423	2393471	2406061	-
NC_003424	4001692	4007925	+
NC_003424	3576768	3603904	+
NC_003424	3104075	3115604	-
NC_003424	1935962	1946363	+
NC_003423	602939	605356	-
NC_003424	3722413	3723074	+
NC_003423	1470512	1477780	-
NC_003421	137969	138594	-
NC_003423	2137528	2145493	+
NC_003421	2406196	2418373	-
NC_003423	754323	758197	+
NC_003424	4133717	4147291	-
NC_003423	803783	814236	-
NC_003423	224275	243749	+
NC_003423	3361433	3364515	+
NC_003423	516234	519645	+
NC_003424	1725051	1733463	+
NC_003424	1968433	1974114	-
NC_003421	400720	401447	+
NC_003423	2892128	2900558	-
NC_003421	2440993	2442835	+
NC_003423	3269922	3279552	-
NC_003421	1587623	1593818	+
NC_003424	4268565	4284568	-
NC_003421	21288	23130	-
NC_003421	10418	12260	-
NC_003424	3487192	3497435	-
NC_003423	2552925	2563319	+
NC_003424	3743988	3751729	+
NC_003423	3617966	3620469	-
NC_003424	3179342	3181411	-
NC_003423	4035579	4037342	+
NC_003423	1363470	1365818	+
NC_003424	965795	970576	-
NC_003424	1200008	1228901	+
NC_003421	1016695	1039271	-
NC_003423	3685642	3691969	+
NC_003423	2347884	2357405	-
NC_003424	3019325	3020379	-
NC_003424	3837156	3846645	+
NC_003424	475353	476128	-
NC_003424	2617855	2626218	+
NC_003423	3364702	3372308	-
NC_003423	3191318	3199233	+
NC_003423	4006606	4011061	-
NC_003421	2451882	2452883	+
NC_003421	1980535	1991199	-
NC_003421	537297	539922	+
NC_003424	4241811	4247894	+
NC_003424	1712165	1715972	+
NC_003424	1509573	1512406	-
NC_003423	2581792	2588834	+
NC_003423	3282948	3286610	+
NC_003421	144253	190401	+
NC_003421	627061	628007	-
NC_003423	2207619	2213695	+
NC_003424	2318491	2325655	-
NC_003424	1275438	1275999	+
NC_003421	1261337	1267144	-
NC_003424	2477546	2485051	-
NC_003424	5319956	5385561	-
NC_003424	2140378	2144573	+
NC_003423	3805559	3813549	-
NC_003423	601208	602186	+
NC_003424	1096763	1104296	-
NC_003423	3058888	3061591	+
NC_003424	3185052	3188100	+
NC_003423	3176668	3177967	+
NC_003424	2907642	2910274	-
NC_003421	416114	489016	-
NC_003424	5392181	5413226	-
NC_003421	2385914	2387686	-
NC_003424	140380	174702	-

## Sheet: G1_G2_up_regulated_sig2_gene_co
Chromosome	Start coordinate	End coordinate	Strand
NC_003423	5223	6829	+
NC_003423	7632	9457	+
NC_003423	10568	11351	+
NC_003423	12175	12750	+
NC_003423	13571	15378	+
NC_003423	19394	20606	+
NC_003423	33230	34780	+
NC_003423	58135	59704	+
NC_003423	63601	64286	+
NC_003423	68354	73593	+
NC_003423	80783	85631	+
NC_003423	87726	89029	+
NC_003423	103164	107288	+
NC_003423	122232	130309	+
NC_003423	783252	783498	+
NC_003423	1199881	1200066	+
NC_003423	1406384	1406824	+
NC_003423	1457290	1460149	+
NC_003423	3512861	3514247	+
NC_003423	4452171	4454737	+
NC_003423	4457660	4459842	+
NC_003423	4460485	4462134	+
NC_003423	4475952	4476674	+
NC_003423	4488321	4490271	+
NC_003423	4496372	4496984	+
NC_003423	4499757	4501251	+
NC_003423	4508449	4508809	+
NC_003423	15980	16592	-
NC_003423	21024	21754	-
NC_003423	22110	23529	-
NC_003423	26154	28576	-
NC_003423	46973	52193	-
NC_003423	78957	80203	-
NC_003423	109404	109905	-
NC_003423	117891	121643	-
NC_003423	4420901	4431679	+
NC_003423	4469017	4472851	-
NC_003423	4482233	4488161	-
NC_003423	4497936	4499394	-
NC_003423	4501955	4502396	-
NC_003423	4502691	4505257	-
NC_003423	4506516	4507540	-
NC_003424	7618	9274	+
NC_003424	11783	12994	+
NC_003424	15854	16226	+
NC_003424	18041	18974	+
NC_003424	21380	23050	+
NC_003424	28737	29657	+
NC_003424	29763	31069	+
NC_003424	31139	33012	+
NC_003424	33834	34272	+
NC_003424	34297	34978	+
NC_003424	40794	41770	+
NC_003424	50850	53858	+
NC_003424	62960	63862	+
NC_003424	82745	84786	+
NC_003424	95158	96966	+
NC_003424	98264	101431	+
NC_003424	2937827	2946190	+
NC_003424	5535060	5536432	+
NC_003424	5552810	5554529	+
NC_003424	5555715	5556768	+
NC_003424	35767	36382	-
NC_003424	42056	43307	-
NC_003424	59613	60907	-
NC_003424	74451	76721	-
NC_003424	88200	90300	-
NC_003424	90680	94038	-
NC_003424	2676679	2682516	-
NC_003424	2920912	2937079	-
NC_003424	5489133	5491791	-
NC_003424	5491971	5495156	-
NC_003424	5521274	5523181	-
NC_003424	5560188	5561901	-
NC_003424	5562607	5563045	-
NC_003424	5565880	5567337	-
NC_003424	5568902	5569803	-

## Sheet: G1_G2_up_regulated_sig_all_gene
Chromosome	Start coordinate	End coordinate	Strand
NC_003421	72915	75522	+
NC_003421	252471	257516	+
NC_003421	23657	23889	-
NC_003421	23918	24438	-
NC_003421	959198	966014	-
NC_003421	1417099	1426189	-
NC_003423	5223	6829	+
NC_003423	7632	9457	+
NC_003423	10568	11351	+
NC_003423	12175	12750	+
NC_003423	13571	15378	+
NC_003423	19394	20606	+
NC_003423	33230	34780	+
NC_003423	58135	59704	+
NC_003423	63601	64286	+
NC_003423	68354	73593	+
NC_003423	80783	85631	+
NC_003423	87726	89029	+
NC_003423	103164	107288	+
NC_003423	122232	130309	+
NC_003423	131675	141087	+
NC_003423	142261	145393	+
NC_003423	535303	536041	+
NC_003423	574631	588261	+
NC_003423	783252	783498	+
NC_003423	1199881	1200066	+
NC_003423	1406384	1406824	+
NC_003423	1457290	1460149	+
NC_003423	3512861	3514247	+
NC_003423	3514551	3516567	+
NC_003423	3709183	3713720	+
NC_003423	4420901	4431679	+
NC_003423	4452171	4454737	+
NC_003423	4457660	4459842	+
NC_003423	4460485	4462134	+
NC_003423	4466516	4467612	+
NC_003423	4475952	4476674	+
NC_003423	4488321	4490271	+
NC_003423	4496372	4496984	+
NC_003423	4499757	4501251	+
NC_003423	4508449	4508809	+
NC_003423	15980	16592	-
NC_003423	21024	21754	-
NC_003423	22110	23529	-
NC_003423	26154	28576	-
NC_003423	46973	52193	-
NC_003423	78957	80203	-
NC_003423	109404	109905	-
NC_003423	111006	113472	-
NC_003423	117891	121643	-
NC_003423	145700	151008	-
NC_003423	669580	673842	-
NC_003423	3510426	3512464	-
NC_003423	4432246	4434056	-
NC_003423	4469017	4472851	-
NC_003423	4478686	4480222	-
NC_003423	4482233	4488161	-
NC_003423	4497936	4499394	-
NC_003423	4501955	4502396	-
NC_003423	4502691	4505257	-
NC_003423	4506516	4507540	-
NC_003424	7618	9274	+
NC_003424	11783	12994	+
NC_003424	15854	16226	+
NC_003424	18041	18974	+
NC_003424	21380	23050	+
NC_003424	28737	29657	+
NC_003424	29763	31069	+
NC_003424	31139	33012	+
NC_003424	33834	34272	+
NC_003424	34297	34978	+
NC_003424	40794	41770	+
NC_003424	50850	53858	+
NC_003424	62960	63862	+
NC_003424	82745	84786	+
NC_003424	90680	94038	+
NC_003424	95158	96966	+
NC_003424	98264	101431	+
NC_003424	757914	764834	+
NC_003424	1920875	1926539	+
NC_003424	2937827	2946190	+
NC_003424	5497917	5502451	+
NC_003424	5510915	5514865	+
NC_003424	5535060	5536432	+
NC_003424	5552810	5554529	+
NC_003424	5555715	5556768	+
NC_003424	35767	36382	-
NC_003424	42056	43307	-
NC_003424	45874	48399	-
NC_003424	59613	60907	-
NC_003424	74451	76721	-
NC_003424	88200	90300	-
NC_003424	1569612	1571567	-
NC_003424	2676679	2682516	-
NC_003424	2920912	2937079	-
NC_003424	5489133	5491791	-
NC_003424	5491971	5495156	-
NC_003424	5521274	5523181	-
NC_003424	5560188	5561901	-
NC_003424	5562607	5563045	-
NC_003424	5565880	5567337	-
NC_003424	5568902	5569803	-

## Sheet: G1_G2_down_regulated_sig2_gene_
Chromosome	Start coordinate	End coordinate	Strand
NC_003423	851807	860614	+
NC_003423	2114448	2115027	+
NC_003423	2115591	2117167	+
NC_003423	2132848	2133394	+
NC_003423	1055527	1061635	-
NC_003423	2118145	2119536	-
NC_003423	2647594	2661457	-
NC_003424	453734	455859	+
NC_003424	2984355	2988951	+
NC_003424	3549083	3552067	+
NC_003424	2397247	2398350	-
NC_003424	2912761	2920279	-
NC_003424	2998685	3001687	-
NC_003424	4105896	4133498	-

## Sheet: G1_G2_down_regulated_sig_all_ge
Chromosome	Start coordinate	End coordinate	Strand
NC_003421	575460	578495	+
NC_003421	1008447	1011121	+
NC_003421	1338494	1347386	-
NC_003421	1565519	1571325	+
NC_003421	1582583	1587560	+
NC_003421	1723392	1727281	+
NC_003421	1991798	1994119	+
NC_003421	2443247	2443412	+
NC_003421	1697660	1701831	-
NC_003421	1745895	1748031	-
NC_003421	1960077	1964811	-
NC_003421	2193526	2195545	-
NC_003421	2212660	2220462	-
NC_003421	2328868	2335019	-
NC_003423	221357	224117	+
NC_003423	249040	252682	+
NC_003423	687625	699886	+
NC_003423	717075	720990	+
NC_003423	851807	860614	+
NC_003423	1224479	1227036	+
NC_003423	1287266	1296066	+
NC_003423	1460532	1461302	+
NC_003423	1531634	1538567	+
NC_003423	1766004	1769138	+
NC_003423	2114448	2115027	+
NC_003423	2115591	2117167	+
NC_003423	2132848	2133394	+
NC_003423	2736861	2738059	+
NC_003423	2947352	2952556	+
NC_003423	2971098	2974641	+
NC_003423	2974777	2976604	+
NC_003423	3058888	3061591	+
NC_003423	3211190	3213737	+
NC_003423	3491434	3496777	+
NC_003423	3829646	3837698	+
NC_003423	3990330	3993214	+
NC_003423	4078959	4083198	+
NC_003423	4231873	4236445	+
NC_003423	4412071	4413599	+
NC_003423	285908	288246	-
NC_003423	442343	447237	-
NC_003423	737502	738906	-
NC_003423	886480	889148	-
NC_003423	1055527	1061635	-
NC_003423	1232444	1239378	-
NC_003423	1428493	1436127	-
NC_003423	1931797	1939319	-
NC_003423	2118145	2119536	-
NC_003423	2225082	2229087	-
NC_003423	2406536	2410201	-
NC_003423	2468857	2470506	-
NC_003423	2647594	2661457	-
NC_003423	2693990	2700411	-
NC_003423	2723118	2725730	-
NC_003423	2995102	3003938	-
NC_003423	3570848	3575250	-
NC_003423	3612264	3615320	-
NC_003423	3665669	3670881	-
NC_003423	3670961	3676728	-
NC_003423	3966582	3968193	-
NC_003423	4113006	4120739	-
NC_003423	4275151	4279687	-
NC_003424	397425	402487	+
NC_003424	453734	455859	+
NC_003424	667814	669749	+
NC_003424	678570	682457	+
NC_003424	689344	691122	+
NC_003424	794865	796821	+
NC_003424	922219	927671	+
NC_003424	1712165	1715972	+
NC_003424	2406660	2408084	+
NC_003424	2472183	2477174	+
NC_003424	2854404	2861935	+
NC_003424	2984355	2988951	+
NC_003424	3159752	3164518	+
NC_003424	3239231	3242432	+
NC_003424	3329310	3332266	+
NC_003424	3549083	3552067	+
NC_003424	3832331	3836869	+
NC_003424	4044820	4058985	+
NC_003424	604127	607789	-
NC_003424	1111671	1118570	-
NC_003424	1163744	1165581	-
NC_003424	1716009	1718047	-
NC_003424	1917766	1920867	-
NC_003424	2009344	2011903	-
NC_003424	2033637	2036297	-
NC_003424	2295579	2300068	-
NC_003424	2397247	2398350	-
NC_003424	2912761	2920279	-
NC_003424	2955692	2959658	-
NC_003424	2998685	3001687	-
NC_003424	4105896	4133498	-
NC_003424	4455419	4461248	-
NC_003424	5163554	5167012	-
NC_003424	5170788	5173481	-

## Sheet: G1_highly_expressed_gene_co (2
Chromosome	Start coordinate	End coordinate	Strand
NC_003423	2799684	2819450	+
NC_003423	2190642	2202733	+
NC_003421	1837498	1844115	+
NC_003423	1685237	1691223	+
NC_003424	101714	103594	-
NC_003423	616760	632706	-
NC_003421	199705	202821	+
NC_003421	2017552	2182892	-
NC_003423	2083800	2084323	+
NC_003424	1708654	1712043	+
NC_003423	3939341	3941699	+
NC_003421	265314	269523	-
NC_003424	2234261	2242940	-
NC_003424	906777	914696	-
NC_003424	2851904	2853947	-
NC_003424	1756015	1757330	+
NC_003423	2045296	2047960	+
NC_003423	4151191	4160314	-
NC_003424	1283079	1309266	+
NC_003424	1476730	1484752	+
NC_003424	2786506	2795753	-
NC_003423	700021	716311	+
NC_003423	1790905	1803300	+
NC_003423	1558178	1558705	-
NC_003423	259505	260025	-
NC_003421	691088	691690	-
NC_003421	2443247	2443412	+
NC_003423	1446021	1451186	+
NC_003423	494292	500762	-
NC_003424	4089793	4105835	-
NC_003421	937267	946687	+
NC_003421	606261	612721	-
NC_003421	643346	657318	+
NC_003424	893217	898994	-
NC_003424	1162202	1162901	-
NC_003424	5167037	5170528	+
NC_003421	88825	98210	-
NC_003423	1274228	1274719	+
NC_003424	2438799	2441409	+
NC_003424	1433748	1439048	+
NC_003424	3394824	3404489	+
NC_003423	2177732	2184875	+
NC_003423	3429639	3446388	-
NC_003423	3638410	3650172	+
NC_003421	1435079	1442233	+
NC_003423	2755391	2759388	-
NC_003423	1106322	1110598	+
NC_003423	4236632	4249733	-
NC_003423	3169272	3175393	+
NC_003421	917863	918404	+
NC_003421	2443712	2447197	+
NC_003423	4086670	4091252	-
NC_003421	20711	20876	-
NC_003423	4283865	4292118	+
NC_003424	3237641	3239216	-
NC_003421	16926	20411	-
NC_003421	6056	9541	-
NC_003421	540205	540821	-
NC_003421	1311577	1312384	+
NC_003423	3818056	3822074	+
NC_003424	2724218	2748180	-
NC_003424	4088692	4089782	+
NC_003424	3429414	3438220	+
NC_003421	1685598	1688951	+
NC_003424	235279	240617	-
NC_003424	3334823	3361083	+
NC_003423	2081254	2083748	+
NC_003423	4123055	4139734	-
NC_003423	1721072	1748002	-
NC_003423	574631	588261	+
NC_003423	3635184	3637974	-
NC_003421	798182	798929	+
NC_003424	3063623	3072525	-
NC_003424	2578955	2579514	-
NC_003421	1732729	1733847	+
NC_003424	3316320	3320060	+
NC_003423	1571244	1584759	+
NC_003424	2281950	2295451	-
NC_003423	4162068	4163901	-
NC_003424	180170	187683	-
NC_003423	442343	447237	-
NC_003421	275260	286463	-
NC_003421	1847414	1858712	-
NC_003423	2647594	2661457	-
NC_003423	2778867	2780838	-
NC_003423	409094	419867	+
NC_003424	844477	850259	+
NC_003421	767592	786204	+
NC_003424	3259563	3262222	-
NC_003424	2133202	2139567	-
NC_003424	3871641	3891250	-
NC_003423	4386148	4393200	+
NC_003424	3382188	3391683	+
NC_003424	3410908	3411881	+
NC_003421	118221	120204	-
NC_003423	3916242	3926497	-
NC_003424	2992358	2998534	+
NC_003423	2126051	2128615	-
NC_003423	2499100	2503819	-
NC_003423	2189653	2190349	+
NC_003423	4441128	4450108	+
NC_003424	2203606	2204472	+
NC_003424	3645888	3664010	+
NC_003423	1389498	1393062	-
NC_003423	2393471	2406061	-
NC_003424	4001692	4007925	+
NC_003424	3576768	3603904	+
NC_003424	3104075	3115604	-
NC_003424	1935962	1946363	+
NC_003423	602939	605356	-
NC_003424	3722413	3723074	+
NC_003423	1470512	1477780	-
NC_003421	137969	138594	-
NC_003423	2137528	2145493	+
NC_003421	2406196	2418373	-
NC_003423	754323	758197	+
NC_003424	4133717	4147291	-
NC_003423	803783	814236	-
NC_003423	224275	243749	+
NC_003423	3361433	3364515	+
NC_003423	516234	519645	+
NC_003424	1725051	1733463	+
NC_003424	1968433	1974114	-
NC_003421	400720	401447	+
NC_003423	2892128	2900558	-
NC_003421	2440993	2442835	+
NC_003423	3269922	3279552	-
NC_003421	1587623	1593818	+
NC_003424	4268565	4284568	-
NC_003421	21288	23130	-
NC_003421	10418	12260	-
NC_003424	3487192	3497435	-
NC_003423	2552925	2563319	+
NC_003424	3743988	3751729	+
NC_003423	3617966	3620469	-
NC_003424	3179342	3181411	-
NC_003423	4035579	4037342	+
NC_003423	1363470	1365818	+
NC_003424	965795	970576	-
NC_003424	1200008	1228901	+
NC_003421	1016695	1039271	-
NC_003423	3685642	3691969	+
NC_003423	2347884	2357405	-
NC_003424	3019325	3020379	-
NC_003424	3837156	3846645	+
NC_003424	475353	476128	-
NC_003424	2617855	2626218	+
NC_003423	3364702	3372308	-
NC_003423	3191318	3199233	+
NC_003423	4006606	4011061	-
NC_003421	2451882	2452883	+
NC_003421	1980535	1991199	-
NC_003421	537297	539922	+
NC_003424	4241811	4247894	+
NC_003424	1712165	1715972	+
NC_003424	1509573	1512406	-
NC_003423	2581792	2588834	+
NC_003423	3282948	3286610	+
NC_003421	144253	190401	+
NC_003421	627061	628007	-
NC_003423	2207619	2213695	+
NC_003424	2318491	2325655	-
NC_003424	1275438	1275999	+
NC_003421	1261337	1267144	-
NC_003424	2477546	2485051	-
NC_003424	5319956	5385561	-
NC_003424	2140378	2144573	+
NC_003423	3805559	3813549	-
NC_003423	601208	602186	+
NC_003424	1096763	1104296	-
NC_003423	3058888	3061591	+
NC_003424	3185052	3188100	+
NC_003423	3176668	3177967	+
NC_003424	2907642	2910274	-
NC_003421	416114	489016	-
NC_003424	5392181	5413226	-
NC_003421	2385914	2387686	-
NC_003424	140380	174702	-

## Sheet: G1_lowly_expressed_gene_coordin
Chromosome	Start coordinate	End coordinate	Strand
NC_003423	2971098	2974641	+
NC_003423	4474144	4474931	-
NC_003423	38513	40277	-
NC_003423	107513	109353	-
NC_003424	44643	45468	+
NC_003424	42056	43307	-
NC_003424	2882792	2886792	-
NC_003423	24915	25626	+
NC_003423	117891	121643	+
NC_003423	10568	11351	+
NC_003424	5491971	5495156	-
NC_003424	5502559	5503291	+
NC_003423	64486	66274	+
NC_003423	60552	61205	-
NC_003424	13664	14555	+
NC_003423	4460485	4462134	+
NC_003423	520253	528544	+
NC_003424	82745	84786	+
NC_003424	3634369	3634504	+
NC_003423	22110	23529	-
NC_003421	2269934	2273986	-
NC_003424	23588	24054	-
NC_003424	3645888	3664010	-
NC_003424	31139	33012	-
NC_003424	11026	11556	-
NC_003423	4452171	4454737	+
NC_003424	3552289	3556739	+
NC_003424	74451	76721	-
NC_003423	4502691	4505257	+
NC_003423	4499757	4501251	+
NC_003423	80783	85631	+
NC_003423	61361	63086	-
NC_003421	230599	231934	+
NC_003424	1148130	1161595	+
NC_003424	5552810	5554529	+
NC_003424	5555715	5556768	+
NC_003424	40794	41770	-
NC_003424	33834	34272	+
NC_003423	13571	15378	+
NC_003423	58135	59704	-
NC_003424	5438211	5438553	+
NC_003424	4811733	4846395	-
NC_003423	103164	107288	-
NC_003424	2937827	2946190	-
NC_003424	5497917	5502451	-
NC_003424	5489133	5491791	-
NC_003424	88200	90300	-
NC_003423	1208642	1216671	+
NC_003423	4501955	4502396	-
NC_003423	3914530	3915987	+
NC_003421	756718	757024	+
NC_003423	274711	277238	-
NC_003424	18041	18974	+
NC_003423	203879	212173	-
NC_003423	1010238	1019224	+
NC_003423	4497936	4499394	-
NC_003424	62960	63862	+
NC_003424	1619129	1630809	-
NC_003424	2303556	2304393	+
NC_003423	21024	21754	-
NC_003423	588337	591622	+
NC_003423	2410995	2416742	-
NC_003424	11783	12994	+
NC_003423	109404	109905	-
NC_003421	1460114	1464549	-
NC_003424	2402015	2405441	-
NC_003423	1268092	1268452	+
NC_003423	4492579	4493364	-
NC_003423	4482233	4488161	-
NC_003424	1895260	1899566	-
NC_003423	1541451	1541903	-
NC_003421	1497046	1502305	-
NC_003424	3086471	3086930	+
NC_003424	1129390	1138046	-
NC_003424	21380	23050	+
NC_003423	78957	80203	-
NC_003423	3698071	3703319	+
NC_003421	1216835	1226925	+
NC_003421	1721176	1722876	+
NC_003423	2934398	2938762	+
NC_003424	7618	9274	+
NC_003424	3946545	3995104	-
NC_003424	3790180	3826227	-
NC_003423	4475952	4476674	+
NC_003424	34297	34978	+
NC_003423	1557725	1558047	-
NC_003423	12175	12750	+
NC_003424	2336033	2338094	+
NC_003424	2227985	2234214	+
NC_003424	456526	456645	+
NC_003423	1393344	1402100	+
NC_003424	489870	510216	-
NC_003423	141284	142180	-
NC_003421	108831	109337	+
NC_003424	2174640	2186134	-
NC_003421	690504	691071	+
NC_003421	853313	853428	-
NC_003424	2415951	2418250	+
NC_003424	3164891	3171512	+
NC_003423	19394	20606	+
NC_003423	883966	884395	+
NC_003423	4432246	4434056	+
NC_003424	3334823	3361083	+
NC_003421	1254026	1261280	-
NC_003423	1749625	1751043	-
NC_003423	1191207	1194204	-
NC_003424	1650922	1653983	-
NC_003421	1697660	1701831	+
NC_003423	3579878	3590594	+
NC_003423	5223	6829	+
NC_003423	3685642	3691969	-
NC_003423	3226566	3235830	+
NC_003424	2187112	2193879	+
NC_003421	698825	701735	+
NC_003423	1569745	1570072	+
NC_003423	4210359	4210500	-
NC_003424	1280494	1282878	+
NC_003424	195895	199231	-
NC_003423	1451330	1454730	-
NC_003424	1630899	1635612	-
NC_003421	1797875	1806450	-
NC_003424	553867	562179	+
NC_003423	942687	948223	-
NC_003424	1185836	1189919	-
NC_003421	2230867	2231410	+
NC_003423	4439927	4440156	+
NC_003423	122232	130309	-
NC_003421	2000676	2004403	-
NC_003424	4444386	4455330	-
NC_003424	4268565	4284568	+
NC_003424	4168211	4173547	+
NC_003421	1932091	1933051	+
NC_003423	3512861	3514247	+
NC_003424	1165697	1182667	+
NC_003423	658450	668988	+
NC_003423	4083303	4086593	+
NC_003424	757914	764834	-
NC_003424	5438982	5442742	-
NC_003424	1309675	1314514	+
NC_003424	3852886	3854963	+
NC_003421	2279018	2290659	+
NC_003424	5568902	5569803	-
NC_003423	2319291	2319746	+
NC_003423	2854314	2871156	-
NC_003424	1370155	1372720	+
NC_003423	269631	274705	-
NC_003424	5273011	5315440	-
NC_003424	3753729	3754811	+
NC_003423	201347	201812	-
NC_003423	1110816	1113213	+
NC_003421	207224	218414	-
NC_003421	1665532	1683583	-
NC_003423	2881636	2887140	+
NC_003423	1350152	1358260	+
NC_003424	5565880	5567337	-
NC_003421	27742	30219	+
NC_003421	1016695	1039271	+
NC_003424	4852997	4893805	+
NC_003421	1531313	1535205	+
NC_003424	3394824	3404489	-
NC_003423	4420901	4431679	+
NC_003423	2186473	2187406	-
NC_003423	2768653	2778628	+
NC_003423	339345	340012	-
NC_003423	1325987	1344334	+
NC_003423	513253	515953	+
NC_003424	998044	998413	+
NC_003424	3452866	3462231	-
NC_003424	5413595	5431523	-
NC_003424	98264	101431	-
NC_003423	501219	509169	+
NC_003423	2137528	2145493	+
NC_003424	5525498	5525873	+
NC_003421	2308666	2317771	-
NC_003424	2157793	2158195	+
NC_003424	3642971	3645636	+
NC_003423	3938577	3938707	+
NC_003421	2017552	2182892	+
NC_003424	2682537	2684765	-
NC_003421	1306089	1310947	-
NC_003424	2558453	2562033	+

## Sheet: G2_highly_expressed_gene_coordi
Chromosome	Start coordinate	End coordinate	Strand
NC_003421	199705	202821	+
NC_003423	2799684	2819450	+
NC_003423	2190642	2202733	+
NC_003423	1685237	1691223	+
NC_003424	101714	103594	-
NC_003421	1837498	1844115	+
NC_003423	2083800	2084323	+
NC_003421	2017552	2182892	-
NC_003423	616760	632706	-
NC_003424	2851904	2853947	-
NC_003421	265314	269523	-
NC_003424	906777	914696	-
NC_003424	1708654	1712043	+
NC_003423	2045296	2047960	+
NC_003424	2234261	2242940	-
NC_003424	1756015	1757330	+
NC_003423	1790905	1803300	+
NC_003421	937267	946687	+
NC_003424	2786506	2795753	-
NC_003423	1558178	1558705	-
NC_003424	4089793	4105835	-
NC_003423	3939341	3941699	+
NC_003421	691088	691690	-
NC_003423	4151191	4160314	-
NC_003423	3638410	3650172	+
NC_003424	1283079	1309266	+
NC_003421	606261	612721	-
NC_003423	259505	260025	-
NC_003423	1446021	1451186	+
NC_003421	88825	98210	-
NC_003423	574631	588261	+
NC_003421	643346	657318	+
NC_003424	1162202	1162901	-
NC_003423	1274228	1274719	+
NC_003421	917863	918404	+
NC_003423	2177732	2184875	+
NC_003424	2438799	2441409	+
NC_003424	1476730	1484752	+
NC_003423	700021	716311	+
NC_003423	3429639	3446388	-
NC_003424	3394824	3404489	+
NC_003423	494292	500762	-
NC_003423	2755391	2759388	-
NC_003424	893217	898994	-
NC_003424	1433748	1439048	+
NC_003421	540205	540821	-
NC_003423	1106322	1110598	+
NC_003424	5167037	5170528	+
NC_003423	4236632	4249733	-
NC_003423	4283865	4292118	+
NC_003421	1435079	1442233	+
NC_003423	4086670	4091252	-
NC_003423	1721072	1748002	-
NC_003423	4441128	4450108	+
NC_003424	2724218	2748180	-
NC_003421	1311577	1312384	+
NC_003424	3316320	3320060	+
NC_003424	3237641	3239216	-
NC_003423	4123055	4139734	-
NC_003424	3334823	3361083	+
NC_003423	2081254	2083748	+
NC_003423	2778867	2780838	-
NC_003421	2443712	2447197	+
NC_003424	2281950	2295451	-
NC_003421	16926	20411	-
NC_003421	1732729	1733847	+
NC_003423	1571244	1584759	+
NC_003423	3635184	3637974	-
NC_003423	3818056	3822074	+
NC_003424	4088692	4089782	+
NC_003424	2992358	2998534	+
NC_003424	2578955	2579514	-
NC_003424	3104075	3115604	-
NC_003424	3259563	3262222	-
NC_003421	798182	798929	+
NC_003424	2133202	2139567	-
NC_003424	180170	187683	-
NC_003421	1847414	1858712	-
NC_003424	3382188	3391683	+
NC_003423	4386148	4393200	+
NC_003424	3410908	3411881	+
NC_003423	409094	419867	+
NC_003424	3063623	3072525	-
NC_003423	2189653	2190349	+
NC_003424	844477	850259	+
NC_003423	1470512	1477780	-
NC_003423	3169272	3175393	+
NC_003424	3722413	3723074	+
NC_003421	2443247	2443412	+
NC_003423	602939	605356	-
NC_003423	4162068	4163901	-
NC_003424	3645888	3664010	+
NC_003423	2126051	2128615	-
NC_003421	1587623	1593818	+
NC_003421	2406196	2418373	-
NC_003424	3429414	3438220	+
NC_003423	1389498	1393062	-
NC_003423	2347884	2357405	-
NC_003423	2499100	2503819	-
NC_003423	3617966	3620469	-
NC_003424	235279	240617	-
NC_003421	137969	138594	-
NC_003421	1685598	1688951	+
NC_003424	3576768	3603904	+
NC_003423	754323	758197	+
NC_003423	2393471	2406061	-
NC_003423	3361433	3364515	+
NC_003421	118221	120204	-
NC_003423	2137528	2145493	+
NC_003423	3269922	3279552	-
NC_003423	4006606	4011061	-
NC_003423	2581792	2588834	+
NC_003423	3685642	3691969	+
NC_003423	3916242	3926497	-
NC_003424	3871641	3891250	-
NC_003423	516234	519645	+
NC_003424	2203606	2204472	+
NC_003424	4001692	4007925	+
NC_003423	224275	243749	+
NC_003423	2892128	2900558	-
NC_003424	1968433	1974114	-
NC_003424	3179342	3181411	-
NC_003424	3743988	3751729	+
NC_003421	275260	286463	-
NC_003421	767592	786204	+
NC_003424	1935962	1946363	+
NC_003421	20711	20876	-
NC_003424	4133717	4147291	-
NC_003423	3191318	3199233	+
NC_003424	4268565	4284568	-
NC_003421	1016695	1039271	-
NC_003424	475353	476128	-
NC_003424	3487192	3497435	-
NC_003424	965795	970576	-
NC_003424	2140378	2144573	+
NC_003423	3364702	3372308	-
NC_003424	1725051	1733463	+
NC_003421	627061	628007	-
NC_003424	3019325	3020379	-
NC_003421	1980535	1991199	-
NC_003424	3837156	3846645	+
NC_003423	4035579	4037342	+
NC_003423	442343	447237	-
NC_003421	400720	401447	+
NC_003421	2385914	2387686	-
NC_003424	5319956	5385561	-
NC_003424	2318491	2325655	-
NC_003424	1096763	1104296	-
NC_003424	4241811	4247894	+
NC_003424	2617855	2626218	+
NC_003423	2207619	2213695	+
NC_003423	601208	602186	+
NC_003424	1275438	1275999	+
NC_003423	3805559	3813549	-
NC_003423	803783	814236	-
NC_003423	4349486	4357311	+
NC_003424	2477546	2485051	-
NC_003424	1509573	1512406	-
NC_003421	1287902	1296160	+
NC_003423	181430	193850	+
NC_003421	416114	489016	-
NC_003421	537297	539922	+
NC_003423	1363470	1365818	+
NC_003424	174864	180028	-
NC_003423	68354	73593	+
NC_003423	1199881	1200066	+
NC_003421	552342	559087	+
NC_003423	2322704	2331890	+
NC_003423	3176668	3177967	+
NC_003421	2440993	2442835	+
NC_003421	144253	190401	+
NC_003421	1193940	1199999	-
NC_003424	3415407	3416099	-
NC_003423	2688415	2691722	+
NC_003424	1569612	1571567	-
NC_003421	21288	23130	-
NC_003421	10418	12260	-
NC_003424	2907642	2910274	-
NC_003423	3245084	3246030	+
NC_003423	3496925	3510088	-
NC_003423	1715139	1715436	-
NC_003423	3282948	3286610	+

## Sheet: G2_lowly_expressed_gene_coordin
Chromosome	Start coordinate	End coordinate	Strand
NC_003423	2901108	2902665	-
NC_003424	235279	240617	+
NC_003424	4652612	4709252	+
NC_003423	2114448	2115027	+
NC_003423	2132848	2133394	+
NC_003424	4480190	4510905	-
NC_003421	966132	971255	+
NC_003423	3496925	3510088	+
NC_003424	50850	53858	-
NC_003424	5385757	5387132	+
NC_003421	1338494	1347386	+
NC_003424	81467	82345	-
NC_003423	745926	754242	+
NC_003424	1718843	1724902	+
NC_003424	998044	998413	+
NC_003424	1081801	1083616	-
NC_003424	2227985	2234214	+
NC_003423	2207619	2213695	-
NC_003423	4255754	4259457	-
NC_003423	1470512	1477780	+
NC_003423	3236616	3237051	+
NC_003423	2162781	2163089	+
NC_003424	3924420	3946427	+
NC_003423	957612	960635	-
NC_003423	122232	130309	-
NC_003421	2448763	2449506	+
NC_003423	3605141	3611947	-
NC_003423	2640871	2646805	+
NC_003423	35111	36589	+
NC_003423	1969855	1970296	+
NC_003421	1306089	1310947	-
NC_003424	1006117	1015442	+
NC_003424	85565	86324	-
NC_003424	5089814	5116750	+
NC_003423	2786330	2790257	+
NC_003424	140380	174702	+
NC_003423	1200444	1208271	-
NC_003423	1562325	1569561	+
NC_003424	1309675	1314514	+
NC_003423	44693	46836	-
NC_003423	2536163	2540198	+
NC_003424	3852886	3854963	+
NC_003423	717075	720990	+
NC_003423	46973	52193	+
NC_003424	453734	455859	+
NC_003423	1106322	1110598	+
NC_003423	2074958	2081005	-
NC_003424	929155	929654	-
NC_003424	2397247	2398350	-
NC_003424	757914	764834	-
NC_003423	1085506	1087413	-
NC_003423	2056587	2069416	-
NC_003421	2017552	2182892	+
NC_003421	791686	798143	+
NC_003423	658450	668988	+
NC_003423	3570848	3575250	+
NC_003424	703668	710479	+
NC_003423	1350152	1358260	+
NC_003424	195895	199231	-
NC_003424	1772441	1777543	+
NC_003421	677381	678918	+
NC_003424	4811733	4846395	+
NC_003424	5273011	5315440	-
NC_003423	1826676	1854534	+
NC_003423	4161555	4161775	-
NC_003424	1165697	1182667	+
NC_003423	2137528	2145493	+
NC_003423	2637175	2640172	+
NC_003424	3753729	3754811	+
NC_003424	1433748	1439048	-
NC_003424	2498054	2500380	+
NC_003421	615397	624845	+
NC_003424	1650922	1653983	-
NC_003424	2445219	2447714	+
NC_003423	588337	591622	+
NC_003424	4461696	4477324	-
NC_003424	5438211	5438553	+
NC_003424	3946545	3995104	-
NC_003423	1569745	1570072	+
NC_003423	1557725	1558047	-
NC_003424	1129390	1138046	-
NC_003423	3226566	3235830	+
NC_003423	883966	884395	+
NC_003423	2934398	2938762	+
NC_003423	513253	515953	+
NC_003424	5548883	5550012	-
NC_003423	1019516	1021749	-
NC_003423	2627065	2632280	-
NC_003423	942687	948223	-
NC_003424	5523760	5525299	-
NC_003424	2187112	2193879	+
NC_003423	1685237	1691223	+
NC_003424	1185836	1189919	-
NC_003421	1497046	1502305	-
NC_003423	1749625	1751043	-
NC_003424	526640	528906	+
NC_003423	3945572	3953924	-
NC_003421	698825	701735	+
NC_003421	1296524	1305989	+
NC_003423	784302	790445	-
NC_003424	4071950	4088634	-
NC_003423	33230	34780	+
NC_003424	3475124	3481305	+
NC_003424	1619129	1630809	-
NC_003424	3790180	3826227	-
NC_003424	4444386	4455330	-
NC_003421	1788948	1794697	-
NC_003421	1523555	1529891	+
NC_003423	1208642	1216671	+
NC_003424	3541400	3548171	+
NC_003421	230599	231934	+
NC_003423	1010238	1019224	+
NC_003423	4474144	4474931	-
NC_003423	2265285	2265818	+
NC_003424	1572009	1572308	-
NC_003424	2984355	2988951	+
NC_003424	5502559	5503291	+
NC_003421	2269934	2273986	-
NC_003424	553867	562179	+
NC_003423	1191207	1194204	-
NC_003424	2380415	2381234	-
NC_003424	2947049	2955627	-
NC_003421	1721176	1722876	+
NC_003421	67997	72755	+
NC_003424	3144630	3157501	-
NC_003424	3188245	3191217	+
NC_003423	1854613	1856895	-
NC_003424	4291998	4294942	+
NC_003424	2295579	2300068	+
NC_003423	1451330	1454730	-
NC_003421	416114	489016	+
NC_003424	1684600	1691922	-
NC_003423	2186473	2187406	-
NC_003424	5182773	5186191	-
NC_003423	1461560	1465745	-
NC_003424	5189536	5190444	+
NC_003423	3914530	3915987	+
NC_003423	740132	744637	-
NC_003421	108831	109337	+
NC_003424	1148130	1161595	+
NC_003424	3164891	3171512	+
NC_003423	3685642	3691969	-
NC_003423	80783	85631	+
NC_003423	4144598	4146278	+
NC_003423	687625	699886	+
NC_003424	3642971	3645636	+
NC_003424	3673617	3677834	-
NC_003421	1719142	1720715	-
NC_003421	690504	691071	+
NC_003423	3178184	3191223	-
NC_003424	489870	510216	-
NC_003424	1048956	1063448	-
NC_003421	757329	767541	+
NC_003421	1665532	1683583	+
NC_003423	201347	201812	-
NC_003424	2064523	2068489	+
NC_003423	1878984	1892775	+
NC_003421	986013	989739	-
NC_003423	3154094	3161616	-
NC_003423	2335157	2337882	-
NC_003424	5491971	5495156	-
NC_003423	2100016	2103827	-
NC_003424	5208642	5265104	+
NC_003424	5319956	5385561	+
NC_003423	1477944	1498418	-
NC_003421	1565519	1571325	+
NC_003423	1393344	1402100	+
NC_003424	2336033	2338094	+
NC_003424	2402015	2405441	-
NC_003424	4268565	4284568	+
NC_003421	2230867	2231410	+
NC_003421	1932091	1933051	+
NC_003423	3098075	3106151	+
NC_003424	1854814	1882170	-
NC_003421	319209	319876	+
NC_003424	1553586	1563811	+
NC_003424	3086471	3086930	+
NC_003423	725305	734825	+
NC_003424	95158	96966	-
NC_003423	2726356	2727959	-
NC_003424	4852997	4893805	+
NC_003423	274711	277238	-
NC_003424	2558453	2562033	+
NC_003423	38513	40277	-
NC_003424	678570	682457	-
NC_003423	2380297	2384668	-
NC_003423	520253	528544	-
NC_003423	2115591	2117167	+
NC_003421	27742	30219	+

## Sheet: G2_M_down_regulated_sig_all_gen
Chromosome	Start coordinate	End coordinate	Strand
NC_003421	32464	34920	+
NC_003421	245843	247871	+
NC_003421	252471	257516	+
NC_003421	937267	946687	+
NC_003421	1316290	1318035	+
NC_003421	1371576	1372674	+
NC_003421	1859503	1862041	+
NC_003421	2212660	2220462	+
NC_003421	2302441	2308319	+
NC_003421	2308666	2317771	+
NC_003421	2428810	2436530	+
NC_003421	23657	23889	-
NC_003421	23918	24438	-
NC_003421	36971	41581	-
NC_003421	54495	59086	-
NC_003421	115588	116726	-
NC_003421	270260	274909	-
NC_003421	959198	966014	-
NC_003421	966132	971255	-
NC_003421	1349636	1351188	-
NC_003421	1604988	1608068	-
NC_003421	1613046	1616219	-
NC_003421	1794718	1797819	-
NC_003421	2239815	2248368	-
NC_003421	2378251	2380530	-
NC_003421	2385914	2387686	-
NC_003423	5223	6829	+
NC_003423	7632	9457	+
NC_003423	12175	12750	+
NC_003423	13571	15378	+
NC_003423	19394	20606	+
NC_003423	24915	25626	+
NC_003423	58135	59704	+
NC_003423	63601	64286	+
NC_003423	68354	73593	+
NC_003423	75072	78411	+
NC_003423	80783	85631	+
NC_003423	87726	89029	+
NC_003423	103164	107288	+
NC_003423	114091	114583	+
NC_003423	117891	121643	+
NC_003423	131675	141087	+
NC_003423	160294	177244	+
NC_003423	202256	203623	+
NC_003423	355919	359866	+
NC_003423	432377	442262	-
NC_003423	465156	489600	+
NC_003423	574631	588261	+
NC_003423	734995	737295	+
NC_003423	783252	783498	+
NC_003423	832779	842790	+
NC_003423	889338	897437	+
NC_003423	1046951	1051446	+
NC_003423	1195986	1197756	+
NC_003423	1199881	1200066	+
NC_003423	1406384	1406824	+
NC_003423	1602772	1604997	+
NC_003423	1655564	1659189	+
NC_003423	1717709	1720988	+
NC_003423	1868486	1876851	+
NC_003423	2074958	2081005	+
NC_003423	2322704	2331890	+
NC_003423	2901108	2902665	+
NC_003423	3427179	3429424	+
NC_003423	3605141	3611947	+
NC_003423	3709183	3713720	+
NC_003423	3945572	3953924	+
NC_003423	3990330	3993214	+
NC_003423	4033336	4035573	+
NC_003423	4035579	4037342	+
NC_003423	4078959	4083198	+
NC_003423	4094157	4096292	+
NC_003423	4420901	4431679	+
NC_003423	4434179	4436842	+
NC_003423	4441128	4450108	+
NC_003423	4452171	4454737	+
NC_003423	4457660	4459842	+
NC_003423	4460485	4462134	+
NC_003423	4466516	4467612	+
NC_003423	4475952	4476674	+
NC_003423	4496372	4496984	+
NC_003423	4499757	4501251	+
NC_003423	4508449	4508809	+
NC_003423	15980	16592	-
NC_003423	22110	23529	-
NC_003423	78957	80203	-
NC_003423	91375	92863	-
NC_003423	94482	95739	-
NC_003423	97241	98534	-
NC_003423	99859	101411	-
NC_003423	107513	109353	-
NC_003423	109404	109905	-
NC_003423	111006	113472	-
NC_003423	301753	303734	-
NC_003423	327423	331064	-
NC_003423	442343	447237	-
NC_003423	449439	453062	-
NC_003423	669580	673842	-
NC_003423	814377	819357	-
NC_003423	961006	963780	-
NC_003423	1406916	1410028	-
NC_003423	1538635	1541448	-
NC_003423	1550292	1553467	-
NC_003423	1892868	1915317	-
NC_003423	1974389	1975724	-
NC_003423	2266289	2267665	-
NC_003423	2294848	2306743	-
NC_003423	3138369	3140163	-
NC_003423	3383265	3393891	-
NC_003423	3510426	3512464	-
NC_003423	3546127	3548655	-
NC_003423	3579878	3590594	-
NC_003423	3805559	3813549	-
NC_003423	3970670	3975422	-
NC_003423	4052416	4055996	-
NC_003423	4172164	4178128	-
NC_003423	4231873	4236445	-
NC_003423	4375649	4379792	-
NC_003423	4393609	4395480	-
NC_003423	4469017	4472851	-
NC_003423	4478686	4480222	-
NC_003423	4482233	4488161	-
NC_003423	4488321	4490271	+
NC_003423	4497936	4499394	-
NC_003423	4502691	4505257	-
NC_003423	4506516	4507540	-
NC_003424	7618	9274	+
NC_003424	11783	12994	+
NC_003424	13664	14555	+
NC_003424	15854	16226	+
NC_003424	18041	18974	+
NC_003424	21380	23050	+
NC_003424	28737	29657	+
NC_003424	29763	31069	+
NC_003424	31139	33012	+
NC_003424	34297	34978	+
NC_003424	44643	45468	+
NC_003424	62960	63862	+
NC_003424	90680	94038	+
NC_003424	98264	101431	+
NC_003424	103940	104953	+
NC_003424	112513	115962	+
NC_003424	529166	533741	+
NC_003424	683989	686347	+
NC_003424	757914	764834	+
NC_003424	799340	800981	+
NC_003424	1242019	1253683	+
NC_003424	1361065	1364174	+
NC_003424	1372721	1381776	+
NC_003424	1568837	1569449	+
NC_003424	1599322	1600363	+
NC_003424	1935962	1946363	+
NC_003424	1953734	1967969	+
NC_003424	2025053	2029000	+
NC_003424	2525777	2527510	+
NC_003424	2662982	2667395	+
NC_003424	2708049	2718444	+
NC_003424	3033455	3037531	+
NC_003424	3060232	3063526	+
NC_003424	3452866	3462231	+
NC_003424	3673617	3677834	+
NC_003424	4248504	4253622	+
NC_003424	5444359	5447537	+
NC_003424	5535060	5536432	+
NC_003424	5552810	5554529	+
NC_003424	5555715	5556768	+
NC_003424	11026	11556	-
NC_003424	27352	27763	-
NC_003424	35767	36382	-
NC_003424	42056	43307	-
NC_003424	59613	60907	-
NC_003424	74451	76721	-
NC_003424	88200	90300	-
NC_003424	140380	174702	-
NC_003424	526640	528906	-
NC_003424	653448	664180	-
NC_003424	710681	714678	-
NC_003424	932424	934021	-
NC_003424	957366	958774	-
NC_003424	1230639	1234076	-
NC_003424	1359978	1360931	-
NC_003424	1596072	1599229	-
NC_003424	1807995	1809433	-
NC_003424	1827611	1829708	-
NC_003424	1899770	1901995	-
NC_003424	2084965	2088632	-
NC_003424	2350013	2359871	-
NC_003424	2415951	2418250	-
NC_003424	2506084	2510859	-
NC_003424	2578955	2579514	-
NC_003424	2851904	2853947	-
NC_003424	2937827	2946190	-
NC_003424	2955692	2959658	-
NC_003424	2961072	2962670	-
NC_003424	2976369	2979563	-
NC_003424	3300708	3302236	-
NC_003424	3736519	3743579	-
NC_003424	4455419	4461248	-
NC_003424	4601259	4613297	-
NC_003424	4948329	4961699	-
NC_003424	5431574	5434908	-
NC_003424	5435871	5437295	-
NC_003424	5521274	5523181	-
NC_003424	5560188	5561901	-
NC_003424	5562607	5563045	-
NC_003424	5565880	5567337	-
NC_003424	5568902	5569803	-

[truncated: 9 more sheets: G2_M_down_regulated_sig2_gene_c, G2_M_up_regulated_sig_all_gene_, G2_M_up_regulated_sig2_gene_coo, M_G1_down_regulated_sig_all_gen, M_G1_down_regulated_sig2_gene_c, M_G1_up_regulated_sig_all_gene_, M_G1_up_regulated_sig2_gene_coo, M_highly_expressed_gene_coordin, M_lowly_expressed_gene_coordina]
