# Supplementary material for: Chromosome conformation maps in fission yeast reveal cell cycle dependent sub nuclear structure
Source: Nucleic Acids Res. 2014 Oct 23;42(20):12585–99. doi: 10.1093/nar/gku965 (PMC4227791; doi:10.1093/nar/gku965)
Supplement: SUPPLEMENTARY DATA [file supp_gku965_nar-01186-n-2014-File009.zip › Grand_etal_Supplementary_file_7.xlsx]

## Sheet: Sheet1
Gene ontology enrichment analysis for all genes that were significantly differentially expressed (according to cuffdiff 'significance = yes') during each cell cycle phase transition
g1 - g2 phase up regulated			p-value	g2 - m phase up regulated			p-value	m - g1 phase up regulated			p-value
GO:0009986	C	cell surface	9.46e-17	GO:0051716	P	cellular response to stimulus	7.63e-09	GO:0005887	C	integral to plasma membrane	0.00171
GO:0009897	C	external side of plasma membrane	3.14e-07	GO:0050896	P	response to stimulus	8.33e-09	GO:0019752	P	carboxylic acid metabolic process	0.00343
GO:0044459	C	plasma membrane part	4.09e-06	GO:0006950	P	response to stress	4.36e-08	GO:0043436	P	oxoacid metabolic process	0.00432
GO:0071944	C	cell periphery	5.42e-06	GO:0033554	P	cellular response to stress	1.81e-07	GO:0006082	P	organic acid metabolic process	0.00432
GO:0005886	C	plasma membrane	1.28e-05	GO:0044763	P	single-organism cellular process	8.55e-05	GO:0009064	P	glutamine family amino acid metabolic process	0.00712
GO:0005618	C	cell wall	1.42e-05	GO:0044699	P	single-organism process	0.000123	GO:0031226	C	intrinsic to plasma membrane	0.00836
GO:0030312	C	external encapsulating structure	1.42e-05	GO:0044262	P	cellular carbohydrate metabolic process	0.000959	GO:0009986	C	cell surface	0.0149
GO:0010339	C	external side of cell wall	0.00084	GO:0005886	C	plasma membrane	0.00298	GO:0006520	P	cellular amino acid metabolic process	0.0166
GO:0005576	C	extracellular region	0.00129	GO:0019563	P	glycerol catabolic process	0.00683	GO:0044459	C	plasma membrane part	0.0224
GO:0044462	C	external encapsulating structure part	0.00259	GO:0019405	P	alditol catabolic process	0.02	GO:0005618	C	cell wall	0.031
GO:0044426	C	cell wall part	0.00259	GO:0046174	P	polyol catabolic process	0.0456	GO:0030312	C	external encapsulating structure	0.031
GO:0022610	P	biological adhesion	0.00421	GO:0005975	P	carbohydrate metabolic process	0.0465	GO:0009063	P	cellular amino acid catabolic process	0.0313
GO:0007155	P	cell adhesion	0.00421	GO:0030994	P	primary cell septum disassembly	0.0474	GO:1901606	P	alpha-amino acid catabolic process	0.0327
GO:0033499	P	galactose catabolic process via UDP-galactose	0.0157
GO:0019388	P	galactose catabolic process	0.0389
GO:0016052	P	carbohydrate catabolic process	0.0441
GO:0044724	P	single-organism carbohydrate catabolic process	0.0441
g1 - g2 phase down regulated			p-value	g2 - m phase down regulated			p-value	m - g1 phase down regulated			p-value
GO:0005730	C	nucleolus	7.49e-12	GO:0006520	P	cellular amino acid metabolic process	1.08e-11	GO:0044262	P	cellular carbohydrate metabolic process	2.85e-10
GO:0042254	P	ribosome biogenesis	1.44e-10	GO:1901605	P	alpha-amino acid metabolic process	4.72e-10	GO:0005975	P	carbohydrate metabolic process	2.03e-07
GO:0022613	P	ribonucleoprotein complex biogenesis	2.96e-09	GO:0019752	P	carboxylic acid metabolic process	1.47e-09	GO:0016052	P	carbohydrate catabolic process	1.25e-06
GO:0006364	P	rRNA processing	1e-07	GO:0008652	P	cellular amino acid biosynthetic process	2.2e-09	GO:0044724	P	single-organism carbohydrate catabolic process	1.25e-06
GO:0016072	P	rRNA metabolic process	1.21e-07	GO:0043436	P	oxoacid metabolic process	2.28e-09	GO:0044264	P	cellular polysaccharide metabolic process	3.5e-06
GO:0034470	P	ncRNA processing	2.84e-06	GO:0006082	P	organic acid metabolic process	2.28e-09	GO:0005976	P	polysaccharide metabolic process	4.93e-06
GO:0031981	C	nuclear lumen	9.07e-06	GO:1901564	P	organonitrogen compound metabolic process	2.09e-08	GO:0044723	P	single-organism carbohydrate metabolic process	5.08e-06
GO:0034660	P	ncRNA metabolic process	3.39e-05	GO:0009986	C	cell surface	2.37e-08	GO:0005886	C	plasma membrane	6.9e-06
GO:0044428	C	nuclear part	0.000257	GO:1901566	P	organonitrogen compound biosynthetic process	4.99e-08	GO:0044275	P	cellular carbohydrate catabolic process	1.02e-05
GO:0031974	C	membrane-enclosed lumen	0.00058	GO:1901607	P	alpha-amino acid biosynthetic process	9.41e-08	GO:0044459	C	plasma membrane part	1.18e-05
GO:0070013	C	intracellular organelle lumen	0.000814	GO:0044711	P	single-organism biosynthetic process	1.5e-07	GO:0004553	F	hydrolase activity, hydrolyzing O-glycosyl compounds	0.000164
GO:0043233	C	organelle lumen	0.000814	GO:0016053	P	organic acid biosynthetic process	2.3e-07	GO:0046379	P	extracellular polysaccharide metabolic process	0.000277
GO:0044085	P	cellular component biogenesis	0.00327	GO:0046394	P	carboxylic acid biosynthetic process	2.3e-07	GO:0009986	C	cell surface	0.000557
GO:0006950	P	response to stress	0.0076	GO:0044281	P	small molecule metabolic process	2.83e-07	GO:0019563	P	glycerol catabolic process	0.000724
GO:0006396	P	RNA processing	0.00965	GO:0044283	P	small molecule biosynthetic process	3.02e-07	GO:0016798	F	hydrolase activity, acting on glycosyl bonds	0.00126
GO:0043228	C	non-membrane-bounded organelle	0.0474	GO:0044459	C	plasma membrane part	3.64e-07	GO:0071944	C	cell periphery	0.00159
GO:0043232	C	intracellular non-membrane-bounded organelle	0.0474	GO:0009064	P	glutamine family amino acid metabolic process	6.65e-07	GO:0019405	P	alditol catabolic process	0.00214
				GO:0048037	F	cofactor binding	4.6e-05	GO:0030428	C	cell septum	0.00264
				GO:0071944	C	cell periphery	0.000195	GO:0071554	P	cell wall organization or biogenesis	0.00459
				GO:0005886	C	plasma membrane	0.000218	GO:0046174	P	polyol catabolic process	0.00493
				GO:0005887	C	integral to plasma membrane	0.000597	GO:0030994	P	primary cell septum disassembly	0.00834
				GO:0044710	P	single-organism metabolic process	0.00103	GO:0071852	P	fungal-type cell wall organization or biogenesis	0.00936
				GO:0009066	P	aspartate family amino acid metabolic process	0.00118	GO:0046164	P	alcohol catabolic process	0.0173
				GO:1901606	P	alpha-amino acid catabolic process	0.00321	GO:0006071	P	glycerol metabolic process	0.0284
				GO:0031226	C	intrinsic to plasma membrane	0.00401	GO:1901616	P	organic hydroxy compound catabolic process	0.0284
				GO:0009063	P	cellular amino acid catabolic process	0.00627	GO:0005576	C	extracellular region	0.0347
				GO:0015849	P	organic acid transport	0.00695	GO:0005618	C	cell wall	0.0383
				GO:0046942	P	carboxylic acid transport	0.00695	GO:0030312	C	external encapsulating structure	0.0383
				GO:0006541	P	glutamine metabolic process	0.00775	GO:0019400	P	alditol metabolic process	0.0439
				GO:0043604	P	amide biosynthetic process	0.00978
				GO:0046395	P	carboxylic acid catabolic process	0.0122
				GO:0016054	P	organic acid catabolic process	0.0122
				GO:0009897	C	external side of plasma membrane	0.0161
				GO:0030170	F	pyridoxal phosphate binding	0.0161
				GO:0006820	P	anion transport	0.0163
				GO:0010339	C	external side of cell wall	0.0167
				GO:0006531	P	aspartate metabolic process	0.017
				GO:0005618	C	cell wall	0.019
				GO:0030312	C	external encapsulating structure	0.019
				GO:0015711	P	organic anion transport	0.03
				GO:0006865	P	amino acid transport	0.0331
				GO:0009065	P	glutamine family amino acid catabolic process	0.0343
				GO:0016769	F	transferase activity, transferring nitrogenous groups	0.0449
				GO:0008483	F	transaminase activity	0.0449
Gene ontology enrichment analysis for genes with high (top ~5%) and low (bottom ~5%) transcript levels at each cell cycle phase
g1 high			p-value	g2 high			p-value	m high			p-value
GO:0022626	C	cytosolic ribosome	1.92e-86	GO:0022626	C	cytosolic ribosome	1.35e-92	GO:0022626	C	cytosolic ribosome	1.99e-95
GO:0044445	C	cytosolic part	8.52e-79	GO:0044445	C	cytosolic part	1.84e-84	GO:0044445	C	cytosolic part	4.81e-87
GO:0005840	C	ribosome	5.35e-76	GO:0005840	C	ribosome	3.29e-81	GO:0005840	C	ribosome	1.59e-83
GO:0003735	F	structural constituent of ribosome	1.77e-72	GO:0003735	F	structural constituent of ribosome	5.3e-79	GO:0003735	F	structural constituent of ribosome	2.18e-81
GO:0005198	F	structural molecule activity	1.44e-69	GO:0044391	C	ribosomal subunit	4.69e-77	GO:0044391	C	ribosomal subunit	3.18e-78
GO:0044391	C	ribosomal subunit	4.47e-69	GO:0005198	F	structural molecule activity	7.78e-76	GO:0005198	F	structural molecule activity	4.1e-78
GO:0022625	C	cytosolic large ribosomal subunit	5.88e-51	GO:0022625	C	cytosolic large ribosomal subunit	1.86e-54	GO:0022625	C	cytosolic large ribosomal subunit	4.17e-56
GO:0030529	C	ribonucleoprotein complex	5.3e-47	GO:0030529	C	ribonucleoprotein complex	9.87e-51	GO:0030529	C	ribonucleoprotein complex	2.63e-52
GO:0002181	P	cytoplasmic translation	2.25e-43	GO:0002181	P	cytoplasmic translation	4.46e-47	GO:0002181	P	cytoplasmic translation	1.12e-48
GO:0015934	C	large ribosomal subunit	1.22e-37	GO:0015934	C	large ribosomal subunit	1.96e-41	GO:0015934	C	large ribosomal subunit	1.32e-42
GO:0006412	P	translation	2.21e-36	GO:0006412	P	translation	4.01e-41	GO:0006412	P	translation	1.01e-41
GO:0022627	C	cytosolic small ribosomal subunit	7.95e-34	GO:0022627	C	cytosolic small ribosomal subunit	1.14e-38	GO:0022627	C	cytosolic small ribosomal subunit	1.29e-38
GO:0015935	C	small ribosomal subunit	1.66e-26	GO:0015935	C	small ribosomal subunit	3.44e-30	GO:0015935	C	small ribosomal subunit	3.91e-30
GO:0043228	C	non-membrane-bounded organelle	4.25e-15	GO:0043228	C	non-membrane-bounded organelle	1.12e-16	GO:0043228	C	non-membrane-bounded organelle	5.58e-17
GO:0043232	C	intracellular non-membrane-bounded organelle	4.25e-15	GO:0043232	C	intracellular non-membrane-bounded organelle	1.12e-16	GO:0043232	C	intracellular non-membrane-bounded organelle	5.58e-17
GO:0044267	P	cellular protein metabolic process	5.78e-15	GO:0032991	C	macromolecular complex	2.46e-14	GO:0034645	P	cellular macromolecule biosynthetic process	7.59e-15
GO:0019538	P	protein metabolic process	6.68e-14	GO:0044267	P	cellular protein metabolic process	5.14e-14	GO:0032991	C	macromolecular complex	1.48e-14
GO:0032991	C	macromolecular complex	3.27e-13	GO:0034645	P	cellular macromolecule biosynthetic process	9.34e-14	GO:0009059	P	macromolecule biosynthetic process	1.54e-14
GO:0034645	P	cellular macromolecule biosynthetic process	1.5e-11	GO:0009059	P	macromolecule biosynthetic process	1.85e-13	GO:0005829	C	cytosol	2.53e-14
GO:0009059	P	macromolecule biosynthetic process	2.82e-11	GO:0019538	P	protein metabolic process	2.2e-13	GO:0044267	P	cellular protein metabolic process	2.8e-14
GO:1901576	P	organic substance biosynthetic process	6.5e-11	GO:0005829	C	cytosol	5.85e-13	GO:0019538	P	protein metabolic process	1.22e-13
GO:0009058	P	biosynthetic process	2.22e-10	GO:1901576	P	organic substance biosynthetic process	1.11e-12	GO:1901576	P	organic substance biosynthetic process	1.06e-10
GO:0005829	C	cytosol	4.59e-10	GO:0009058	P	biosynthetic process	4.1e-12	GO:0010467	P	gene expression	2.39e-10
GO:0044249	P	cellular biosynthetic process	9.19e-10	GO:0044249	P	cellular biosynthetic process	1.89e-11	GO:0009058	P	biosynthetic process	3.57e-10
GO:0010467	P	gene expression	1.56e-08	GO:0010467	P	gene expression	3.38e-11	GO:0044249	P	cellular biosynthetic process	1.48e-09
GO:0044237	P	cellular metabolic process	1.26e-07	GO:0019843	F	rRNA binding	1.18e-08	GO:0019843	F	rRNA binding	1.21e-06
GO:0008152	P	metabolic process	1.44e-07	GO:0044237	P	cellular metabolic process	4.47e-08	GO:0042254	P	ribosome biogenesis	4.29e-06
GO:0071704	P	organic substance metabolic process	1.01e-06	GO:0008152	P	metabolic process	1.09e-07	GO:0022613	P	ribonucleoprotein complex biogenesis	1.46e-05
GO:0044238	P	primary metabolic process	2.68e-06	GO:0071704	P	organic substance metabolic process	7.99e-07	GO:0044444	C	cytoplasmic part	4.33e-05
GO:0019843	F	rRNA binding	1.07e-05	GO:0044238	P	primary metabolic process	1.09e-06	GO:0044237	P	cellular metabolic process	0.000164
GO:0042254	P	ribosome biogenesis	1.32e-05	GO:0042254	P	ribosome biogenesis	3.9e-06	GO:0008152	P	metabolic process	0.000199
GO:0022613	P	ribonucleoprotein complex biogenesis	0.000108	GO:0022613	P	ribonucleoprotein complex biogenesis	3.53e-05	GO:0044238	P	primary metabolic process	0.000315
GO:0044444	C	cytoplasmic part	0.000146	GO:0044444	C	cytoplasmic part	0.000105	GO:0044260	P	cellular macromolecule metabolic process	0.000378
GO:0019320	P	hexose catabolic process	0.000263	GO:0044260	P	cellular macromolecule metabolic process	0.000493	GO:0071704	P	organic substance metabolic process	0.000865
GO:0006007	P	glucose catabolic process	0.000297	GO:0019320	P	hexose catabolic process	0.00195	GO:0043170	P	macromolecule metabolic process	0.00109
GO:0046365	P	monosaccharide catabolic process	0.000305	GO:0046365	P	monosaccharide catabolic process	0.00202	GO:0019320	P	hexose catabolic process	0.00201
GO:0044260	P	cellular macromolecule metabolic process	0.00149	GO:0043170	P	macromolecule metabolic process	0.00239	GO:0046365	P	monosaccharide catabolic process	0.00208
GO:0003746	F	translation elongation factor activity	0.00512	GO:0006007	P	glucose catabolic process	0.00245	GO:0006007	P	glucose catabolic process	0.00251
GO:0043170	P	macromolecule metabolic process	0.00679	GO:0003746	F	translation elongation factor activity	0.00503	GO:0003746	F	translation elongation factor activity	0.00512
GO:0006006	P	glucose metabolic process	0.015	GO:0009987	P	cellular process	0.023	GO:0044446	C	intracellular organelle part	0.013
GO:0016052	P	carbohydrate catabolic process	0.0465					GO:0044422	C	organelle part	0.014
GO:0044724	P	single-organism carbohydrate catabolic process	0.0465					GO:0006006	P	glucose metabolic process	0.0148
								GO:0016052	P	carbohydrate catabolic process	0.0459
								GO:0044724	P	single-organism carbohydrate catabolic process	0.0459
g1 lowly			p-value	g2 lowly			p-value	m lowly			p-value
GO:0009986	C	cell surface	0.00309	GO:0019953	P	sexual reproduction	7.53e-06	## No results above threshold
				GO:0000003	P	reproduction	1.78e-05
				GO:0032502	P	developmental process	0.000303
				GO:0048610	P	cellular process involved in reproduction	0.000415
				GO:0048869	P	cellular developmental process	0.000891
				GO:0044767	P	single-organism developmental process	0.00155
				GO:0022414	P	reproductive process	0.00226
				GO:0009653	P	anatomical structure morphogenesis	0.00449
				GO:0048856	P	anatomical structure development	0.00449
				GO:0048646	P	anatomical structure formation involved in morphogenesis	0.021
				GO:0030154	P	cell differentiation	0.0229
				GO:0003006	P	developmental process involved in reproduction	0.0265
