# Supplementary material for: Chromosome conformation maps in fission yeast reveal cell cycle dependent sub nuclear structure
Source: Nucleic Acids Res. 2014 Oct 23;42(20):12585–99. doi: 10.1093/nar/gku965 (PMC4227791; doi:10.1093/nar/gku965)
Supplement: SUPPLEMENTARY DATA [file supp_gku965_nar-01186-n-2014-File009.zip › Grand_etal_Supplementary_file_8.xlsx]

## Sheet: Sheet1
Genes identified in a telomere cluster by Oliva et al. 2005
									Transcript levels we identified
Systematic ID	Gene Standard Name	Product	Chromosome	Start	End	location	Viability		G1	G1 - G2	G2	G2 - M	M	M - G1
Telomere cluster
SPAC977.01	-	S. pombe specific 5Tm protein family	I	29764	31069	cell surface	viable		-	3.62778	-	-2.69699	-	-0.930786
SPAC977.03	-	methyltransferase (predicted)	I	33835	34272	-	viable		G1 low	5.49241	-	-1.81654	-	-3.67586
SPAC750.03c	-	methyltransferase (predicted)	I	5563045	5562608	-	viable		-	2.54673	-	-4.74419	M low	2.19746
SPAC750.05c	-	S. pombe specific 5Tm protein family	I	5567337	5565881	cell surface, endoplasmic reticulum, integral to membrane	viable		G1 low	3.31129	-	-4.76534	M low	1.45405
SPBC1348.02	-	S. pombe specific 5Tm protein family	II	7633	9457	cell surface, endoplasmic reticulum, integral to membrane	viable		-	3.49296	-	-2.61379	-	-0.879166
SPBC1348.04	-	methyltransferase (predicted)	II	12176	12750	cytosol, nucleus	viable		G1 low	4.97374	-	-3.26616	-	-1.70758
SPBPB2B2.18	-	sequence orphan	II	4502692	4503664	-	viable		G1 low	6.99368	-	-6.26155	-	-0.732136
SPBPB2B2.19c	-	S. pombe specific 5Tm protein family	II	4505257	4503653	membrane	viable		-	3.70354	-	-2.86417	-	-0.839367
