# Supplementary material for: Chromosome conformation maps in fission yeast reveal cell cycle dependent sub nuclear structure
Source: Nucleic Acids Res. 2014 Oct 23;42(20):12585–99. doi: 10.1093/nar/gku965 (PMC4227791; doi:10.1093/nar/gku965)
Supplement: SUPPLEMENTARY DATA [file supp_gku965_nar-01186-n-2014-File009.zip › S_pombe_genome_supplementary.gbk]

LOCUS       NC_003424            5572983 bp    DNA     linear   PLN 31-MAR-2007
DEFINITION  Schizosaccharomyces pombe 972h- chromosome I, complete sequence.
ACCESSION   NC_003424 
VERSION     NC_003424.2  GI:63054470
KEYWORDS    .
SOURCE      Schizosaccharomyces pombe 972h-
  ORGANISM  Schizosaccharomyces pombe 972h-
            Eukaryota; Fungi; Dikarya; Ascomycota; Taphrinomycotina;
            Schizosaccharomycetes; Schizosaccharomycetales;
            Schizosaccharomycetaceae; Schizosaccharomyces.
REFERENCE   1  (bases 3877774 to 3900862)
  AUTHORS   Wood,V., Gwilliam,R., Rajandream,M.A., Lyne,M., Lyne,R.,
            Stewart,A., Sgouros,J., Peat,N., Hayles,J., Baker,S., Basham,D.,
            Bowman,S., Brooks,K., Brown,D., Brown,S., Chillingworth,T.,
            Churcher,C., Collins,M., Connor,R., Cronin,A., Davis,P.,
            Feltwell,T., Fraser,A., Gentles,S., Goble,A., Hamlin,N., Harris,D.,
            Hidalgo,J., Hodgson,G., Holroyd,S., Hornsby,T., Howarth,S.,
            Huckle,E.J., Hunt,S., Jagels,K., James,K., Jones,L., Jones,M.,
            Leather,S., McDonald,S., McLean,J., Mooney,P., Moule,S.,
            Mungall,K., Murphy,L., Niblett,D., Odell,C., Oliver,K., O'Neil,S.,
            Pearson,D., Quail,M.A., Rabbinowitsch,E., Rutherford,K., Rutter,S.,
            Saunders,D., Seeger,K., Sharp,S., Skelton,J., Simmonds,M.,
            Squares,R., Squares,S., Stevens,K., Taylor,K., Taylor,R.G.,
            Tivey,A., Walsh,S., Warren,T., Whitehead,S., Woodward,J.,
            Volckaert,G., Aert,R., Robben,J., Grymonprez,B., Weltjens,I.,
            Vanstreels,E., Rieger,M., Schafer,M., Muller-Auer,S., Gabel,C.,
            Fuchs,M., Dusterhoft,A., Fritzc,C., Holzer,E., Moestl,D.,
            Hilbert,H., Borzym,K., Langer,I., Beck,A., Lehrach,H.,
            Reinhardt,R., Pohl,T.M., Eger,P., Zimmermann,W., Wedler,H.,
            Wambutt,R., Purnelle,B., Goffeau,A., Cadieu,E., Dreano,S.,
            Gloux,S., Lelaure,V., Mottier,S., Galibert,F., Aves,S.J., Xiang,Z.,
            Hunt,C., Moore,K., Hurst,S.M., Lucas,M., Rochet,M., Gaillardin,C.,
            Tallada,V.A., Garzon,A., Thode,G., Daga,R.R., Cruzado,L.,
            Jimenez,J., Sanchez,M., del Rey,F., Benito,J., Dominguez,A.,
            Revuelta,J.L., Moreno,S., Armstrong,J., Forsburg,S.L., Cerutti,L.,
            Lowe,T., McCombie,W.R., Paulsen,I., Potashkin,J., Shpakovski,G.V.,
            Ussery,D., Barrell,B.G. and Nurse,P.
  TITLE     The genome sequence of Schizosaccharomyces pombe
  JOURNAL   Nature 415 (6874), 871-880 (2002)
   PUBMED   11859360
REFERENCE   2
  AUTHORS   Wood,V., Gwilliam,R., Rajandream,M.A., Lyne,M., Lyne,R.,
            Stewart,A., Sgouros,J., Peat,N., Hayles,J., Baker,S., Basham,D.,
            Bowman,S., Brooks,K., Brown,D., Brown,S., Chillingworth,T.,
            Churcher,C., Collins,M., Connor,R., Cronin,A., Davis,P.,
            Feltwell,T., Fraser,A., Gentles,S., Goble,A., Hamlin,N., Harris,D.,
            Hidalgo,J., Hodgson,G., Holroyd,S., Hornsby,T., Howarth,S.,
            Huckle,E.J., Hunt,S., Jagels,K., James,K., Jones,L., Jones,M.,
            Leather,S., McDonald,S., McLean,J., Mooney,P., Moule,S.,
            Mungall,K., Murphy,L., Niblett,D., Odell,C., Oliver,K., O'Neil,S.,
            Pearson,D., Quail,M.A., Rabbinowitsch,E., Rutherford,K., Rutter,S.,
            Saunders,D., Seeger,K., Sharp,S., Skelton,J., Simmonds,M.,
            Squares,R., Squares,S., Stevens,K., Taylor,K., Taylor,R.G.,
            Tivey,A., Walsh,S., Warren,T., Whitehead,S., Woodward,J.,
            Volckaert,G., Aert,R., Robben,J., Grymonprez,B., Weltjens,I.,
            Vanstreels,E., Rieger,M., Schafer,M., Muller-Auer,S., Gabel,C.,
            Fuchs,M., Dusterhoft,A., Fritzc,C., Holzer,E., Moestl,D.,
            Hilbert,H., Borzym,K., Langer,I., Beck,A., Lehrach,H.,
            Reinhardt,R., Pohl,T.M., Eger,P., Zimmermann,W., Wedler,H.,
            Wambutt,R., Purnelle,B., Goffeau,A., Cadieu,E., Dreano,S.,
            Gloux,S., Lelaure,V., Mottier,S., Galibert,F., Aves,S.J., Xiang,Z.,
            Hunt,C., Moore,K., Hurst,S.M., Lucas,M., Rochet,M., Gaillardin,C.,
            Tallada,V.A., Garzon,A., Thode,G., Daga,R.R., Cruzado,L.,
            Jimenez,J., Sanchez,M., del Rey,F., Benito,J., Dominguez,A.,
            Revuelta,J.L., Moreno,S., Armstrong,J., Forsburg,S.L., Cerutti,L.,
            Lowe,T., McCombie,W.R., Paulsen,I., Potashkin,J., Shpakovski,G.V.,
            Ussery,D., Barrell,B.G., Nurse,P. and Cerrutti,L.
  TITLE     The genome sequence of Schizosaccharomyces pombe
  JOURNAL   Nature 415 (6874), 871-880 (2002)
   PUBMED   11859360
REFERENCE   3  (bases 2389854 to 2391823)
  AUTHORS   Grishchuk,K. and McIntosh,J.R.
  JOURNAL   Unpublished
  REMARK    Dept. of Molecular, Cellular, and Developmental Biology University
            of Colorado, Boulder, CO, 80309-0347
REFERENCE   4  (bases 1 to 5572983)
  CONSRTM   NCBI Genome Project
  TITLE     Direct Submission
  JOURNAL   Submitted (03-JUN-2005) National Center for Biotechnology
            Information, NIH, Bethesda, MD 20894, USA
REFERENCE   5  (bases 3877774 to 3900862)
  AUTHORS   Wood,V., Rajandream,M.A., Barrell,B.G., Ramsperger,U. and Pohl,T.
  TITLE     Direct Submission
  JOURNAL   Submitted (01-SEP-1999) European Schizosaccharomyces genome
            sequencing project, Sanger Institute, The Wellcome Trust Genome
            Campus, Hinxton, Cambridge CB10 1SA, E-mail: pombe@sanger.ac.uk and
            GATC GmbH, Fritz-Arnold-Str 23, D-78467 Konstanz, Germany
COMMENT     PROVISIONAL REFSEQ: This record has not yet been subject to final
            NCBI review. The reference sequence was derived from AL672256.
            [WARNING] On Dec 11, 2007 this sequence was replaced by
            gi:162312575.
            On May 5, 2005 this sequence version replaced gi:19113674.
FEATURES             Location/Qualifiers
     source          1..5572983
                     /organism="Schizosaccharomyces pombe 972h-"
                     /mol_type="genomic DNA"
                     /strain="972h-"
                     /db_xref="taxon:284812"
                     /chromosome="I"
     gene            complement(<1..5662)
                     /locus_tag="SPAC212.11"
                     /db_xref="GeneID:2541932"
     mRNA            complement(<1..>5662)
                     /locus_tag="SPAC212.11"
                     /transcript_id="NM_001018168.1"
                     /db_xref="GI:67989393"
                     /db_xref="GeneID:2541932"
     CDS             complement(<1..5662)
                     /locus_tag="SPAC212.11"
                     /note="DNA helicase; no apparent orthologs;
                     possibly pseudo as has strange promoter region"
                     /codon_start=1
                     /protein_id="NP_595040.1"
                     /db_xref="GI:19115952"
                     /db_xref="GeneDB:SPAC212.11"
                     /db_xref="GOA:Q9HGP6"
                     /db_xref="InterPro:IPR001410"
                     /db_xref="InterPro:IPR001650"
                     /db_xref="InterPro:IPR001878"
                     /db_xref="InterPro:IPR004589"
                     /db_xref="InterPro:IPR011545"
                     /db_xref="UniProtKB/TrEMBL:Q9HGP6"
                     /db_xref="GeneID:2541932"
     gene            complement(5726..6331)
                     /locus_tag="SPAC212.10"
                     /pseudo
                     /db_xref="GeneID:3361371"
     misc_feature    complement(5726..6331)
                     /locus_tag="SPAC212.10"
                     /note="pseudo- malic acid transport protein; truncated C
                     at terminal"
                     /pseudo
                     /db_xref="PSEUDO:CAC05744.1"
     gene            7619..9274
                     /locus_tag="SPAC212.09c"
                     /pseudo
                     /db_xref="GeneID:3361372"
     misc_feature    7619..9274
                     /locus_tag="SPAC212.09c"
                     /note="pseudo- malic enzyme with 2 frameshifts"
                     /pseudo
     gene            complement(11027..11556)
                     /locus_tag="SPNCRNA.70"
                     /db_xref="GeneID:3361373"
     misc_RNA        complement(11027..11556)
                     /locus_tag="SPNCRNA.70"
                     /note="mRNA from AF087836: not associated with an ORF"
                     /db_xref="GeneID:3361373"
     gene            12158..12994
                     /locus_tag="SPAC212.08c"
                     /db_xref="GeneID:2542009"
     mRNA            <12158..>12994
                     /locus_tag="SPAC212.08c"
                     /transcript_id="NM_001018169.1"
                     /db_xref="GI:67989394"
                     /db_xref="GeneID:2542009"
     CDS             12158..12994
                     /locus_tag="SPAC212.08c"
                     /note="66294 domain; possibly S. pombe specific; telomeric
                     duplication; predicted N-terminal signal sequence;
                     localization cell surface (predicted)"
                     /codon_start=1
                     /protein_id="NP_595039.1"
                     /db_xref="GI:19115951"
                     /db_xref="GeneDB:SPAC212.08c"
                     /db_xref="UniProtKB/TrEMBL:Q9HGP7"
                     /db_xref="GeneID:2542009"
     gene            13665..14555
                     /locus_tag="SPAC212.07c"
                     /pseudo
                     /db_xref="GeneID:3361374"
     misc_feature    13665..14555
                     /locus_tag="SPAC212.07c"
                     /note="pseudo- similar to S. pombe specific protein
                     family"
                     /pseudo
     gene            18042..18557
                     /locus_tag="SPAC212.06c"
                     /pseudo
                     /db_xref="GeneID:3361375"
     misc_feature    18042..18557
                     /locus_tag="SPAC212.06c"
                     /note="pseudo- truncated C terminal of DNA helicase in
                     rearranged telomeric region"
                     /pseudo
     misc_feature    complement(20346..20670)
                     /note="AT rich region where a strand switch between high
                     (G-C)/(G+C) and low (G-C)/(G+C) occurs"
     gene            20824..21015
                     /locus_tag="SPAC212.05c"
                     /pseudo
                     /db_xref="GeneID:3361380"
     misc_feature    20824..21015
                     /locus_tag="SPAC212.05c"
                     /note="pseudogene; truncated by rearrangement and LTR;
                     fragment similar to hypothetical protein-duplicated in
                     telomeric region"
                     /pseudo
     misc_feature    20859..29663
                     /note="region duplicated in SPAC1348 S. pombe chromosome
                     1"
     LTR             21035..21329
                     /note="540 (-1) 51 354 Tf1-type LTR"
     gene            21587..22508
                     /locus_tag="SPAC212.04c"
                     /db_xref="GeneID:2541911"
     mRNA            join(<21587..22076,22132..>22508)
                     /locus_tag="SPAC212.04c"
                     /transcript_id="NM_001018170.1"
                     /db_xref="GI:67989395"
                     /db_xref="GeneID:2541911"
     CDS             join(21587..22076,22132..22508)
                     /locus_tag="SPAC212.04c"
                     /note="DUF999; telomeric duplication; 4 predicted
                     transmembrane helices; localization cell surface
                     (predicted); possibly S. pombe specific;
                     repeat expansion SQRSQRS"
                     /codon_start=1
                     /protein_id="NP_595038.1"
                     /db_xref="GI:19115950"
                     /db_xref="GeneDB:SPAC212.04c"
                     /db_xref="InterPro:IPR009340"
                     /db_xref="UniProtKB/TrEMBL:Q9HGP8"
                     /db_xref="GeneID:2541911"
     misc_feature    22077..22082
                     /locus_tag="SPAC212.04c"
                     /note="gtacgt, splice donor sequence"
     misc_feature    22115..22131
                     /locus_tag="SPAC212.04c"
                     /note="ctaatagtttattgtag, splice branch and acceptor"
     gene            complement(23589..23978)
                     /locus_tag="SPAC212.03"
                     /db_xref="GeneID:2542026"
     mRNA            complement(<23589..>23978)
                     /locus_tag="SPAC212.03"
                     /transcript_id="NM_001018171.1"
                     /db_xref="GI:67989396"
                     /db_xref="GeneID:2542026"
     CDS             complement(23589..23978)
                     /locus_tag="SPAC212.03"
                     /note="hypothetical protein; possibly S. pombe specific;
                     similar to S. pombe SPBCPT2R1.03; telomeric region;
                     has transcript profile on microarray"
                     /codon_start=1
                     /protein_id="NP_595037.1"
                     /db_xref="GI:19115949"
                     /db_xref="GeneDB:SPAC212.03"
                     /db_xref="UniProtKB/TrEMBL:Q9HGP9"
                     /db_xref="GeneID:2542026"
     LTR             complement(24281..24445)
                     /note="266 (+1) 106 264 Tf1-type LTR"
     LTR             complement(24581..24876)
                     /note="464 (+1) 56 349 Tf2-type LTR"
     LTR             complement(25997..26339)
                     /note="253 (+1) 2 340 Tf1-type LTR"
     gene            complement(27353..27763)
                     /locus_tag="SPAC212.02"
                     /db_xref="GeneID:2542050"
     mRNA            complement(<27353..>27763)
                     /locus_tag="SPAC212.02"
                     /transcript_id="NM_001018172.1"
                     /db_xref="GI:67989397"
                     /db_xref="GeneID:2542050"
     CDS             complement(27353..27763)
                     /locus_tag="SPAC212.02"
                     /note="sequence orphan; telomeric duplication;
                     has transcript profile on microarray"
                     /codon_start=1
                     /protein_id="NP_595036.1"
                     /db_xref="GI:19115948"
                     /db_xref="GeneDB:SPAC212.02"
                     /db_xref="UniProtKB/TrEMBL:Q9HGQ0"
                     /db_xref="GeneID:2542050"
     LTR             28124..28480
                     /note="524 (-1) 1 354 Tf1-type LTR"
     misc_feature    complement(28397..29661)
                     /note="6100 (+1) 14037 15301 c750 S. pombe chromosome 1"
     gene            28738..29638
                     /locus_tag="SPAC212.01c"
                     /db_xref="GeneID:2542040"
     mRNA            join(<28738..29227,29286..>29638)
                     /locus_tag="SPAC212.01c"
                     /transcript_id="NM_001018173.1"
                     /db_xref="GI:67989398"
                     /db_xref="GeneID:2542040"
     CDS             join(28738..29227,29286..29638)
                     /locus_tag="SPAC212.01c"
                     /note="DUF999; telomeric duplication; 4 predicted
                     transmembrane helices; localization cell surface
                     (predicted); possibly S. pombe specific;
                     repeat expansion SQRSQRS"
                     /codon_start=1
                     /protein_id="NP_595035.1"
                     /db_xref="GI:19115947"
                     /db_xref="GeneDB:SPAC212.01c"
                     /db_xref="GeneDB:SPBCPT2R1.04c"
                     /db_xref="GOA:Q9HGQ1"
                     /db_xref="InterPro:IPR009340"
                     /db_xref="UniProtKB/TrEMBL:Q9HGQ1"
                     /db_xref="GeneID:2542040"
     misc_feature    29228..29233
                     /locus_tag="SPAC212.01c"
                     /note="gtatgt, splice donor sequence"
     misc_feature    29269..29285
                     /locus_tag="SPAC212.01c"
                     /note="ctaataatttaaaatag, splice branch and acceptor"
     gene            <29764..30716
                     /locus_tag="SPAC977.01"
                     /db_xref="GeneID:2543353"
     mRNA            <29764..>30716
                     /locus_tag="SPAC977.01"
                     /transcript_id="NM_001018174.1"
                     /db_xref="GI:67989399"
                     /db_xref="GeneID:2543353"
     CDS             <29764..30716
                     /locus_tag="SPAC977.01"
                     /note="hypothetical protein; possibly S. pombe specific;
                     telomeric duplication; similar to S. pombe SPAC750.05C and
                     SPBC1348.02 and SPBPB2B2.19C"
                     /codon_start=3
                     /protein_id="NP_592774.1"
                     /db_xref="GI:19113686"
                     /db_xref="GeneDB:SPAC977.01"
                     /db_xref="UniProtKB/TrEMBL:Q9P7U6"
                     /db_xref="GeneID:2543353"
     misc_feature    join(31468..31566,31572..31674,31734..31851,32028..32350)
                     /note="Repeated region in SPAC1952 AL109820 S. pombe
                     chromosome I cosmid c1952."
     gene            32230..32670
                     /locus_tag="SPAC977.02"
                     /db_xref="GeneID:2543349"
     mRNA            <32230..>32670
                     /locus_tag="SPAC977.02"
                     /transcript_id="NM_001018175.1"
                     /db_xref="GI:67989400"
                     /db_xref="GeneID:2543349"
     CDS             32230..32670
                     /locus_tag="SPAC977.02"
                     /note="hypothetical protein; possibly S. pombe specific;
                     overlaps a region duplicated in c1952 which has no ORF;
                     similar to S. pombe SPAC750.04C and SPBC1348.03 and
                     SPBPB2B2.17C; telomeric duplication"
                     /codon_start=1
                     /protein_id="NP_592775.1"
                     /db_xref="GI:19113687"
                     /db_xref="GeneDB:SPAC750.04c"
                     /db_xref="GeneDB:SPAC977.02"
                     /db_xref="UniProtKB/TrEMBL:Q9P332"
                     /db_xref="GeneID:2543349"
     misc_feature    32236..32350
                     /locus_tag="SPAC977.02"
                     /note="Repeated region from SPAC1952 AL109820 S.pombe
                     chromosome I cosmid c1952."
     LTR             complement(32863..33057)
                     /note="Tf2-type LTR"
     gene            33835..34272
                     /locus_tag="SPAC977.03"
                     /db_xref="GeneID:2543345"
     mRNA            <33835..>34272
                     /locus_tag="SPAC977.03"
                     /transcript_id="NM_001018176.1"
                     /db_xref="GI:67989401"
                     /db_xref="GeneID:2543345"
     CDS             33835..34272
                     /locus_tag="SPAC977.03"
                     /note="sterol methyltransferase (putative); similar to S.
                     pombe SPBC1348.04 and SPAC750.03C; telomeric duplication;
                     no apparent S. cerevisiae ortholog"
                     /codon_start=1
                     /protein_id="NP_592776.1"
                     /db_xref="GI:19113688"
                     /db_xref="GeneDB:SPAC977.03"
                     /db_xref="GOA:Q9P7U5"
                     /db_xref="InterPro:IPR000051"
                     /db_xref="UniProtKB/TrEMBL:Q9P7U5"
                     /db_xref="GeneID:2543345"
     gene            34298..34816
                     /locus_tag="SPAC977.04"
                     /pseudo
                     /db_xref="GeneID:3361386"
     misc_feature    34298..34816
                     /locus_tag="SPAC977.04"
                     /note="5' end of gene missing. Full length gene found in
                     cosmid c1348 13572 - 15029. Possible deletion between
                     SPAC977.03 and SPAC977.04 (maybe as telomeric);
                     putative membrane transporter possibly pseudo"
                     /pseudo
     gene            complement(35768..36382)
                     /locus_tag="SPAC977.05c"
                     /db_xref="GeneID:2543096"
     mRNA            complement(<35768..>36382)
                     /locus_tag="SPAC977.05c"
                     /transcript_id="NM_001018177.1"
                     /db_xref="GI:67989402"
                     /db_xref="GeneID:2543096"
     CDS             complement(35768..36382)
                     /locus_tag="SPAC977.05c"
                     /note="telomeric duplication; similar to S. pombe
                     SPBC1348.06C and SPBPB2B2.15; similar to S. cerevisiae
                     YOR387C and YGL258W; predicted N-terminal signal sequence"
                     /codon_start=1
                     /protein_id="NP_592777.1"
                     /db_xref="GI:19113689"
                     /db_xref="GeneDB:SPAC977.05c"
                     /db_xref="UniProtKB/TrEMBL:Q9P7U4"
                     /db_xref="GeneID:2543096"
     misc_RNA        39223..39247
                     /note="mRNA from AU011907"
     gene            39431..40050
                     /locus_tag="SPAC977.06"
                     /db_xref="GeneID:2543115"
     mRNA            join(<39431..39848,39899..>40050)
                     /locus_tag="SPAC977.06"
                     /transcript_id="NM_001018178.1"
                     /db_xref="GI:67989403"
                     /db_xref="GeneID:2543115"
     CDS             join(39431..39848,39899..40050)
                     /locus_tag="SPAC977.06"
                     /note="telomeric duplication; possibly S. pombe specific;
                     similar to S. pombe SPBC1348.07 and SPBPB2B2.14C and
                     SPBPB2B2.07C and SPAC750.06 and SPAC212.01C and
                     SPAC1348.01 and SPBPB2B2.20C and SPAC212.04C"
                     /codon_start=1
                     /protein_id="NP_592778.1"
                     /db_xref="GI:19113690"
                     /db_xref="GeneDB:SPAC977.06"
                     /db_xref="InterPro:IPR009340"
                     /db_xref="UniProtKB/TrEMBL:Q9P7U3"
                     /db_xref="GeneID:2543115"
     gene            complement(42057..43307)
                     /locus_tag="SPAC977.07c"
                     /db_xref="GeneID:2543047"
     mRNA            complement(<42057..>43307)
                     /locus_tag="SPAC977.07c"
                     /transcript_id="NM_001018179.1"
                     /db_xref="GI:67989404"
                     /db_xref="GeneID:2543047"
     CDS             complement(42057..43307)
                     /locus_tag="SPAC977.07c"
                     /note="serine/threonine-rich protein; possibly S. pombe
                     specific; predicted N-terminal signal sequence; telomeric
                     duplication; similar to S. pombe SPAPB2C8.01 and
                     SPAC1F8.06 and SPBC1348.08c; similar to cell surface
                     glycoproteins"
                     /codon_start=1
                     /protein_id="NP_592779.1"
                     /db_xref="GI:19113691"
                     /db_xref="GeneDB:SPAC977.07c"
                     /db_xref="GeneDB:SPBC1348.08c"
                     /db_xref="UniProtKB/TrEMBL:Q9P329"
                     /db_xref="GeneID:2543047"
     repeat_region   43336..43366
                     /note="(a)31"
     gene            44704..45414
                     /locus_tag="SPAC977.08"
                     /db_xref="GeneID:2543330"
     mRNA            <44704..>45414
                     /locus_tag="SPAC977.08"
                     /transcript_id="NM_001018180.1"
                     /db_xref="GI:67989405"
                     /db_xref="GeneID:2543330"
     CDS             44704..45414
                     /locus_tag="SPAC977.08"
                     /note="short chain dehydrogenase (putative); telomeric
                     duplication; similar to S. pombe SPBC1348.09; no apparent
                     S. cerevisiae ortholog"
                     /codon_start=1
                     /protein_id="NP_592780.1"
                     /db_xref="GI:19113692"
                     /db_xref="GeneDB:SPAC977.08"
                     /db_xref="GeneDB:SPBC1348.09"
                     /db_xref="GOA:Q9P324"
                     /db_xref="InterPro:IPR002198"
                     /db_xref="InterPro:IPR002347"
                     /db_xref="UniProtKB/TrEMBL:Q9P324"
                     /db_xref="GeneID:2543330"
     3'UTR           complement(45875..46074)
                     /note="mRNA from SPD183"
     gene            complement(46075..48160)
                     /locus_tag="SPAC977.09ca"
                     /gene_synonym="SPAC977.09c"
                     /note="locus-tag modified to avoid duplication wiht gene
                     SPAC977.09c on chr II."
                     /db_xref="GeneID:2543242"
     mRNA            complement(join(46075..46143,46208..48160))
                     /locus_tag="SPAC977.09ca"
                     /gene_synonym="SPAC977.09c"
                     /transcript_id="NM_001018181.1"
                     /db_xref="GI:67989406"
                     /db_xref="GeneID:2543242"
     CDS             complement(join(46075..46143,46208..48160))
                     /locus_tag="SPAC977.09ca"
                     /gene_synonym="SPAC977.09c"
                     /note="telomeric duplication (c1348); similar to S. pombe
                     SPBC1348.10C and SPAC1A6.03c and SPCC1450.09c and
                     SPAC1786.02 and SPAC1A6.04c; similar to S. cerevisiae PLB1
                     and PLB2 and PLB3"
                     /codon_start=1
                     /protein_id="NP_592781.1"
                     /db_xref="GI:19113693"
                     /db_xref="GeneDB:SPAC977.09c"
                     /db_xref="GOA:Q9P327"
                     /db_xref="InterPro:IPR002642"
                     /db_xref="UniProtKB/Swiss-Prot:Q9P327"
                     /db_xref="GeneID:2543242"
     misc_feature    49710..51709
                     /note="unique region for probe"
     gene            52117..53600
                     /gene="sod2"
                     /locus_tag="SPAC977.10"
                     /db_xref="GeneID:2543239"
     mRNA            join(<52117..52240,52318..>53600)
                     /gene="sod2"
                     /locus_tag="SPAC977.10"
                     /transcript_id="NM_001018182.1"
                     /db_xref="GI:67989407"
                     /db_xref="GeneID:2543239"
     CDS             join(52117..52240,52318..53600)
                     /gene="sod2"
                     /locus_tag="SPAC977.10"
                     /note="CPA1 sodium ion/proton antiporter (PMID 8643524);
                     similar to S. pombe SPAC3A11.09 (paralog); similar to S.
                     cerevisiae NHA1"
                     /codon_start=1
                     /protein_id="NP_592782.1"
                     /db_xref="GI:19113694"
                     /db_xref="GeneDB:SPAC977.10"
                     /db_xref="GOA:P36606"
                     /db_xref="InterPro:IPR006153"
                     /db_xref="UniProtKB/Swiss-Prot:P36606"
                     /db_xref="GeneID:2543239"
     3'UTR           53601..53858
                     /note="mRNA from AU010734"
     LTR             54499..54854
                     /note="Tf1-type LTR"
     5'UTR           55059..55273
                     /note="mRNA from AU013094"
     misc_feature    55264..57914
                     /note="region duplicated in pB8B6 S. pombe chromosome 1"
     gene            55274..56209
                     /locus_tag="SPAC977.11"
                     /db_xref="GeneID:2543234"
     mRNA            <55274..>56209
                     /locus_tag="SPAC977.11"
                     /transcript_id="NM_001018183.1"
                     /db_xref="GI:67989408"
                     /db_xref="GeneID:2543234"
     CDS             55274..56209
                     /locus_tag="SPAC977.11"
                     /note="hypothetical protein; telomeric duplication;
                     similar to S. pombe SPBPB8B6.06; similar to S. cerevisiae
                     YOR390W; 9 predicted transmembrane helices; CRCB domain"
                     /codon_start=1
                     /protein_id="NP_592783.1"
                     /db_xref="GI:19113695"
                     /db_xref="GeneDB:SPAC977.11"
                     /db_xref="GeneDB:SPBPB8B6.06c"
                     /db_xref="GOA:Q9UTS8"
                     /db_xref="InterPro:IPR003691"
                     /db_xref="UniProtKB/TrEMBL:Q9UTS8"
                     /db_xref="GeneID:2543234"
     3'UTR           56210..56308
                     /note="mRNA from AU013226"
     gene            56492..57562
                     /locus_tag="SPAC977.12"
                     /db_xref="GeneID:2543314"
     mRNA            <56492..>57562
                     /locus_tag="SPAC977.12"
                     /transcript_id="NM_001018184.1"
                     /db_xref="GI:67989409"
                     /db_xref="GeneID:2543314"
     CDS             56492..57562
                     /locus_tag="SPAC977.12"
                     /note="L-asparaginase (putative); similar to S. pombe
                     SPAP8B6.05C and SPAC186.03; similar to S. cerevisiae ASP3"
                     /codon_start=1
                     /protein_id="NP_592784.1"
                     /db_xref="GI:19113696"
                     /db_xref="GeneDB:SPAC977.12"
                     /db_xref="GOA:Q9UTS7"
                     /db_xref="InterPro:IPR004550"
                     /db_xref="InterPro:IPR006034"
                     /db_xref="UniProtKB/Swiss-Prot:Q9UTS7"
                     /db_xref="GeneID:2543314"
     3'UTR           57563..57736
                     /note="mRNA from AU009839"
     gene            complement(58277..59105)
                     /locus_tag="SPAC977.13c"
                     /pseudo
                     /db_xref="GeneID:3361389"
     misc_feature    complement(join(58277..58579,58807..58965,58968..59105))
                     /locus_tag="SPAC977.13c"
                     /note="putative pseudogene;
                     regions with homology to hydrolase"
                     /pseudo
     misc_feature    complement(58277..59105)
                     /locus_tag="SPAC977.13c"
                     /note="hydrolase; pseudogene;
                     has expression on microarray;
                     has 4 potential frameshifts"
                     /pseudo
     repeat_region   59436..59486
                     /note="(ttattttaagttttgtc)3"
     misc_feature    complement(59604..60792)
                     /note="region duplicated in SPAC750 S. pombe chromosome 1;
                     appears to be pseudo in c750 as CDS has no initiator
                     methionine"
     3'UTR           complement(59614..59714)
                     /note="mRNA from AU007498"
     gene            complement(59715..60770)
                     /locus_tag="SPAC977.14c"
                     /db_xref="GeneID:2543325"
     mRNA            complement(<59715..>60770)
                     /locus_tag="SPAC977.14c"
                     /transcript_id="NM_001018185.1"
                     /db_xref="GI:67989410"
                     /db_xref="GeneID:2543325"
     CDS             complement(59715..60770)
                     /locus_tag="SPAC977.14c"
                     /note="Aldo/keto reductase; telomeric duplication; similar
                     to S. pombe SPAC750.01 (pseudo); similar to S. cerevisiae
                     YPL088W"
                     /codon_start=1
                     /protein_id="NP_592785.1"
                     /db_xref="GI:19113697"
                     /db_xref="GeneDB:SPAC977.14c"
                     /db_xref="GOA:Q9P7U2"
                     /db_xref="InterPro:IPR001395"
                     /db_xref="UniProtKB/TrEMBL:Q9P7U2"
                     /db_xref="GeneID:2543325"


     gene            62989..63732
                     /locus_tag="SPAC977.15"
                     /db_xref="GeneID:2543311"
     mRNA            <62989..>63732
                     /locus_tag="SPAC977.15"
                     /transcript_id="NM_001018186.1"
                     /db_xref="GI:67989411"
                     /db_xref="GeneID:2543311"
     CDS             62989..63732
                     /locus_tag="SPAC977.15"
                     /note="dienelactone hydrolase family; similar to S. pombe
                     SPBC30D10.14 (paralog); similar to S. cerevisiae YAL049C"
                     /codon_start=1
                     /protein_id="NP_592786.1"
                     /db_xref="GI:19113698"
                     /db_xref="GeneDB:SPAC977.15"
                     /db_xref="UniProtKB/TrEMBL:Q9P7U1"
                     /db_xref="GeneID:2543311"
     gene            complement(64904..66679)
                     /gene="dak2"
                     /locus_tag="SPAC977.16c"
                     /db_xref="GeneID:2541810"
     mRNA            complement(<64904..>66679)
                     /gene="dak2"
                     /locus_tag="SPAC977.16c"
                     /transcript_id="NM_001018187.1"
                     /db_xref="GI:67989412"
                     /db_xref="GeneID:2541810"
     CDS             complement(64904..66679)
                     /gene="dak2"
                     /locus_tag="SPAC977.16c"
                     /note="dihydroxyacetone kinase (PMID 9804990); induced by
                     glycerol (WB) (PMID 9804990); repressed by glucose (WB)
                     (PMID 9804990); similar to S. cerevisiae DAK1 and DAK2"
                     /codon_start=1
                     /protein_id="NP_592787.1"
                     /db_xref="GI:19113699"
                     /db_xref="GeneDB:SPAC977.16c"
                     /db_xref="GOA:O74215"
                     /db_xref="InterPro:IPR004006"
                     /db_xref="InterPro:IPR004007"
                     /db_xref="UniProtKB/Swiss-Prot:O74215"
                     /db_xref="GeneID:2541810"
     gene            67143..68939
                     /locus_tag="SPAC977.17"
                     /db_xref="GeneID:2543301"
     mRNA            <67143..>68939
                     /locus_tag="SPAC977.17"
                     /transcript_id="NM_001018188.1"
                     /db_xref="GI:67989413"
                     /db_xref="GeneID:2543301"
     CDS             67143..68939
                     /locus_tag="SPAC977.17"
                     /note="MIP water channel; similar to S. cerevisiae
                     YFL054C"
                     /codon_start=1
                     /protein_id="NP_592788.1"
                     /db_xref="GI:19113700"
                     /db_xref="GeneDB:SPAC977.17"
                     /db_xref="GOA:Q9P7T9"
                     /db_xref="InterPro:IPR000425"
                     /db_xref="UniProtKB/TrEMBL:Q9P7T9"
                     /db_xref="GeneID:2543301"
     misc_feature    70476..70578
                     /note="nominal overlap with PCR product SPAPJ695,
                     EM:AL132983 S. pombe chromosome 1"
     misc_RNA        72344..72414
                     /note="Small duplicated region as identified by
                     independent cDNAs AU009231 cDNA, clone and spc04643
                     AU009540, clone spc05042, also shows 78/95
                     (82%)conservation between SPAC4F8 Z98530 S.pombe
                     chromosome I cosmid c4F8, and 84/95 (88%) conservation
                     between MISPLSUR X06597 Fission yeast mtDNA for LSU rRNA
                     gene"
     LTR             complement(73709..73977)
                     /note="TF2 type LTR fragment"
     LTR             73945..74282
                     /note="TF2 type LTR fragment"
     gene            complement(77578..77931)
                     /locus_tag="SPAPJ695.01c"
                     /db_xref="GeneID:2543320"
     mRNA            complement(<77578..>77931)
                     /locus_tag="SPAPJ695.01c"
                     /transcript_id="NM_001018189.1"
                     /db_xref="GI:67989414"
                     /db_xref="GeneID:2543320"
     CDS             complement(77578..77931)
                     /locus_tag="SPAPJ695.01c"
                     /note="hypothetical protein; possibly S. pombe specific;
                     telomeric duplication; similar to S. pombe SPCC569.02 and
                     SPCP20C8.02; predicted N-terminal signal sequence"
                     /codon_start=1
                     /protein_id="NP_592789.1"
                     /db_xref="GI:19113701"
                     /db_xref="GeneDB:SPAPJ695.01c"
                     /db_xref="UniProtKB/TrEMBL:Q9URW1"
                     /db_xref="GeneID:2543320"
     misc_RNA        79543..79628
                     /note="Small duplicated region as marked by 2 independent
                     cDNAs AU010317 clone spc05710 and AU007551 clone spc02188,
                     also hits 4376 4461 MISPCG X54421 S. pombe complete
                     mitochondrial genome and MISPRNS X15738 Fission yeast
                     mitDNA for small ribosomal RNA"
     LTR             complement(79680..79768)
                     /note="fragment"
     misc_feature    80782..80885
                     /note="nominal overlap with cosmid SPAC1F8, EM:Z81312 S.
                     pombe chromosome 1"
     5'UTR           82746..82935
                     /note="mRNA from AF017180"
     gene            82936..84603
                     /gene="ght3"
                     /locus_tag="SPAC1F8.01"
                     /db_xref="GeneID:2541758"
     mRNA            <82936..>84603
                     /gene="ght3"
                     /locus_tag="SPAC1F8.01"
                     /transcript_id="NM_001018190.1"
                     /db_xref="GI:67989415"
                     /db_xref="GeneID:2541758"
     CDS             82936..84603
                     /gene="ght3"
                     /locus_tag="SPAC1F8.01"
                     /note="hexose transporter (PMID 10735857); localization
                     plasma membrane (predicted); similar to S. pombe GHT1 and
                     GHT2 and GHT4 and GHT5 and GHT6 and SPCC548.06C and
                     SPBC1348.14C; similar to S. cerevisiae HXT1 and HXT2 and
                     HXT3 and HXT4 and HXT5 and HXT6 and HXT7 and HXT8 and HXT9
                     and HXT10 and HXT11 and HXT12 and HXT13 and HXT14 and
                     HXT15 and HXT16 and HXT17 and GAL2"
                     /codon_start=1
                     /protein_id="NP_592790.1"
                     /db_xref="GI:19113702"
                     /db_xref="GeneDB:SPAC1F8.01"
                     /db_xref="GOA:Q92339"
                     /db_xref="InterPro:IPR003663"
                     /db_xref="InterPro:IPR005828"
                     /db_xref="InterPro:IPR005829"
                     /db_xref="InterPro:IPR007114"
                     /db_xref="UniProtKB/Swiss-Prot:Q92339"
                     /db_xref="GeneID:2541758"
     gene            complement(85598..86278)
                     /locus_tag="SPAC1F8.02c"
                     /db_xref="GeneID:2541821"
     mRNA            complement(<85598..>86278)
                     /locus_tag="SPAC1F8.02c"
                     /transcript_id="NM_001018191.1"
                     /db_xref="GI:67989416"
                     /db_xref="GeneID:2541821"
     CDS             complement(85598..86278)
                     /locus_tag="SPAC1F8.02c"
                     /note="sequence orphan; predicted N-terminal signal
                     sequence"
                     /codon_start=1
                     /protein_id="NP_592791.1"
                     /db_xref="GI:19113703"
                     /db_xref="GeneDB:SPAC1F8.02c"
                     /db_xref="GOA:Q92340"
                     /db_xref="UniProtKB/Swiss-Prot:Q92340"
                     /db_xref="GeneID:2541821"
     gene            complement(88367..90259)
                     /locus_tag="SPAC1F8.03c"
                     /db_xref="GeneID:2541891"
     mRNA            complement(<88367..>90259)
                     /locus_tag="SPAC1F8.03c"
                     /transcript_id="NM_001018192.1"
                     /db_xref="GI:67989417"
                     /db_xref="GeneID:2541891"
     CDS             complement(88367..90259)
                     /locus_tag="SPAC1F8.03c"
                     /note="membrane transporter; unknown specificity; similar
                     to S. pombe SPCC61.01C and SPBC4F6.09; similar to S.
                     cerevisiae SIT1 and ENB1 and TAF1"
                     /codon_start=1
                     /protein_id="NP_592792.1"
                     /db_xref="GI:19113704"
                     /db_xref="GeneDB:SPAC1F8.03c"
                     /db_xref="GOA:Q92341"
                     /db_xref="InterPro:IPR007114"
                     /db_xref="UniProtKB/Swiss-Prot:Q92341"
                     /db_xref="GeneID:2541891"
     gene            complement(92480..93871)
                     /locus_tag="SPAC1F8.04c"
                     /db_xref="GeneID:2541820"
     mRNA            complement(<92480..>93871)
                     /locus_tag="SPAC1F8.04c"
                     /transcript_id="NM_001018193.1"
                     /db_xref="GI:67989418"
                     /db_xref="GeneID:2541820"
     CDS             complement(92480..93871)
                     /locus_tag="SPAC1F8.04c"
                     /note="no apparent S. cerevisiae ortholog"
                     /codon_start=1
                     /protein_id="NP_592793.1"
                     /db_xref="GI:19113705"
                     /db_xref="GeneDB:SPAC1F8.04c"
                     /db_xref="GOA:Q92342"
                     /db_xref="InterPro:IPR006680"
                     /db_xref="InterPro:IPR011059"
                     /db_xref="UniProtKB/Swiss-Prot:Q92342"
                     /db_xref="GeneID:2541820"
     misc_RNA        95961..96204
                     /note="mRNA from SPORF1 2 245"
     gene            96000..96548
                     /gene="isp3"
                     /locus_tag="SPAC1F8.05"
                     /gene_synonym="meu4"
                     /db_xref="GeneID:2541879"
     mRNA            <96000..>96548
                     /gene="isp3"
                     /locus_tag="SPAC1F8.05"
                     /gene_synonym="meu4"
                     /transcript_id="NM_001018194.1"
                     /db_xref="GI:67989419"
                     /db_xref="GeneID:2541879"
     CDS             96000..96548
                     /gene="isp3"
                     /locus_tag="SPAC1F8.05"
                     /gene_synonym="meu4"
                     /codon_start=1
                     /protein_id="NP_592794.1"
                     /db_xref="GI:19113706"
                     /db_xref="GeneDB:SPAC1F8.05"
                     /db_xref="UniProtKB/Swiss-Prot:P40899"
                     /db_xref="GeneID:2541879"
     misc_RNA        96221..96966
                     /note="mRNA from SPORF1 247 992"
     LTR             98631..98942
                     /note="858 (+1) 38 349 TF2"
     LTR             complement(98988..99228)
                     /note="629 (-1) 28 267 TF1"
     gene            100011..101168
                     /locus_tag="SPAC1F8.06"
                     /db_xref="GeneID:2541854"
     mRNA            <100011..>101168
                     /locus_tag="SPAC1F8.06"
                     /transcript_id="NM_001018195.1"
                     /db_xref="GI:67989420"
                     /db_xref="GeneID:2541854"
     CDS             100011..101168
                     /locus_tag="SPAC1F8.06"
                     /note="hypothetical serine-rich protein; similar to S.
                     pombe SPAC8A4.02C and SPAC977.07C (paralogs); putative
                     cell surface protein; possibly S. pombe specific;
                     predicted N-terminal signal sequence"
                     /codon_start=1
                     /protein_id="NP_592795.1"
                     /db_xref="GI:19113707"
                     /db_xref="GeneDB:SPAC1F8.06"
                     /db_xref="UniProtKB/Swiss-Prot:Q92344"
                     /db_xref="GeneID:2541854"
     3'UTR           complement(101715..101759)
                     /note="mRNA from AU011749"
     gene            complement(101760..103544)
                     /locus_tag="SPAC1F8.07c"
                     /db_xref="GeneID:2541874"
     mRNA            complement(<101760..>103544)
                     /locus_tag="SPAC1F8.07c"
                     /transcript_id="NM_001018196.1"
                     /db_xref="GI:67989421"
                     /db_xref="GeneID:2541874"
     CDS             complement(101760..103544)
                     /locus_tag="SPAC1F8.07c"
                     /note="pyruvate decarboxylase (predicted); similar to S.
                     pombe SPAC186.09 (paralog); no apparent S. cerevisiae
                     ortholog"
                     /codon_start=1
                     /protein_id="NP_592796.1"
                     /db_xref="GI:19113708"
                     /db_xref="GeneDB:SPAC1F8.07c"
                     /db_xref="GOA:Q92345"
                     /db_xref="InterPro:IPR000399"
                     /db_xref="UniProtKB/Swiss-Prot:Q92345"
                     /db_xref="GeneID:2541874"
     5'UTR           complement(103545..103594)
                     /note="mRNA from SPD264"
     gene            103941..104303
                     /locus_tag="SPAC1F8.08"
                     /db_xref="GeneID:2541747"
     mRNA            <103941..>104303
                     /locus_tag="SPAC1F8.08"
                     /transcript_id="NM_001018197.1"
                     /db_xref="GI:67989422"
                     /db_xref="GeneID:2541747"
     CDS             103941..104303
                     /locus_tag="SPAC1F8.08"
                     /note="hypothetical protein; sequence orphan; 2 predicted
                     transmembrane helices"
                     /codon_start=1
                     /protein_id="NP_592797.1"
                     /db_xref="GI:19113709"
                     /db_xref="GeneDB:SPAC1F8.08"
                     /db_xref="UniProtKB/TrEMBL:Q9C113"
                     /db_xref="GeneID:2541747"
     LTR             106349..106684
                     /note="496 (+1) 1 344 TF2"
     misc_feature    107156..107161
                     /note="nominal overlap with cosmid SPAC11D3, EM:Z68166 S.
                     pombe chromosome I"
     gene            complement(108908..109147)
                     /locus_tag="SPAC11D3.01c"
                     /db_xref="GeneID:2542984"
     mRNA            complement(<108908..>109147)
                     /locus_tag="SPAC11D3.01c"
                     /transcript_id="NM_001018198.1"
                     /db_xref="GI:67989423"
                     /db_xref="GeneID:2542984"
     CDS             complement(108908..109147)
                     /locus_tag="SPAC11D3.01c"
                     /note="fungal specific protein; similar to N. crassa
                     conidiation-specific protein 6; DUF338; involved in
                     sporulation (predicted); involved in cell wall
                     biosynthesis (predicted); no apparent S. cerevisiae
                     ortholog"
                     /codon_start=1
                     /protein_id="NP_592798.1"
                     /db_xref="GI:19113710"
                     /db_xref="GeneDB:SPAC11D3.01c"
                     /db_xref="UniProtKB/Swiss-Prot:Q10080"
                     /db_xref="GeneID:2542984"
     gene            complement(109829..110281)
                     /locus_tag="SPAC11D3.02c"
                     /db_xref="GeneID:2542974"
     mRNA            complement(<109829..>110281)
                     /locus_tag="SPAC11D3.02c"
                     /transcript_id="NM_001018199.1"
                     /db_xref="GI:67989424"
                     /db_xref="GeneID:2542974"
     CDS             complement(109829..110281)
                     /locus_tag="SPAC11D3.02c"
                     /note="ELLA family protein; acetyltransferase (predicted);
                     no apparent S. cerevisiae ortholog"
                     /codon_start=1
                     /protein_id="NP_592799.1"
                     /db_xref="GI:19113711"
                     /db_xref="GeneDB:SPAC11D3.02c"
                     /db_xref="GOA:Q10081"
                     /db_xref="InterPro:IPR000182"
                     /db_xref="UniProtKB/Swiss-Prot:Q10081"
                     /db_xref="GeneID:2542974"
     gene            complement(111005..111913)
                     /locus_tag="SPAC11D3.03c"
                     /db_xref="GeneID:2542947"
     mRNA            complement(<111005..>111913)
                     /locus_tag="SPAC11D3.03c"
                     /transcript_id="NM_001018200.1"
                     /db_xref="GI:67989425"
                     /db_xref="GeneID:2542947"
     CDS             complement(111005..111913)
                     /locus_tag="SPAC11D3.03c"
                     /note="conserved protein; similar to D. melanogaster
                     CG10208; no apparent S. cerevisiae ortholog"
                     /codon_start=1
                     /protein_id="NP_592800.1"
                     /db_xref="GI:19113712"
                     /db_xref="GeneDB:SPAC11D3.03c"
                     /db_xref="UniProtKB/Swiss-Prot:Q10082"
                     /db_xref="GeneID:2542947"
     gene            complement(112917..113309)
                     /locus_tag="SPAC11D3.04c"
                     /db_xref="GeneID:2543007"
     mRNA            complement(<112917..>113309)
                     /locus_tag="SPAC11D3.04c"
                     /transcript_id="NM_001018201.1"
                     /db_xref="GI:67989426"
                     /db_xref="GeneID:2543007"
     CDS             complement(112917..113309)
                     /locus_tag="SPAC11D3.04c"
                     /note="hypothetical protein; sequence orphan; has
                     transcript profile on microarray"
                     /codon_start=1
                     /protein_id="NP_592801.1"
                     /db_xref="GI:19113713"
                     /db_xref="GeneDB:SPAC11D3.04c"
                     /db_xref="UniProtKB/Swiss-Prot:Q10083"
                     /db_xref="GeneID:2543007"
     gene            114080..115720
                     /locus_tag="SPAC11D3.05"
                     /db_xref="GeneID:2542991"
     mRNA            <114080..>115720
                     /locus_tag="SPAC11D3.05"
                     /transcript_id="NM_001018202.1"
                     /db_xref="GI:67989427"
                     /db_xref="GeneID:2542991"
     CDS             114080..115720
                     /locus_tag="SPAC11D3.05"
                     /note="MFS drug efflux transporter; unknown specificity;
                     similar to S. pombe SPBC530.02 and SPCC794.04C paralog;
                     similar to S. cerevisiae TPO1; 11 predicted transmembrane
                     helices"
                     /codon_start=1
                     /protein_id="NP_592802.1"
                     /db_xref="GI:19113714"
                     /db_xref="GeneDB:SPAC11D3.05"
                     /db_xref="GOA:Q10084"
                     /db_xref="InterPro:IPR005828"
                     /db_xref="InterPro:IPR007114"
                     /db_xref="UniProtKB/Swiss-Prot:Q10084"
                     /db_xref="GeneID:2542991"
     gene            116693..118060
                     /locus_tag="SPAC11D3.06"
                     /db_xref="GeneID:2542994"
     mRNA            <116693..>118060
                     /locus_tag="SPAC11D3.06"
                     /transcript_id="NM_001018203.1"
                     /db_xref="GI:67989428"
                     /db_xref="GeneID:2542994"
     CDS             116693..118060
                     /locus_tag="SPAC11D3.06"
                     /note="MatE family transporter; unknown specificity; 10
                     predicted transmembrane helices; similar to S. cerevisiae
                     YDR338C and YHR032C; similar to S. pombe SPCC4B3.13 and
                     SPAC323.07c"
                     /codon_start=1
                     /protein_id="NP_592803.1"
                     /db_xref="GI:19113715"
                     /db_xref="GeneDB:SPAC11D3.06"
                     /db_xref="GOA:Q10085"
                     /db_xref="InterPro:IPR002528"
                     /db_xref="UniProtKB/Swiss-Prot:Q10085"
                     /db_xref="GeneID:2542994"
     gene            complement(118195..120108)
                     /locus_tag="SPAC11D3.07c"
                     /db_xref="GeneID:2541653"
     mRNA            complement(join(118195..119827,119930..120108))
                     /locus_tag="SPAC11D3.07c"
                     /transcript_id="NM_001018204.1"
                     /db_xref="GI:67989429"
                     /db_xref="GeneID:2541653"
     CDS             complement(join(118195..119827,119930..120108))
                     /locus_tag="SPAC11D3.07c"
                     /note="involved in transcriptional regulation; zinc finger
                     protein; zf-fungal Zn(2)-Cys(6) binuclear cluster domain;
                     similar to S. pombe SPAPB2C8.02 and SPBC1773.16C and
                     SPBC1773.12 and SPBC530.05 and SPBC530.08 (paralogs);
                     similar to S. cerevisiae YJL206C"
                     /codon_start=1
                     /protein_id="NP_592804.1"
                     /db_xref="GI:19113716"
                     /db_xref="GeneDB:SPAC11D3.07c"
                     /db_xref="GOA:Q10086"
                     /db_xref="InterPro:IPR001138"
                     /db_xref="InterPro:IPR007219"
                     /db_xref="UniProtKB/Swiss-Prot:Q10086"
                     /db_xref="GeneID:2541653"
     misc_feature    complement(120007..120093)
                     /locus_tag="SPAC11D3.07c"
                     /note="PS00463 fungal Zn(2)-Cys(6) binuclear cluster
                     domain"
     gene            complement(120556..122208)
                     /locus_tag="SPAC11D3.08c"
                     /db_xref="GeneID:2542911"
     mRNA            complement(<120556..>122208)
                     /locus_tag="SPAC11D3.08c"
                     /transcript_id="NM_001018205.1"
                     /db_xref="GI:67989430"
                     /db_xref="GeneID:2542911"
     CDS             complement(120556..122208)
                     /locus_tag="SPAC11D3.08c"
                     /note="amino acid permease family; 12 predicted
                     transmembrane helices; similar to S. pombe SPBC15C4.04C
                     and SPAPB24D3.02C and SPCC74.04 and SPAC1039.01 and
                     SPCC584.13 and SPAC9.10 and SPCC794.03; similar to S.
                     cerevisiae YKL174C and YGL077C and YNR056C and YDL210W"
                     /codon_start=1
                     /protein_id="NP_592805.1"
                     /db_xref="GI:19113717"
                     /db_xref="GeneDB:SPAC11D3.08c"
                     /db_xref="GOA:Q10087"
                     /db_xref="InterPro:IPR002293"
                     /db_xref="InterPro:IPR004840"
                     /db_xref="InterPro:IPR004841"
                     /db_xref="UniProtKB/Swiss-Prot:Q10087"
                     /db_xref="GeneID:2542911"
     gene            122845..124029
                     /locus_tag="SPAC11D3.09"
                     /db_xref="GeneID:2541568"
     mRNA            <122845..>124029
                     /locus_tag="SPAC11D3.09"
                     /transcript_id="NM_001018206.1"
                     /db_xref="GI:67989431"
                     /db_xref="GeneID:2541568"
     CDS             122845..124029
                     /locus_tag="SPAC11D3.09"
                     /note="arginase family protein; agmatinase (predicted); no
                     apparent S. cerevisiae ortholog; predicted N-terminal
                     signal sequence; similar to S. pombe SPAPB24D3.03
                     (paralog)"
                     /codon_start=1
                     /protein_id="NP_592806.1"
                     /db_xref="GI:19113718"
                     /db_xref="GeneDB:SPAC11D3.09"
                     /db_xref="GOA:Q10088"
                     /db_xref="InterPro:IPR005924"
                     /db_xref="InterPro:IPR006035"
                     /db_xref="UniProtKB/Swiss-Prot:Q10088"
                     /db_xref="GeneID:2541568"
     gene            125582..126886
                     /locus_tag="SPAC11D3.10"
                     /db_xref="GeneID:2542999"
     mRNA            <125582..>126886
                     /locus_tag="SPAC11D3.10"
                     /transcript_id="NM_001018207.1"
                     /db_xref="GI:67989432"
                     /db_xref="GeneID:2542999"
     CDS             125582..126886
                     /locus_tag="SPAC11D3.10"
                     /note="aminotransferase (predicted); similar to S. pombe
                     SPCC777.03c (paralog); cysteine desulfurase (predicted);
                     no apparent S. cerevisiae ortholog"
                     /codon_start=1
                     /protein_id="NP_592807.1"
                     /db_xref="GI:19113719"
                     /db_xref="GeneDB:SPAC11D3.10"
                     /db_xref="GOA:Q10089"
                     /db_xref="InterPro:IPR000192"
                     /db_xref="UniProtKB/Swiss-Prot:Q10089"
                     /db_xref="GeneID:2542999"
     gene            complement(127165..129185)
                     /locus_tag="SPAC11D3.11c"
                     /gene_synonym="SPAC11D3.12c"
                     /pseudo
                     /db_xref="GeneID:3361387"
     misc_feature    complement(127165..129185)
                     /locus_tag="SPAC11D3.11c"
                     /gene_synonym="SPAC11D3.12c"
                     /note="possible pseudogene; 1 frameshift; putative
                     transcriptional activator; zinc finger protein; similar to
                     S. pombe SPCC757.04"
                     /pseudo
                     /db_xref="PSEUDO:CAA92312.2"
     misc_feature    128025..128135
                     /note="PCR verified framshift in 972h-"
     gene            130329..130997
                     /locus_tag="SPAC11D3.13"
                     /db_xref="GeneID:2542927"
     mRNA            <130329..>130997
                     /locus_tag="SPAC11D3.13"
                     /transcript_id="NM_001018208.1"
                     /db_xref="GI:67989433"
                     /db_xref="GeneID:2542927"
     CDS             130329..130997
                     /locus_tag="SPAC11D3.13"
                     /note="conserved protein; ThiJ domain; similar to S. pombe
                     SPBC947.09 and SPCC757.03C and SPAC5H10.02C; similar to S.
                     cerevisiae YDR533C and YPL280W and YOR391C and YMR322C"
                     /codon_start=1
                     /protein_id="NP_592808.1"
                     /db_xref="GI:19113720"
                     /db_xref="GeneDB:SPAC11D3.13"
                     /db_xref="InterPro:IPR002818"
                     /db_xref="UniProtKB/Swiss-Prot:Q10092"
                     /db_xref="GeneID:2542927"
     gene            complement(131319..135101)
                     /locus_tag="SPAC11D3.14c"
                     /db_xref="GeneID:2542986"
     mRNA            complement(<131319..>135101)
                     /locus_tag="SPAC11D3.14c"
                     /transcript_id="NM_001018209.1"
                     /db_xref="GI:67989434"
                     /db_xref="GeneID:2542986"
     CDS             complement(131319..135101)
                     /locus_tag="SPAC11D3.14c"
                     /note="oxoprolinase (predicted); similar to S. cerevisiae
                     YKL215C; similar to S. pombe SPAC11D3.15 (paralog)"
                     /codon_start=1
                     /protein_id="NP_592809.1"
                     /db_xref="GI:19113721"
                     /db_xref="GeneDB:SPAC11D3.14c"
                     /db_xref="GOA:Q10093"
                     /db_xref="InterPro:IPR002821"
                     /db_xref="InterPro:IPR003692"
                     /db_xref="InterPro:IPR008040"
                     /db_xref="UniProtKB/Swiss-Prot:Q10093"
                     /db_xref="GeneID:2542986"
     misc_feature    135578
                     /note="true left end of c5H10"
     gene            136331..140284
                     /locus_tag="SPAC11D3.15"
                     /db_xref="GeneID:2542983"
     mRNA            <136331..>140284
                     /locus_tag="SPAC11D3.15"
                     /transcript_id="NM_001018210.1"
                     /db_xref="GI:67989435"
                     /db_xref="GeneID:2542983"
     CDS             136331..140284
                     /locus_tag="SPAC11D3.15"
                     /note="oxoprolinase (predicted); similar to S. cerevisiae
                     YKL215C; similar to S. pombe SPAC11D3.14c (paralog)"
                     /codon_start=1
                     /protein_id="NP_592810.1"
                     /db_xref="GI:19113722"
                     /db_xref="GeneDB:SPAC11D3.15"
                     /db_xref="GOA:Q10094"
                     /db_xref="InterPro:IPR002821"
                     /db_xref="InterPro:IPR003692"
                     /db_xref="InterPro:IPR008040"
                     /db_xref="UniProtKB/Swiss-Prot:Q10094"
                     /db_xref="GeneID:2542983"
     gene            complement(140805..141200)
                     /locus_tag="SPAC11D3.16c"
                     /db_xref="GeneID:2542990"
     mRNA            complement(<140805..>141200)
                     /locus_tag="SPAC11D3.16c"
                     /transcript_id="NM_001018211.1"
                     /db_xref="GI:67989436"
                     /db_xref="GeneID:2542990"
     CDS             complement(140805..141200)
                     /locus_tag="SPAC11D3.16c"
                     /note="hypothetical protein; sequence orphan"
                     /codon_start=1
                     /protein_id="NP_592811.1"
                     /db_xref="GI:19113723"
                     /db_xref="GeneDB:SPAC11D3.16c"
                     /db_xref="UniProtKB/Swiss-Prot:Q10095"
                     /db_xref="GeneID:2542990"
     gene            142675..144432
                     /locus_tag="SPAC11D3.17"
                     /db_xref="GeneID:2543006"
     mRNA            <142675..>144432
                     /locus_tag="SPAC11D3.17"
                     /transcript_id="NM_001018212.1"
                     /db_xref="GI:67989437"
                     /db_xref="GeneID:2543006"
     CDS             142675..144432
                     /locus_tag="SPAC11D3.17"
                     /note="involved in transcriptional regulation (predicted);
                     zinc finger protein; zf-C2H2 type; no apparent orthologs"
                     /codon_start=1
                     /protein_id="NP_592812.1"
                     /db_xref="GI:19113724"
                     /db_xref="GeneDB:SPAC11D3.17"
                     /db_xref="GOA:Q10096"
                     /db_xref="InterPro:IPR007087"
                     /db_xref="InterPro:IPR008974"
                     /db_xref="UniProtKB/Swiss-Prot:Q10096"
                     /db_xref="GeneID:2543006"
     misc_feature    142771..142833
                     /locus_tag="SPAC11D3.17"
                     /note="PS00028 zinc finger, C2H2 type, domain"
     misc_feature    142855..142920
                     /locus_tag="SPAC11D3.17"
                     /note="PS00028 zinc finger, C2H2 type, domain"
     gene            complement(144862..146358)
                     /locus_tag="SPAC11D3.18c"
                     /db_xref="GeneID:2543005"
     mRNA            complement(<144862..>146358)
                     /locus_tag="SPAC11D3.18c"
                     /transcript_id="NM_001018213.1"
                     /db_xref="GI:67989438"
                     /db_xref="GeneID:2543005"
     CDS             complement(144862..146358)
                     /locus_tag="SPAC11D3.18c"
                     /note="membrane transporter; unknown specificity; similar
                     to S. cerevisiae TNA1; similar to S. pombe SPAC1039.04 and
                     SPAC1683.12 and SPAC1002.16C"
                     /codon_start=1
                     /protein_id="NP_592813.1"
                     /db_xref="GI:19113725"
                     /db_xref="GeneDB:SPAC11D3.18c"
                     /db_xref="GOA:Q10097"
                     /db_xref="InterPro:IPR007114"
                     /db_xref="UniProtKB/Swiss-Prot:Q10097"
                     /db_xref="GeneID:2543005"
     misc_feature    146442..146447
                     /note="nominal overlap with cosmid SPAC5H10, EM:Z49811
                     S.pombe chromosome 1"
     gene            146974..147879
                     /locus_tag="SPAC5H10.01"
                     /db_xref="GeneID:2541830"
     mRNA            <146974..>147879
                     /locus_tag="SPAC5H10.01"
                     /transcript_id="NM_001018214.1"
                     /db_xref="GI:67989439"
                     /db_xref="GeneID:2541830"
     CDS             146974..147879
                     /locus_tag="SPAC5H10.01"
                     /note="hypothetical protein; no apparent S. cerevisiae
                     ortholog"
                     /codon_start=1
                     /protein_id="NP_592814.1"
                     /db_xref="GI:19113726"
                     /db_xref="GeneDB:SPAC5H10.01"
                     /db_xref="InterPro:IPR009906"
                     /db_xref="UniProtKB/Swiss-Prot:Q09674"
                     /db_xref="GeneID:2541830"
     gene            complement(148213..148935)
                     /locus_tag="SPAC5H10.02c"
                     /db_xref="GeneID:2541799"
     mRNA            complement(<148213..>148935)
                     /locus_tag="SPAC5H10.02c"
                     /transcript_id="NM_001018215.1"
                     /db_xref="GI:67989440"
                     /db_xref="GeneID:2541799"
     CDS             complement(148213..148935)
                     /locus_tag="SPAC5H10.02c"
                     /note="hypothetical protein; DJ-1/Pfp1 family; similar to
                     S. pombe SPCC757.03c; similar to S. cerevisiae YDR533C"
                     /codon_start=1
                     /protein_id="NP_592815.1"
                     /db_xref="GI:19113727"
                     /db_xref="GeneDB:SPAC5H10.02c"
                     /db_xref="InterPro:IPR002818"
                     /db_xref="UniProtKB/Swiss-Prot:Q09675"
                     /db_xref="GeneID:2541799"
     gene            149658..149776
                     /gene="5SrRNA"
                     /locus_tag="SPRNA_5SrRNA"
                     /db_xref="GeneID:3361390"
     rRNA            149658..149776
                     /gene="5SrRNA"
                     /locus_tag="SPRNA_5SrRNA"
                     /db_xref="GeneID:3361390"
     gene            151913..152572
                     /locus_tag="SPAC5H10.03"
                     /db_xref="GeneID:2541759"
     mRNA            <151913..>152572
                     /locus_tag="SPAC5H10.03"
                     /transcript_id="NM_001018216.1"
                     /db_xref="GI:67989441"
                     /db_xref="GeneID:2541759"
     CDS             151913..152572
                     /locus_tag="SPAC5H10.03"
                     /note="putative phosphoglycerate mutase; similar to S.
                     cerevisiae YOR283W; similar to S. pombe SPAC513.02
                     (paralog)"
                     /codon_start=1
                     /protein_id="NP_592816.1"
                     /db_xref="GI:19113728"
                     /db_xref="GeneDB:SPAC5H10.03"
                     /db_xref="GOA:Q09676"
                     /db_xref="UniProtKB/Swiss-Prot:Q09676"
                     /db_xref="GeneID:2541759"
     misc_feature    151943..151972
                     /locus_tag="SPAC5H10.03"
                     /note="PS00175 Phosphoglycerate mutase family
                     phosphohistidine signature"
     gene            153387..154535
                     /locus_tag="SPAC5H10.04"
                     /db_xref="GeneID:2541543"
     mRNA            <153387..>154535
                     /locus_tag="SPAC5H10.04"
                     /transcript_id="NM_001018217.1"
                     /db_xref="GI:67989442"
                     /db_xref="GeneID:2541543"
     CDS             153387..154535
                     /locus_tag="SPAC5H10.04"
                     /note="putative NADPH dehydrogenase; similar to S. pombe
                     SPAC5H10.10 (paralogs); similar to S. cerevisiae OYE2 and
                     OYE3"
                     /codon_start=1
                     /protein_id="NP_592817.1"
                     /db_xref="GI:19113729"
                     /db_xref="GeneDB:SPAC5H10.04"
                     /db_xref="GOA:Q09670"
                     /db_xref="InterPro:IPR001155"
                     /db_xref="UniProtKB/Swiss-Prot:Q09670"
                     /db_xref="GeneID:2541543"
     gene            complement(154807..155397)
                     /locus_tag="SPAC5H10.05c"
                     /db_xref="GeneID:2542621"
     mRNA            complement(<154807..>155397)
                     /locus_tag="SPAC5H10.05c"
                     /transcript_id="NM_001018218.1"
                     /db_xref="GI:67989443"
                     /db_xref="GeneID:2542621"
     CDS             complement(154807..155397)
                     /locus_tag="SPAC5H10.05c"
                     /note="NADHdh_2 domain protein; no apparent S. cerevisiae
                     ortholog"
                     /codon_start=1
                     /protein_id="NP_592818.1"
                     /db_xref="GI:19113730"
                     /db_xref="GeneDB:SPAC5H10.05c"
                     /db_xref="GOA:Q09677"
                     /db_xref="InterPro:IPR003680"
                     /db_xref="UniProtKB/Swiss-Prot:Q09677"
                     /db_xref="GeneID:2542621"
     gene            complement(156548..157816)
                     /locus_tag="SPAC5H10.06c"
                     /db_xref="GeneID:2542714"
     mRNA            complement(<156548..>157816)
                     /locus_tag="SPAC5H10.06c"
                     /transcript_id="NM_001018219.1"
                     /db_xref="GI:67989444"
                     /db_xref="GeneID:2542714"
     CDS             complement(156548..157816)
                     /locus_tag="SPAC5H10.06c"
                     /note="iron containing alcohol dehydrogenase; similar to
                     S. cerevisiae ADH4"
                     /codon_start=1
                     /protein_id="NP_592819.1"
                     /db_xref="GI:19113731"
                     /db_xref="GeneDB:SPAC5H10.06c"
                     /db_xref="GOA:Q09669"
                     /db_xref="InterPro:IPR001670"
                     /db_xref="UniProtKB/Swiss-Prot:Q09669"
                     /db_xref="GeneID:2542714"
     misc_RNA        159134..159329
                     /note="mRNA from AU012120; not associated with an ORF"
     gene            159203..159472
                     /locus_tag="SPAC5H10.07"
                     /db_xref="GeneID:2542699"
     mRNA            <159203..>159472
                     /locus_tag="SPAC5H10.07"
                     /transcript_id="NM_001018220.1"
                     /db_xref="GI:67989445"
                     /db_xref="GeneID:2542699"
     CDS             159203..159472
                     /locus_tag="SPAC5H10.07"
                     /note="hypothetical protein; sequence orphan; has EST"
                     /codon_start=1
                     /protein_id="NP_592820.1"
                     /db_xref="GI:19113732"
                     /db_xref="GeneDB:SPAC5H10.07"
                     /db_xref="UniProtKB/Swiss-Prot:Q09678"
                     /db_xref="GeneID:2542699"
     3'UTR           complement(159880..160093)
                     /note="mRNA from AU008147"
     gene            complement(160094..160945)
                     /gene="pan6"
                     /locus_tag="SPAC5H10.08c"
                     /db_xref="GeneID:2541618"
     mRNA            complement(<160094..>160945)
                     /gene="pan6"
                     /locus_tag="SPAC5H10.08c"
                     /transcript_id="NM_001018221.1"
                     /db_xref="GI:67989446"
                     /db_xref="GeneID:2541618"
     CDS             complement(160094..160945)
                     /gene="pan6"
                     /locus_tag="SPAC5H10.08c"
                     /note="involved in pantothenate biosynthesis (last step)
                     (pers. comm. J. Stolz); possibly coexpressed with
                     SPAC5H10.09c which is also involved in pantothenate
                     biosynthesis; similar to S. cerevisiae PAN6"
                     /codon_start=1
                     /protein_id="NP_592821.1"
                     /db_xref="GI:19113733"
                     /db_xref="GeneDB:SPAC5H10.08c"
                     /db_xref="GOA:Q09673"
                     /db_xref="InterPro:IPR003721"
                     /db_xref="InterPro:IPR004821"
                     /db_xref="UniProtKB/Swiss-Prot:Q09673"
                     /db_xref="GeneID:2541618"
     gene            complement(160977..161780)
                     /locus_tag="SPAC5H10.09c"
                     /db_xref="GeneID:2542731"
     mRNA            complement(<160977..>161780)
                     /locus_tag="SPAC5H10.09c"
                     /transcript_id="NM_001018222.1"
                     /db_xref="GI:67989447"
                     /db_xref="GeneID:2542731"
     CDS             complement(160977..161780)
                     /locus_tag="SPAC5H10.09c"
                     /note="putative 3-methyl-2-oxobutanoate
                     hydroxymethyltransferase; involved in pantothenate
                     biosynthesis (first step) (predicted); possibly
                     coexpressed with SPAC5H10.08c which is also involved in
                     pantothenate biosynthesis; similar to S. cerevisiae
                     YIL145C"
                     /codon_start=1
                     /protein_id="NP_592822.1"
                     /db_xref="GI:19113734"
                     /db_xref="GeneDB:SPAC5H10.09c"
                     /db_xref="GOA:Q09672"
                     /db_xref="InterPro:IPR003700"
                     /db_xref="UniProtKB/Swiss-Prot:Q09672"
                     /db_xref="GeneID:2542731"
     gene            162960..164138
                     /locus_tag="SPAC5H10.10"
                     /db_xref="GeneID:2541553"
     mRNA            <162960..>164138
                     /locus_tag="SPAC5H10.10"
                     /transcript_id="NM_001018223.1"
                     /db_xref="GI:67989448"
                     /db_xref="GeneID:2541553"
     CDS             162960..164138
                     /locus_tag="SPAC5H10.10"
                     /note="putative NADPH dehydrogenase; similar to S. pombe
                     SPAC5H10.04 (paralog); similar to S. cerevisiae OYE2 and
                     OYE3"
                     /codon_start=1
                     /protein_id="NP_592823.1"
                     /db_xref="GI:19113735"
                     /db_xref="GeneDB:SPAC5H10.10"
                     /db_xref="GOA:Q09671"
                     /db_xref="InterPro:IPR001155"
                     /db_xref="UniProtKB/Swiss-Prot:Q09671"
                     /db_xref="GeneID:2541553"
     gene            164728..165717
                     /locus_tag="SPAC5H10.11"
                     /gene_synonym="gmh1"
                     /db_xref="GeneID:2542018"
     mRNA            <164728..>165717
                     /locus_tag="SPAC5H10.11"
                     /gene_synonym="gmh1"
                     /transcript_id="NM_001018224.1"
                     /db_xref="GI:67989449"
                     /db_xref="GeneID:2542018"
     CDS             164728..165717
                     /locus_tag="SPAC5H10.11"
                     /gene_synonym="gmh1"
                     /note="galactosyltransferase;
                     alpha-1,2-galactosyltransferase; GMA12/MNN10 family;
                     predicted N-terminal signal sequence; involved in
                     galactosylation of cell surface glycoproteins (predicted)
                     (PMID 9839953); similar to S. pombe gmh3 and gmh2 and
                     gma12 and SPBC1289.13C and SPAC5H10.13C and SPAC637.06 and
                     SPBC8D2.17 (paralogs); similar to S. cerevisiae MNN10 and
                     MNN11"
                     /codon_start=1
                     /protein_id="NP_592824.1"
                     /db_xref="GI:19113736"
                     /db_xref="GeneDB:SPAC5H10.11"
                     /db_xref="GOA:Q09679"
                     /db_xref="InterPro:IPR008630"
                     /db_xref="UniProtKB/Swiss-Prot:Q09679"
                     /db_xref="GeneID:2542018"
     gene            complement(166420..167535)
                     /locus_tag="SPAC5H10.12c"
                     /db_xref="GeneID:2541724"
     mRNA            complement(<166420..>167535)
                     /locus_tag="SPAC5H10.12c"
                     /transcript_id="NM_001018225.1"
                     /db_xref="GI:67989450"
                     /db_xref="GeneID:2541724"
     CDS             complement(166420..167535)
                     /locus_tag="SPAC5H10.12c"
                     /note="galactosyltransferase family 8; GlcNac transferase
                     (predicted); similar to S. pombe SPBC4C3.09 and
                     SPBC4C3.08; similar to S. cerevisiae YOR320C; predicted
                     N-terminal signal sequence"
                     /codon_start=1
                     /protein_id="NP_592825.1"
                     /db_xref="GI:19113737"
                     /db_xref="GeneDB:SPAC5H10.12c"
                     /db_xref="GOA:Q09680"
                     /db_xref="InterPro:IPR002495"
                     /db_xref="UniProtKB/Swiss-Prot:Q09680"
                     /db_xref="GeneID:2541724"
     gene            complement(168810..169850)
                     /locus_tag="SPAC5H10.13c"
                     /gene_synonym="gmh2"
                     /db_xref="GeneID:2542227"
     mRNA            complement(<168810..>169850)
                     /locus_tag="SPAC5H10.13c"
                     /gene_synonym="gmh2"
                     /transcript_id="NM_001018226.1"
                     /db_xref="GI:67989451"
                     /db_xref="GeneID:2542227"
     CDS             complement(168810..169850)
                     /locus_tag="SPAC5H10.13c"
                     /gene_synonym="gmh2"
                     /note="galactosyltransferase;
                     alpha-1,2-galactosyltransferase (predicted); GMA12/MNN10
                     family; predicted N-terminal signal sequence; involved in
                     galactosylation of cell surface glycoproteins (predicted)
                     (PMID 9839953); similar to S. pombe gmh3 and gmh1 and
                     gma12 and SPBC1289.13C and SPAC5H10.13C and SPAC637.06 and
                     SPBC8D2.17 (paralogs); similar to S. cerevisiae MNN10 and
                     MNN11"
                     /codon_start=1
                     /protein_id="NP_592826.1"
                     /db_xref="GI:19113738"
                     /db_xref="GeneDB:SPAC5H10.13c"
                     /db_xref="GOA:Q09681"
                     /db_xref="InterPro:IPR008630"
                     /db_xref="UniProtKB/Swiss-Prot:Q09681"
                     /db_xref="GeneID:2542227"
     gene            complement(170972..174373)
                     /gene="rad8"
                     /locus_tag="SPAC13G6.01c"
                     /gene_synonym="SPAC5H10.14c"
                     /db_xref="GeneID:3361391"
     mRNA            complement(<170972..>174373)
                     /gene="rad8"
                     /locus_tag="SPAC13G6.01c"
                     /gene_synonym="SPAC5H10.14c"
                     /transcript_id="NM_001018228.1"
                     /db_xref="GI:67989452"
                     /db_xref="GeneID:3361391"
     CDS             complement(170972..174373)
                     /gene="rad8"
                     /locus_tag="SPAC13G6.01c"
                     /gene_synonym="SPAC5H10.14c"
                     /note="SNF2 family; DEAD/DEAH box helicase; involved in
                     DNA repair (PMID 8290359); helicase C-terminal domain;
                     similar to S. cerevisiae RAD5; involved in
                     nucleotide-excision repair (PMID 12226100)"
                     /codon_start=1
                     /protein_id="NP_001018178.1"
                     /db_xref="GI:67989453"
                     /db_xref="GeneDB:SPAC13G6.01c"
                     /db_xref="GOA:P36607"
                     /db_xref="UniProtKB/Swiss-Prot:P36607"
                     /db_xref="GeneID:3361391"
     misc_feature    171162..171286
                     /note="nominal overlap with cosmid SPAC13G6, EM:Z54308
                     S.pombe chromosome 1"
     gene            complement(175013..175771)
                     /locus_tag="SPAC13G6.02c"
                     /gene_synonym="rps1-1; rps101; rps3a-1"
                     /db_xref="GeneID:2542817"
     mRNA            complement(<175013..>175771)
                     /locus_tag="SPAC13G6.02c"
                     /gene_synonym="rps1-1; rps101; rps3a-1"
                     /transcript_id="NM_001018229.1"
                     /db_xref="GI:67989454"
                     /db_xref="GeneID:2542817"
     CDS             complement(175013..175771)
                     /locus_tag="SPAC13G6.02c"
                     /gene_synonym="rps1-1; rps101; rps3a-1"
                     /note="40S ribosomal protein S3a(S1); similar to S.
                     cerevisiae RPS1A and RPS1B"
                     /codon_start=1
                     /protein_id="NP_592828.1"
                     /db_xref="GI:19113740"
                     /db_xref="GeneDB:SPAC13G6.02c"
                     /db_xref="GOA:Q09781"
                     /db_xref="UniProtKB/Swiss-Prot:Q09781"
                     /db_xref="GeneID:2542817"
     promoter        complement(175826..175833)
                     /note="Homol D box"
     gene            177292..179568
                     /locus_tag="SPAC13G6.03"
                     /db_xref="GeneID:2542835"
     mRNA            <177292..>179568
                     /locus_tag="SPAC13G6.03"
                     /transcript_id="NM_001018230.1"
                     /db_xref="GI:67989455"
                     /db_xref="GeneID:2542835"
     CDS             177292..179568
                     /locus_tag="SPAC13G6.03"
                     /note="involved in glycosylphospatidylinositol
                     modification (predicted); phosphoethanolamine
                     N-methyltransferase activity (predicted); predicted
                     N-terminal signal sequence; 9 predicted transmembrane
                     helices; similar to S. cerevisiae LAS21"
                     /codon_start=1
                     /protein_id="NP_592829.1"
                     /db_xref="GI:19113741"
                     /db_xref="GeneDB:SPAC13G6.03"
                     /db_xref="GOA:Q09782"
                     /db_xref="InterPro:IPR002591"
                     /db_xref="UniProtKB/Swiss-Prot:Q09782"
                     /db_xref="GeneID:2542835"
     3'UTR           179569..180028
                     /note="mRNA from AU010392"
     gene            180423..180776
                     /locus_tag="SPAC13G6.04"
                     /gene_synonym="tim8"
                     /db_xref="GeneID:2542819"
     mRNA            join(<180423..180528,180586..>180776)
                     /locus_tag="SPAC13G6.04"
                     /gene_synonym="tim8"
                     /transcript_id="NM_001018231.1"
                     /db_xref="GI:67989456"
                     /db_xref="GeneID:2542819"
     CDS             join(180423..180528,180586..180776)
                     /locus_tag="SPAC13G6.04"
                     /gene_synonym="tim8"
                     /note="mitochondrial carrier (predicted); involved in
                     import of zinc finger protein; similar to S. cerevisiae
                     TIM8"
                     /codon_start=1
                     /protein_id="NP_592830.1"
                     /db_xref="GI:19113742"
                     /db_xref="GeneDB:SPAC13G6.04"
                     /db_xref="GOA:Q09783"
                     /db_xref="InterPro:IPR004217"
                     /db_xref="UniProtKB/Swiss-Prot:Q09783"
                     /db_xref="GeneID:2542819"
     3'UTR           complement(180903..181076)
                     /note="mRNA from spc00076"
     gene            complement(181077..182170)
                     /locus_tag="SPAC13G6.05c"
                     /db_xref="GeneID:2542905"
     mRNA            complement(join(181077..181436,181485..181574,
                     181632..181749,182001..182170))
                     /locus_tag="SPAC13G6.05c"
                     /transcript_id="NM_001018232.1"
                     /db_xref="GI:67989457"
                     /db_xref="GeneID:2542905"
     CDS             complement(join(181077..181436,181485..181574,
                     181632..181749,182001..182170))
                     /locus_tag="SPAC13G6.05c"
                     /note="TRAPP (predicted); involved in intracellular
                     protein transport (predicted); similar to S. cerevisiae
                     TRS33"
                     /codon_start=1
                     /protein_id="NP_592831.1"
                     /db_xref="GI:19113743"
                     /db_xref="GeneDB:SPAC13G6.05c"
                     /db_xref="InterPro:IPR007194"
                     /db_xref="UniProtKB/Swiss-Prot:Q09784"
                     /db_xref="GeneID:2542905"
     misc_feature    complement(181437..181454)
                     /locus_tag="SPAC13G6.05c"
                     /note="ctaatcgtttctttttag, splice branch and acceptor"
     misc_feature    complement(181479..181484)
                     /locus_tag="SPAC13G6.05c"
                     /note="gtaagc, splice donor sequence"
     misc_feature    complement(181575..181594)
                     /locus_tag="SPAC13G6.05c"
                     /note="ctaacggtttaaaaatttag, splice branch and acceptor"
     misc_feature    complement(181626..181631)
                     /locus_tag="SPAC13G6.05c"
                     /note="gtacaa, splice donor sequence"
     misc_feature    complement(181750..181761)
                     /locus_tag="SPAC13G6.05c"
                     /note="ttgattgaacag, splice branch and acceptor"
     misc_feature    complement(181995..182000)
                     /locus_tag="SPAC13G6.05c"
                     /note="gtaagt, splice donor sequence"
     gene            complement(182976..186029)
                     /locus_tag="SPAC13G6.06c"
                     /db_xref="GeneID:2542828"
     mRNA            complement(<182976..>186029)
                     /locus_tag="SPAC13G6.06c"
                     /transcript_id="NM_001018233.1"
                     /db_xref="GI:67989458"
                     /db_xref="GeneID:2542828"
     CDS             complement(182976..186029)
                     /locus_tag="SPAC13G6.06c"
                     /note="glycine dehydrogenase (decarboxylating)
                     (predicted); involved in glycine metabolism (predicted);
                     glycine dehydrogenase (decarboxylating) activity
                     (predicted); localization glycine cleavage system complex
                     (predicted); similar to S. cerevisiae YMR189W;
                     PATH:MAP00260;
                     aspect=P; term=glycine metabolism; GOid=GO:0006544;
                     evidence=ISS; db_xref=GOC:unpublished; with=SPTR:P49095;
                     date=20030610;
                     aspect=F; term=glycine dehydrogenase (decarboxylating)
                     activity; GOid=GO:0004375; evidence=ISS;
                     db_xref=GOC:unpublished; with=SPTR:P49095; date=20030610;
                     aspect=C; term=glycine cleavage system complex;
                     GOid=GO:0005960; evidence=ISS; db_xref=GOC:unpublished;
                     with=SPTR:P49095; date=20030610;
                     aspect=C; term=mitochondrion; GOid=GO:0005739;
                     evidence=ISS; db_xref=GOC:unpublished; with=SPTR:;P49095
                     date=20030610"
                     /codon_start=1
                     /protein_id="NP_592832.1"
                     /db_xref="GI:19113744"
                     /db_xref="GeneDB:SPAC13G6.06c"
                     /db_xref="GOA:Q09785"
                     /db_xref="InterPro:IPR003437"
                     /db_xref="UniProtKB/Swiss-Prot:Q09785"
                     /db_xref="GeneID:2542828"
     gene            complement(186844..187563)
                     /locus_tag="SPAC13G6.07c"
                     /gene_synonym="rps6-1; rps601"
                     /db_xref="GeneID:2542870"
     mRNA            complement(<186844..>187563)
                     /locus_tag="SPAC13G6.07c"
                     /gene_synonym="rps6-1; rps601"
                     /transcript_id="NM_001018234.1"
                     /db_xref="GI:67989459"
                     /db_xref="GeneID:2542870"
     CDS             complement(186844..187563)
                     /locus_tag="SPAC13G6.07c"
                     /gene_synonym="rps6-1; rps601"
                     /note="40S ribosomal protein S6; similar to S. cerevisiae
                     RPS6A and RPS6B"
                     /codon_start=1
                     /protein_id="NP_592833.1"
                     /db_xref="GI:19113745"
                     /db_xref="GeneDB:SPAC13G6.07c"
                     /db_xref="GOA:P05752"
                     /db_xref="InterPro:IPR001377"
                     /db_xref="UniProtKB/Swiss-Prot:P05752"
                     /db_xref="GeneID:2542870"
     misc_feature    complement(187375..187410)
                     /locus_tag="SPAC13G6.07c"
                     /gene_synonym="rps6-1; rps601"
                     /note="PS00578 Ribosomal protein S6e signature"
     misc_feature    complement(187628..187635)
                     /note="Homol D box"
     gene            188377..189984
                     /locus_tag="SPAC13G6.08"
                     /db_xref="GeneID:2542840"
     mRNA            <188377..>189984
                     /locus_tag="SPAC13G6.08"
                     /transcript_id="NM_001018235.1"
                     /db_xref="GI:67989460"
                     /db_xref="GeneID:2542840"
     CDS             188377..189984
                     /locus_tag="SPAC13G6.08"
                     /note="WD repeat protein; Cdc20/Fizzy family; similar to
                     S. pombe SPCC1620.04C; no apparent S. cerevisiae ortholog"
                     /codon_start=1
                     /protein_id="NP_592834.1"
                     /db_xref="GI:19113746"
                     /db_xref="GeneDB:SPAC13G6.08"
                     /db_xref="InterPro:IPR000002"
                     /db_xref="InterPro:IPR001680"
                     /db_xref="InterPro:IPR011046"
                     /db_xref="UniProtKB/Swiss-Prot:Q09786"
                     /db_xref="GeneID:2542840"
     gene            190322..191291
                     /locus_tag="SPAC13G6.09"
                     /db_xref="GeneID:2542826"
     mRNA            join(<190322..190584,190730..>191291)
                     /locus_tag="SPAC13G6.09"
                     /transcript_id="NM_001018236.1"
                     /db_xref="GI:67989461"
                     /db_xref="GeneID:2542826"
     CDS             join(190322..190584,190730..191291)
                     /locus_tag="SPAC13G6.09"
                     /note="similar to C. elegans R07E5.10 and human and R.
                     norvegicus RP-8 proteins; programmed cell death protein 2
                     C-terminal domain; zinc finger protein; zf-MYND type
                     (inferred from context); non-essential (PMID 12618370); no
                     apparent S. cerevisiae ortholog"
                     /codon_start=1
                     /protein_id="NP_592835.1"
                     /db_xref="GI:19113747"
                     /db_xref="GeneDB:SPAC13G6.09"
                     /db_xref="GOA:Q09787"
                     /db_xref="InterPro:IPR007320"
                     /db_xref="UniProtKB/Swiss-Prot:Q09787"
                     /db_xref="GeneID:2542826"
     3'UTR           complement(191928..192295)
                     /note="mRNA from AU011742"
     gene            complement(192296..193888)
                     /locus_tag="SPAC13G6.10c"
                     /db_xref="GeneID:2542895"
     mRNA            complement(<192296..>193888)
                     /locus_tag="SPAC13G6.10c"
                     /transcript_id="NM_001018237.1"
                     /db_xref="GI:67989462"
                     /db_xref="GeneID:2542895"
     CDS             complement(192296..193888)
                     /locus_tag="SPAC13G6.10c"
                     /note="serine-rich protein; predicted N-terminal signal
                     sequence; similar to N. crassa B24p11.210; no apparent S.
                     cerevisiae ortholog"
                     /codon_start=1
                     /protein_id="NP_592836.1"
                     /db_xref="GI:19113748"
                     /db_xref="GeneDB:SPAC13G6.10c"
                     /db_xref="UniProtKB/Swiss-Prot:Q09788"
                     /db_xref="GeneID:2542895"
     gene            complement(194119..195582)
                     /locus_tag="SPAC13G6.11c"
                     /db_xref="GeneID:2542818"
     mRNA            complement(join(194119..195258,195508..195582))
                     /locus_tag="SPAC13G6.11c"
                     /transcript_id="NM_001018238.1"
                     /db_xref="GI:67989463"
                     /db_xref="GeneID:2542818"
     CDS             complement(join(194119..195258,195508..195582))
                     /locus_tag="SPAC13G6.11c"
                     /note="mevalonate kinase (predicted); similar to S.
                     cerevisiae RAR1"
                     /codon_start=1
                     /protein_id="NP_592837.1"
                     /db_xref="GI:19113749"
                     /db_xref="GeneDB:SPAC13G6.11c"
                     /db_xref="GOA:Q09780"
                     /db_xref="InterPro:IPR006203"
                     /db_xref="InterPro:IPR006204"
                     /db_xref="InterPro:IPR006205"
                     /db_xref="InterPro:IPR006206"
                     /db_xref="UniProtKB/Swiss-Prot:Q09780"
                     /db_xref="GeneID:2542818"
     misc_feature    complement(194905..194940)
                     /locus_tag="SPAC13G6.11c"
                     /note="PS00627 GHMP kinases putative ATP-binding domain"
     5'UTR           complement(195583..195626)
                     /note="mRNA from SPAB541"
     gene            complement(196090..198715)
                     /gene="chs1"
                     /locus_tag="SPAC13G6.12c"
                     /gene_synonym="SPAC24B11.01c"
                     /db_xref="GeneID:2542858"
     mRNA            complement(join(196090..196174,196221..198715))
                     /gene="chs1"
                     /locus_tag="SPAC13G6.12c"
                     /gene_synonym="SPAC24B11.01c"
                     /transcript_id="NM_001018239.1"
                     /db_xref="GI:67989464"
                     /db_xref="GeneID:2542858"
     CDS             complement(join(196090..196174,196221..198715))
                     /gene="chs1"
                     /locus_tag="SPAC13G6.12c"
                     /gene_synonym="SPAC24B11.01c"
                     /note="chitin synthase 1; chitin synthase activity;
                     essential; involved in sporulation (required) (PMID
                     10632879); similar to S. cerevisiae CHS1 and CHS2"
                     /codon_start=1
                     /protein_id="NP_592838.1"
                     /db_xref="GI:19113750"
                     /db_xref="GeneDB:SPAC13G6.12c"
                     /db_xref="GOA:P30597"
                     /db_xref="InterPro:IPR001173"
                     /db_xref="InterPro:IPR004834"
                     /db_xref="UniProtKB/Swiss-Prot:P30597"
                     /db_xref="GeneID:2542858"
     gene            198884..199231
                     /locus_tag="SPAC13G6.13"
                     /gene_synonym="SPAC24B11.02"
                     /db_xref="GeneID:2542859"
     mRNA            <198884..>199231
                     /locus_tag="SPAC13G6.13"
                     /gene_synonym="SPAC24B11.02"
                     /transcript_id="NM_001018240.1"
                     /db_xref="GI:67989465"
                     /db_xref="GeneID:2542859"
     CDS             198884..199231
                     /locus_tag="SPAC13G6.13"
                     /gene_synonym="SPAC24B11.02"
                     /note="very hypothetical protein; low G+C"
                     /codon_start=1
                     /protein_id="NP_592839.1"
                     /db_xref="GI:19113751"
                     /db_xref="GeneDB:SPAC13G6.13"
                     /db_xref="UniProtKB/Swiss-Prot:Q09789"
                     /db_xref="GeneID:2542859"
     5'UTR           200121..200234
                     /note="mRNA from spc02926"
     gene            200235..200867
                     /locus_tag="SPAC13G6.14"
                     /gene_synonym="aps1; SPAC24B11.03"
                     /db_xref="GeneID:2542890"
     mRNA            <200235..>200867
                     /locus_tag="SPAC13G6.14"
                     /gene_synonym="aps1; SPAC24B11.03"
                     /transcript_id="NM_001018241.1"
                     /db_xref="GI:67989466"
                     /db_xref="GeneID:2542890"
     CDS             200235..200867
                     /locus_tag="SPAC13G6.14"
                     /gene_synonym="aps1; SPAC24B11.03"
                     /note="diadenosine 5',5'''-p1,p6-hexaphosphate hydrolase
                     (PMID 10090752); dual function MutT hydrolase; involved in
                     inositol polyphosphate hydrolysis; non-essential (PMID
                     12387729); deletion mutant results in decreased in vitro
                     Ap6A hydrolase activity (PMID 12387729); degrades PP-InsP5
                     (PMID 12387729); degrades [PP]x-InsPx (PMID 10090752)"
                     /codon_start=1
                     /protein_id="NP_592840.1"
                     /db_xref="GI:19113752"
                     /db_xref="GeneDB:SPAC13G6.14"
                     /db_xref="GOA:Q09790"
                     /db_xref="InterPro:IPR000086"
                     /db_xref="UniProtKB/Swiss-Prot:Q09790"
                     /db_xref="GeneID:2542890"
     gene            complement(202487..202978)
                     /locus_tag="SPAC13G6.15c"
                     /gene_synonym="SPAC24B11.04c"
                     /db_xref="GeneID:2542877"
     mRNA            complement(<202487..>202978)
                     /locus_tag="SPAC13G6.15c"
                     /gene_synonym="SPAC24B11.04c"
                     /transcript_id="NM_001018242.1"
                     /db_xref="GI:67989467"
                     /db_xref="GeneID:2542877"
     CDS             complement(202487..202978)
                     /locus_tag="SPAC13G6.15c"
                     /gene_synonym="SPAC24B11.04c"
                     /note="calcipressin; calcineurin-binding protein
                     (predicted); involved in calcium-mediated signaling
                     (predicted); calcineurin complex (predicted); similar to
                     S. cerevisiae YKL159C"
                     /codon_start=1
                     /protein_id="NP_592841.1"
                     /db_xref="GI:19113753"
                     /db_xref="GeneDB:SPAC13G6.15c"
                     /db_xref="GOA:Q09791"
                     /db_xref="InterPro:IPR006931"
                     /db_xref="UniProtKB/Swiss-Prot:Q09791"
                     /db_xref="GeneID:2542877"
     gene            205213..205893
                     /locus_tag="SPAC24B11.05"
                     /db_xref="GeneID:2541562"
     mRNA            <205213..>205893
                     /locus_tag="SPAC24B11.05"
                     /transcript_id="NM_001018243.1"
                     /db_xref="GI:67989468"
                     /db_xref="GeneID:2541562"
     CDS             205213..205893
                     /locus_tag="SPAC24B11.05"
                     /note="pyrimidine 5'-nucleotidase (predicted) (PMID
                     11934891); similar to S. cerevisiae SDT1"
                     /codon_start=1
                     /protein_id="NP_592842.1"
                     /db_xref="GI:19113754"
                     /db_xref="GeneDB:SPAC24B11.05"
                     /db_xref="GOA:Q09893"
                     /db_xref="InterPro:IPR005834"
                     /db_xref="InterPro:IPR006402"
                     /db_xref="InterPro:IPR010237"
                     /db_xref="UniProtKB/Swiss-Prot:Q09893"
                     /db_xref="GeneID:2541562"
     3'UTR           205894..206081
                     /note="mRNA from AU007385"
     3'UTR           complement(206476..206863)
                     /note="mRNA from SP26739"
     gene            complement(206864..207913)
                     /gene="sty1"
                     /locus_tag="SPAC24B11.06c"
                     /gene_synonym="phh1; spc1"
                     /db_xref="GeneID:2541652"
     mRNA            complement(<206864..>207913)
                     /gene="sty1"
                     /locus_tag="SPAC24B11.06c"
                     /gene_synonym="phh1; spc1"
                     /transcript_id="NM_001018244.1"
                     /db_xref="GI:67989469"
                     /db_xref="GeneID:2541652"
     CDS             complement(206864..207913)
                     /gene="sty1"
                     /locus_tag="SPAC24B11.06c"
                     /gene_synonym="phh1; spc1"
                     /note="serine/threonine protein kinase; stess activated
                     MAP kinase (MAPK); acts downstream of 2 component response
                     regulator; involved in mitotic checkpoint; involved in
                     spindle orientation; similar to S. cerevisiae HOG1"
                     /codon_start=1
                     /protein_id="NP_592843.1"
                     /db_xref="GI:19113755"
                     /db_xref="GeneDB:SPAC24B11.06c"
                     /db_xref="GOA:Q09892"
                     /db_xref="InterPro:IPR000719"
                     /db_xref="InterPro:IPR002290"
                     /db_xref="InterPro:IPR003527"
                     /db_xref="InterPro:IPR008271"
                     /db_xref="InterPro:IPR008352"
                     /db_xref="InterPro:IPR011009"
                     /db_xref="UniProtKB/Swiss-Prot:Q09892"
                     /db_xref="GeneID:2541652"
     misc_feature    complement(207017..207856)
                     /gene="sty1"
                     /locus_tag="SPAC24B11.06c"
                     /gene_synonym="phh1; spc1"
                     /note="Pfam match to entry PF00069 pkinase, Eukaryotic
                     protein kinase domain"
     misc_feature    complement(207395..207397)
                     /gene="sty1"
                     /locus_tag="SPAC24B11.06c"
                     /gene_synonym="phh1; spc1"
                     /note="phosphorylation site;
                     phosphorlation:Wis1p:activates:PMID 9718372;
                     dephosphorlation:Pyp1p:inactivates:PMID 1464319;
                     dephosphorlation:Pyp2p:inactivates:PMID 1464319"
     misc_feature    complement(207401..207403)
                     /gene="sty1"
                     /locus_tag="SPAC24B11.06c"
                     /gene_synonym="phh1; spc1"
                     /note="phosphorylation site;
                     phosphorlation:Wis1p:activates:PMID 9718372;
                     dephosphorlation:Pyp1p:inactivates:PMID 1464319;
                     dephosphorlation:Pyp2p:inactivates:PMID 1464319"
     misc_feature    complement(207467..207505)
                     /gene="sty1"
                     /locus_tag="SPAC24B11.06c"
                     /gene_synonym="phh1; spc1"
                     /note="PS00108 Serine/Threonine protein kinases
                     active-site signature"
     misc_feature    complement(207812..207838)
                     /gene="sty1"
                     /locus_tag="SPAC24B11.06c"
                     /gene_synonym="phh1; spc1"
                     /note="PS00107 protein kinases ATP-binding region
                     signature"
     5'UTR           complement(207914..208044)
                     /note="mRNA from SP26739"
     gene            complement(209346..211031)
                     /locus_tag="SPAC24B11.07c"
                     /db_xref="GeneID:2541561"
     mRNA            complement(<209346..>211031)
                     /locus_tag="SPAC24B11.07c"
                     /transcript_id="NM_001018245.1"
                     /db_xref="GI:67989470"
                     /db_xref="GeneID:2541561"
     CDS             complement(209346..211031)
                     /locus_tag="SPAC24B11.07c"
                     /note="ketopantoate reductase (predicted); similar to S.
                     pombe SPCC1902.02 (paralog)"
                     /codon_start=1
                     /protein_id="NP_592844.1"
                     /db_xref="GI:19113756"
                     /db_xref="GeneDB:SPAC24B11.07c"
                     /db_xref="InterPro:IPR008927"
                     /db_xref="UniProtKB/Swiss-Prot:Q09894"
                     /db_xref="GeneID:2541561"
     3'UTR           complement(211714..212033)
                     /note="mRNA from AU006556"
     gene            complement(212034..213206)
                     /locus_tag="SPAC24B11.08c"
                     /db_xref="GeneID:2541538"
     mRNA            complement(<212034..>213206)
                     /locus_tag="SPAC24B11.08c"
                     /transcript_id="NM_001018246.1"
                     /db_xref="GI:67989471"
                     /db_xref="GeneID:2541538"
     CDS             complement(212034..213206)
                     /locus_tag="SPAC24B11.08c"
                     /note="COPII-coated vesicle component; involved in ER to
                     golgi transport (predicted); similar to S. cerevisiae
                     ERV41 and ERV46; predicted N-terminal signal sequence"
                     /codon_start=1
                     /protein_id="NP_592845.1"
                     /db_xref="GI:19113757"
                     /db_xref="GeneDB:SPAC24B11.08c"
                     /db_xref="GOA:Q09895"
                     /db_xref="UniProtKB/Swiss-Prot:Q09895"
                     /db_xref="GeneID:2541538"
     misc_RNA        215347..215548
                     /note="mRNA from AU008536, not associated with an ORF"
     gene            216483..216839
                     /locus_tag="SPAC24B11.09"
                     /db_xref="GeneID:2541475"
     mRNA            <216483..>216839
                     /locus_tag="SPAC24B11.09"
                     /transcript_id="NM_001018247.1"
                     /db_xref="GI:67989472"
                     /db_xref="GeneID:2541475"
     CDS             216483..216839
                     /locus_tag="SPAC24B11.09"
                     /note="conserved protein; UPF0041; similar to S.
                     cerevisiae YGR243W and YHR162W"
                     /codon_start=1
                     /protein_id="NP_592846.1"
                     /db_xref="GI:19113758"
                     /db_xref="GeneDB:SPAC24B11.09"
                     /db_xref="GOA:Q09896"
                     /db_xref="InterPro:IPR005336"
                     /db_xref="UniProtKB/Swiss-Prot:Q09896"
                     /db_xref="GeneID:2541475"
     3'UTR           216840..216962
                     /note="mRNA from AU013763"
     gene            complement(218657..221455)
                     /locus_tag="SPAC24B11.10c"
                     /gene_synonym="reserved_name_cfh1"
                     /db_xref="GeneID:2541607"
     mRNA            complement(<218657..>221455)
                     /locus_tag="SPAC24B11.10c"
                     /gene_synonym="reserved_name_cfh1"
                     /transcript_id="NM_001018248.1"
                     /db_xref="GI:67989473"
                     /db_xref="GeneID:2541607"
     CDS             complement(218657..221455)
                     /locus_tag="SPAC24B11.10c"
                     /gene_synonym="reserved_name_cfh1"
                     /note="possibility of splicing at 3' end but extra exon
                     (20311..20497) doesn't improve homology;
                     Chs Four Homologue (pers. comm. Henar Montero); involved
                     in chitin biosynthesis (predicted); SEL1 repeat protein;
                     similar to S. cerevisiae SKT5 and SHC1"
                     /codon_start=1
                     /protein_id="NP_592847.1"
                     /db_xref="GI:19113759"
                     /db_xref="GeneDB:SPAC24B11.10c"
                     /db_xref="GOA:Q09897"
                     /db_xref="InterPro:IPR006597"
                     /db_xref="InterPro:IPR008940"
                     /db_xref="UniProtKB/Swiss-Prot:Q09897"
                     /db_xref="GeneID:2541607"
     gene            complement(222029..223852)
                     /locus_tag="SPAC24B11.11c"
                     /gene_synonym="sid2"
                     /db_xref="GeneID:2541599"
     mRNA            complement(<222029..>223852)
                     /locus_tag="SPAC24B11.11c"
                     /gene_synonym="sid2"
                     /transcript_id="NM_001018249.1"
                     /db_xref="GI:67989474"
                     /db_xref="GeneID:2541599"
     CDS             complement(222029..223852)
                     /locus_tag="SPAC24B11.11c"
                     /gene_synonym="sid2"
                     /note="serine/threonine protein kinase; protein kinase C
                     terminal domain; involved in cytokinesis (required) (PMID
                     9649519); involved in septation (required); spindle pole
                     body kinase (PMID 10459013); interacts physically with
                     Mob1p (PMID 10837231); expression peaks at M-G1 phase
                     (PMID 7634333); regulated by PBF transcription complex
                     (PMID 12411492); similar to S. cerevisiae DBF2 and DBF20"
                     /codon_start=1
                     /protein_id="NP_592848.1"
                     /db_xref="GI:19113760"
                     /db_xref="GeneDB:SPAC24B11.11c"
                     /db_xref="GOA:Q09898"
                     /db_xref="InterPro:IPR000719"
                     /db_xref="InterPro:IPR000961"
                     /db_xref="InterPro:IPR002290"
                     /db_xref="InterPro:IPR008271"
                     /db_xref="InterPro:IPR011009"
                     /db_xref="UniProtKB/Swiss-Prot:Q09898"
                     /db_xref="GeneID:2541599"
     misc_feature    complement(222224..222328)
                     /locus_tag="SPAC24B11.11c"
                     /gene_synonym="sid2"
                     /note="Pfam match to entry PF00433 pkinase_C, protein
                     kinase C terminal domain"
     misc_feature    complement(222329..223231)
                     /locus_tag="SPAC24B11.11c"
                     /gene_synonym="sid2"
                     /note="Pfam match to entry PF00069 pkinase, Eukaryotic
                     protein kinase domain"
     misc_feature    complement(222836..222874)
                     /locus_tag="SPAC24B11.11c"
                     /gene_synonym="sid2"
                     /note="PS00108 Serine/Threonine protein kinases
                     active-site signature"
     misc_feature    complement(223187..223213)
                     /locus_tag="SPAC24B11.11c"
                     /gene_synonym="sid2"
                     /note="PS00107 protein kinases ATP-binding region
                     signature"
     gene            complement(224396..228683)
                     /locus_tag="SPAC24B11.12c"
                     /db_xref="GeneID:2541560"
     mRNA            complement(join(224396..228232,228312..228683))
                     /locus_tag="SPAC24B11.12c"
                     /transcript_id="NM_001018250.1"
                     /db_xref="GI:67989475"
                     /db_xref="GeneID:2541560"
     CDS             complement(join(224396..228232,228312..228683))
                     /locus_tag="SPAC24B11.12c"
                     /note="P-type ATPase (PMID 12707717); aminophospholipid
                     translocase (PMID 12707717); similar to S. cerevisiae
                     YDR093W; similar to S. pombe SPAC4F10.16C (paralog)"
                     /codon_start=1
                     /protein_id="NP_592849.1"
                     /db_xref="GI:19113761"
                     /db_xref="GeneDB:SPAC24B11.12c"
                     /db_xref="GOA:Q09891"
                     /db_xref="InterPro:IPR001757"
                     /db_xref="InterPro:IPR006539"
                     /db_xref="UniProtKB/Swiss-Prot:Q09891"
                     /db_xref="GeneID:2541560"
     misc_feature    complement(226014..226487)
                     /locus_tag="SPAC24B11.12c"
                     /note="Pfam match to entry PF00122 E1-E2_ATPase, E1-E2
                     ATPases"
     misc_feature    complement(226880..226900)
                     /locus_tag="SPAC24B11.12c"
                     /note="PS00154 E1-E2 ATPases phosphorylation site"
     misc_feature    complement(226944..227006)
                     /locus_tag="SPAC24B11.12c"
                     /note="Pfam match to entry PF00122 E1-E2_ATPase, E1-E2
                     ATPases"
     misc_feature    complement(228233..228250)
                     /locus_tag="SPAC24B11.12c"
                     /note="splice branch and acceptor sequence,
                     tactaacgttttatg tag"
     misc_feature    complement(228306..228311)
                     /locus_tag="SPAC24B11.12c"
                     /note="splice donor sequence, gtatgc"
     misc_feature    230275..232030
                     /note="nominal overlap with cosmid SPAC806, EM:AL117212 S.
                     pombe chromosome 1"
     gene            230545..231136
                     /locus_tag="SPAC24B11.14"
                     /gene_synonym="SPAC806.10"
                     /db_xref="GeneID:2541528"
     mRNA            join(<230545..230681,230743..230799,230830..>231136)
                     /locus_tag="SPAC24B11.14"
                     /gene_synonym="SPAC806.10"
                     /transcript_id="NM_001018251.1"
                     /db_xref="GI:67989476"
                     /db_xref="GeneID:2541528"
     CDS             join(230545..230681,230743..230799,230830..231136)
                     /locus_tag="SPAC24B11.14"
                     /gene_synonym="SPAC806.10"
                     /note="added 3-9-99;
                     hypothetical protein; sequence orphan"
                     /codon_start=1
                     /protein_id="NP_592850.1"
                     /db_xref="GI:19113762"
                     /db_xref="GeneDB:SPAC24B11.14"
                     /db_xref="UniProtKB/Swiss-Prot:Q9UR21"
                     /db_xref="GeneID:2541528"
     misc_RNA        231311..231712
                     /note="mRNA from SPD238"
     gene            231655..232666
                     /gene="hem3"
                     /locus_tag="SPAC24B11.13"
                     /gene_synonym="SPAC806.01"
                     /db_xref="GeneID:3361383"
     mRNA            <231655..>232665
                     /gene="hem3"
                     /locus_tag="SPAC24B11.13"
                     /gene_synonym="SPAC806.01"
                     /transcript_id="NM_001018252.1"
                     /db_xref="GI:67989477"
                     /db_xref="GeneID:3361383"
     CDS             231655..232665
                     /gene="hem3"
                     /locus_tag="SPAC24B11.13"
                     /gene_synonym="SPAC806.01"
                     /codon_start=1
                     /protein_id="NP_001018179.1"
                     /db_xref="GI:67989478"
                     /db_xref="GeneDB:SPAC24B11.13"
                     /db_xref="GOA:Q09899"
                     /db_xref="InterPro:IPR000860"
                     /db_xref="UniProtKB/Swiss-Prot:Q09899"
                     /db_xref="GeneID:3361383"
     gene            complement(233231..235106)
                     /locus_tag="SPAC806.02c"
                     /db_xref="GeneID:2542122"
     mRNA            complement(join(233231..235053,235103..235106))
                     /locus_tag="SPAC806.02c"
                     /transcript_id="NM_001018253.1"
                     /db_xref="GI:67989479"
                     /db_xref="GeneID:2542122"
     CDS             complement(join(233231..235053,235103..235106))
                     /locus_tag="SPAC806.02c"
                     /note="WD repeat protein; N terminal is similar to Par A
                     family ATPase; C terminal is similar to Cia1 family WD
                     repeat domains, this domain combination does not usually
                     co-occur; gene structure confirmed (pers. comm. Ryo
                     Hanai); essential (pers. comm. Ryo Hanai)"
                     /codon_start=1
                     /protein_id="NP_592852.1"
                     /db_xref="GI:19113764"
                     /db_xref="GeneDB:SPAC806.02c"
                     /db_xref="GOA:Q9UT57"
                     /db_xref="InterPro:IPR000808"
                     /db_xref="InterPro:IPR001680"
                     /db_xref="UniProtKB/TrEMBL:Q9UT57"
                     /db_xref="GeneID:2542122"
     gene            complement(235653..236015)
                     /gene="rps26"
                     /locus_tag="SPAC806.03c"
                     /gene_synonym="rps26-1; rps2601"
                     /db_xref="GeneID:2543085"
     mRNA            complement(<235653..>236015)
                     /gene="rps26"
                     /locus_tag="SPAC806.03c"
                     /gene_synonym="rps26-1; rps2601"
                     /transcript_id="NM_001018254.1"
                     /db_xref="GI:67989480"
                     /db_xref="GeneID:2543085"
     CDS             complement(235653..236015)
                     /gene="rps26"
                     /locus_tag="SPAC806.03c"
                     /gene_synonym="rps26-1; rps2601"
                     /note="40S ribosomal protein S26; similar to S. cerevisiae
                     RPS26A and RPS26B"
                     /codon_start=1
                     /protein_id="NP_592853.1"
                     /db_xref="GI:19113765"
                     /db_xref="GeneDB:SPAC806.03c"
                     /db_xref="GOA:Q9UT56"
                     /db_xref="InterPro:IPR000892"
                     /db_xref="UniProtKB/Swiss-Prot:Q9UT56"
                     /db_xref="GeneID:2543085"
     misc_RNA        complement(237049..237848)
                     /note="misc RNA associated with spc02611 spc02031,
                     possiible celllular RNA as no obvious open reading frame
                     or spliced gene in this region"
     misc_feature    238428..238499
                     /note="main strand T rich region; 57/72"
     misc_feature    238500..238566
                     /note="main strand A poor region; 4/67"
     misc_feature    239200..239279
                     /note="main strand T-rich region; 57/80"
     gene            complement(241426..242941)
                     /locus_tag="SPAC806.04c"
                     /db_xref="GeneID:2543077"
     mRNA            complement(join(241426..241537,241589..241693,
                     241735..242815,242917..242941))
                     /locus_tag="SPAC806.04c"
                     /transcript_id="NM_001018255.1"
                     /db_xref="GI:67989481"
                     /db_xref="GeneID:2543077"
     CDS             complement(join(241426..241537,241589..241693,
                     241735..242815,242917..242941))
                     /locus_tag="SPAC806.04c"
                     /note="conserved protein; DUF89; similar to S. pombe
                     SPCC1393.13 (paralog); similar to S. cerevisiae YMR027W"
                     /codon_start=1
                     /protein_id="NP_592854.1"
                     /db_xref="GI:19113766"
                     /db_xref="GeneDB:SPAC806.04c"
                     /db_xref="InterPro:IPR002791"
                     /db_xref="UniProtKB/TrEMBL:Q9UT55"
                     /db_xref="GeneID:2543077"
     misc_feature    complement(241538..241551)
                     /locus_tag="SPAC806.04c"
                     /note="ctaacaggaaatag, splice branch and acceptor"
     misc_feature    complement(241583..241588)
                     /locus_tag="SPAC806.04c"
                     /note="gtatgt, splice donor sequence"
     misc_feature    complement(241694..241704)
                     /locus_tag="SPAC806.04c"
                     /note="ctaaactacag, splice branch and acceptor"
     misc_feature    complement(241729..241734)
                     /locus_tag="SPAC806.04c"
                     /note="gtgctt, splice donor sequence"
     misc_feature    complement(242816..242835)
                     /locus_tag="SPAC806.04c"
                     /note="ttaatgctttgttaacctag, splice branch and acceptor"
     misc_feature    complement(242911..242916)
                     /locus_tag="SPAC806.04c"
                     /note="gtatgt, splice donor sequence"
     misc_feature    243665..243668
                     /note="True l.h end of c1639 S. pombe chromosome 1"
     gene            244731..245108
                     /locus_tag="SPAC806.05"
                     /db_xref="GeneID:2543073"
     mRNA            <244731..>245108
                     /locus_tag="SPAC806.05"
                     /transcript_id="NM_001018256.1"
                     /db_xref="GI:67989482"
                     /db_xref="GeneID:2543073"
     CDS             244731..245108
                     /locus_tag="SPAC806.05"
                     /note="hypothetical protein; sequence orphan"
                     /codon_start=1
                     /protein_id="NP_592855.1"
                     /db_xref="GI:19113767"
                     /db_xref="GeneDB:SPAC806.05"
                     /db_xref="UniProtKB/TrEMBL:Q9UT54"
                     /db_xref="GeneID:2543073"
     gene            complement(245304..246401)
                     /locus_tag="SPAC806.06c"
                     /db_xref="GeneID:2543055"
     mRNA            complement(<245304..>246401)
                     /locus_tag="SPAC806.06c"
                     /transcript_id="NM_001018257.1"
                     /db_xref="GI:67989483"
                     /db_xref="GeneID:2543055"
     CDS             complement(245304..246401)
                     /locus_tag="SPAC806.06c"
                     /note="nicotinamide mononucleotide (NMN)
                     adenylyltransferase (putative); involved in nicotinamide
                     adenine dinucleotide metabolism; similar to S. cerevisiae
                     YLR328W and YGR010W"
                     /codon_start=1
                     /protein_id="NP_592856.1"
                     /db_xref="GI:19113768"
                     /db_xref="GeneDB:SPAC806.06c"
                     /db_xref="GOA:Q9UT53"
                     /db_xref="InterPro:IPR004820"
                     /db_xref="InterPro:IPR005248"
                     /db_xref="UniProtKB/TrEMBL:Q9UT53"
                     /db_xref="GeneID:2543055"
     gene            247928..248560
                     /gene="ndk1"
                     /locus_tag="SPAC806.07"
                     /db_xref="GeneID:2543111"
     mRNA            <247928..>248383
                     /gene="ndk1"
                     /locus_tag="SPAC806.07"
                     /transcript_id="NM_001018258.1"
                     /db_xref="GI:67989484"
                     /db_xref="GeneID:2543111"
     CDS             247928..248383
                     /gene="ndk1"
                     /locus_tag="SPAC806.07"
                     /note="nucleoside diphosphate kinase (PMID 7499258);
                     involved in CTP biosynthesis; similar to S. cerevisiae
                     YNK1; localization mitochondrial intermembrane space
                     (predicted) (PMID 12472466); involved in regulation of
                     sexual development (PMID 7499258)"
                     /codon_start=1
                     /protein_id="NP_592857.1"
                     /db_xref="GI:19113769"
                     /db_xref="GeneDB:SPAC806.07"
                     /db_xref="GOA:P49740"
                     /db_xref="InterPro:IPR001564"
                     /db_xref="UniProtKB/Swiss-Prot:P49740"
                     /db_xref="GeneID:2543111"
     3'UTR           248384..248560
                     /gene="ndk1"
                     /locus_tag="SPAC806.07"
                     /note="mRNA from AU011829"
     gene            complement(248680..250536)
                     /locus_tag="SPAC806.08c"
                     /db_xref="GeneID:2543117"
     mRNA            complement(<248680..>250536)
                     /locus_tag="SPAC806.08c"
                     /transcript_id="NM_001018259.1"
                     /db_xref="GI:67989485"
                     /db_xref="GeneID:2543117"
     CDS             complement(248680..250536)
                     /locus_tag="SPAC806.08c"
                     /note="hypothetical protein; sequence orphan"
                     /codon_start=1
                     /protein_id="NP_592858.1"
                     /db_xref="GI:19113770"
                     /db_xref="GeneDB:SPAC806.08c"
                     /db_xref="UniProtKB/TrEMBL:Q9UT52"
                     /db_xref="GeneID:2543117"
     misc_feature    250863..253144
                     /note="nominal overlap with cosmid SPAC1639, EM:AL117213
                     S. pombe chromosome 1"
     gene            complement(251726..252958)
                     /locus_tag="SPAC806.09c"
                     /gene_synonym="SPAC1639.01c"
                     /db_xref="GeneID:2543177"
     mRNA            complement(join(251726..252337,252392..252752,
                     252945..252958))
                     /locus_tag="SPAC806.09c"
                     /gene_synonym="SPAC1639.01c"
                     /transcript_id="NM_001018260.1"
                     /db_xref="GI:67989486"
                     /db_xref="GeneID:2543177"
     CDS             complement(join(251726..252337,252392..252752,
                     252945..252958))
                     /locus_tag="SPAC806.09c"
                     /gene_synonym="SPAC1639.01c"
                     /note="N-terminal possibly incorrect"
                     /codon_start=1
                     /protein_id="NP_592859.1"
                     /db_xref="GI:19113771"
                     /db_xref="GeneDB:SPAC1639.01c"
                     /db_xref="GOA:Q9UR34"
                     /db_xref="InterPro:IPR002076"
                     /db_xref="UniProtKB/TrEMBL:Q9UR34"
                     /db_xref="GeneID:2543177"
     misc_feature    complement(<253145..255880)
                     /note="gene free region, possible (G-C)/(G+C) strand
                     switch"

     misc_feature    complement(255119..256463)
                     /note="nominal overlap with cosmid SPAC1F5, EM:Z68136 S.
                     pombe chromosome 1"
     3'UTR           complement(255881..256029)
                     /note="mRNA from AF266750"
     gene            complement(256030..259406)
                     /locus_tag="SPAC1F5.12"
                     /gene_synonym="SPAC1639.02c; trk2"
                     /db_xref="GeneID:3361385"
     mRNA            complement(join(256030..256134,256345..256370,
                     256427..256445,256542..256612,256684..256750,
                     256797..257009,257055..257070,257116..257135,
                     257179..257181,257229..258184,258220..259120,
                     259161..259406))
                     /locus_tag="SPAC1F5.12"
                     /gene_synonym="SPAC1639.02c; trk2"
                     /transcript_id="NM_001018261.1"
                     /db_xref="GI:67989487"
                     /db_xref="GeneID:3361385"
     CDS             complement(join(256030..256134,256345..256370,
                     256427..256445,256542..256612,256684..256750,
                     256797..257009,257055..257070,257116..257135,
                     257179..257181,257229..258184,258220..259120,
                     259161..259406))
                     /locus_tag="SPAC1F5.12"
                     /gene_synonym="SPAC1639.02c; trk2"
                     /note="potassium transporter (PMID 10629185); similar to
                     S. pombe trk1 (paralog); similar to S. cerevisiae TRK1 and
                     TRK2; TrkH domain; 8 predicted transmembrane helices"
                     /codon_start=1
                     /protein_id="NP_592860.3"
                     /db_xref="GI:63081157"
                     /db_xref="GeneDB:SPAC1639.02c"
                     /db_xref="GOA:Q10065"
                     /db_xref="InterPro:IPR003445"
                     /db_xref="InterPro:IPR004773"
                     /db_xref="UniProtKB/Swiss-Prot:Q10065"
                     /db_xref="GeneID:3361385"
     gene            259719..270747
                     /locus_tag="SPAC1F5.11c"
                     /db_xref="GeneID:2541659"
     mRNA            join(<259719..259782,259844..>270747)
                     /locus_tag="SPAC1F5.11c"
                     /transcript_id="NM_001018262.1"
                     /db_xref="GI:67989489"
                     /db_xref="GeneID:2541659"
     CDS             join(259719..259782,259844..270747)
                     /locus_tag="SPAC1F5.11c"
                     /codon_start=1
                     /protein_id="NP_592862.1"
                     /db_xref="GI:19113774"
                     /db_xref="GeneDB:SPAC1F5.11c"
                     /db_xref="GOA:Q10064"
                     /db_xref="InterPro:IPR000403"
                     /db_xref="InterPro:IPR003151"
                     /db_xref="InterPro:IPR003152"
                     /db_xref="InterPro:IPR008938"
                     /db_xref="InterPro:IPR011009"
                     /db_xref="UniProtKB/Swiss-Prot:Q10064"
                     /db_xref="GeneID:2541659"
     gene            complement(271020..272323)
                     /locus_tag="SPAC1F5.10"
                     /gene_synonym="tif412"
                     /db_xref="GeneID:2541602"
     mRNA            complement(join(271020..272116,272170..272190,
                     272257..272323))
                     /locus_tag="SPAC1F5.10"
                     /gene_synonym="tif412"
                     /transcript_id="NM_001018263.1"
                     /db_xref="GI:67989490"
                     /db_xref="GeneID:2541602"
     CDS             complement(join(271020..272116,272170..272190,
                     272257..272323))
                     /locus_tag="SPAC1F5.10"
                     /gene_synonym="tif412"
                     /note="translation initiation factor (4a subunit);
                     DEAD/DEAH box helicase; similar to S. cerevisiae TIF1 and
                     TIF2; similar to S. pombe SPAC1006.07"
                     /codon_start=1
                     /protein_id="NP_592863.1"
                     /db_xref="GI:19113775"
                     /db_xref="GeneDB:SPAC1F5.10"
                     /db_xref="GOA:Q10055"
                     /db_xref="InterPro:IPR000629"
                     /db_xref="InterPro:IPR001410"
                     /db_xref="InterPro:IPR001650"
                     /db_xref="UniProtKB/Swiss-Prot:Q10055"
                     /db_xref="GeneID:2541602"
     gene            273152..274921
                     /locus_tag="SPAC1F5.09c"
                     /gene_synonym="pak2; shk2"
                     /db_xref="GeneID:2541468"
     mRNA            <273152..>274921
                     /locus_tag="SPAC1F5.09c"
                     /gene_synonym="pak2; shk2"
                     /transcript_id="NM_001018264.1"
                     /db_xref="GI:67989491"
                     /db_xref="GeneID:2541468"
     CDS             273152..274921
                     /locus_tag="SPAC1F5.09c"
                     /gene_synonym="pak2; shk2"
                     /note="serine/threonine protein kinase (PMID 9660817)
                     (PMID 9660818); pleckstrin homology domain; p21 activated
                     kinase (PAK) (PMID 9660817) (PMID 9660818); effector for
                     Cdc42p (PMID 9660817) (PMID 9660818); non-essential (PMID
                     9660818); activator of Mkh1p-Pek1p-Spm1p cascade;
                     Cdc42p/Rac interactive binding (CRIB) motif"
                     /codon_start=1
                     /protein_id="NP_592864.1"
                     /db_xref="GI:19113776"
                     /db_xref="GeneDB:SPAC1F5.09c"
                     /db_xref="GOA:Q10056"
                     /db_xref="InterPro:IPR000095"
                     /db_xref="InterPro:IPR000719"
                     /db_xref="InterPro:IPR001245"
                     /db_xref="InterPro:IPR001849"
                     /db_xref="InterPro:IPR002290"
                     /db_xref="InterPro:IPR008271"
                     /db_xref="InterPro:IPR011009"
                     /db_xref="InterPro:IPR011026"
                     /db_xref="UniProtKB/Swiss-Prot:Q10056"
                     /db_xref="GeneID:2541468"
     gene            275089..276549
                     /locus_tag="SPAC1F5.08c"
                     /gene_synonym="ehs1; yam8"
                     /db_xref="GeneID:2541627"
     mRNA            <275089..>276549
                     /locus_tag="SPAC1F5.08c"
                     /gene_synonym="ehs1; yam8"
                     /transcript_id="NM_001018265.1"
                     /db_xref="GI:67989492"
                     /db_xref="GeneID:2541627"
     CDS             275089..276549
                     /locus_tag="SPAC1F5.08c"
                     /gene_synonym="ehs1; yam8"
                     /note="calcium channel (PMID 10694511); similar to S.
                     cerevisiae MID1; predicted N-terminal signal sequence"
                     /codon_start=1
                     /protein_id="NP_592865.1"
                     /db_xref="GI:19113777"
                     /db_xref="GeneDB:SPAC1F5.08c"
                     /db_xref="GOA:Q10063"
                     /db_xref="UniProtKB/Swiss-Prot:Q10063"
                     /db_xref="GeneID:2541627"
     gene            276893..278365
                     /locus_tag="SPAC1F5.07c"
                     /db_xref="GeneID:2541631"
     mRNA            <276893..>278365
                     /locus_tag="SPAC1F5.07c"
                     /transcript_id="NM_001018266.1"
                     /db_xref="GI:67989493"
                     /db_xref="GeneID:2541631"
     CDS             276893..278365
                     /locus_tag="SPAC1F5.07c"
                     /note="protoporphyrinogen oxidase (predicted); similar to
                     S. cerevisiae HEM14"
                     /codon_start=1
                     /protein_id="NP_592866.1"
                     /db_xref="GI:19113778"
                     /db_xref="GeneDB:SPAC1F5.07c"
                     /db_xref="GOA:Q10062"
                     /db_xref="InterPro:IPR004572"
                     /db_xref="UniProtKB/Swiss-Prot:Q10062"
                     /db_xref="GeneID:2541631"
     gene            complement(278599..281145)
                     /locus_tag="SPAC1F5.06"
                     /db_xref="GeneID:2541537"
     mRNA            complement(<278599..>281145)
                     /locus_tag="SPAC1F5.06"
                     /transcript_id="NM_001018267.1"
                     /db_xref="GI:67989494"
                     /db_xref="GeneID:2541537"
     CDS             complement(278599..281145)
                     /locus_tag="SPAC1F5.06"
                     /note="heat shock protein 70 family; similar to S.
                     cerevisiae LSH1"
                     /codon_start=1
                     /protein_id="NP_592867.1"
                     /db_xref="GI:19113779"
                     /db_xref="GeneDB:SPAC1F5.06"
                     /db_xref="GOA:Q10061"
                     /db_xref="InterPro:IPR000886"
                     /db_xref="InterPro:IPR001023"
                     /db_xref="UniProtKB/Swiss-Prot:Q10061"
                     /db_xref="GeneID:2541537"
     misc_feature    complement(280000..280044)
                     /locus_tag="SPAC1F5.06"
                     /note="PS01036 Heat shock hsp70 proteins family
                     signature3"
     gene            281949..282404
                     /locus_tag="SPAC1F5.05c"
                     /db_xref="GeneID:2541432"
     mRNA            <281949..>282404
                     /locus_tag="SPAC1F5.05c"
                     /transcript_id="NM_001018268.1"
                     /db_xref="GI:67989495"
                     /db_xref="GeneID:2541432"
     CDS             281949..282404
                     /locus_tag="SPAC1F5.05c"
                     /note="hypothetical protein; sequence orphan; has EST"
                     /codon_start=1
                     /protein_id="NP_592868.1"
                     /db_xref="GI:19113780"
                     /db_xref="GeneDB:SPAC1F5.05c"
                     /db_xref="UniProtKB/Swiss-Prot:Q10060"
                     /db_xref="GeneID:2541432"
     3'UTR           282405..282745
                     /note="mRNA from spc07521"
     gene            283476..289001
                     /locus_tag="SPAC1F5.04c"
                     /gene_synonym="cdc12"
                     /db_xref="GeneID:2541603"
     mRNA            <283476..>289001
                     /locus_tag="SPAC1F5.04c"
                     /gene_synonym="cdc12"
                     /transcript_id="NM_001018269.1"
                     /db_xref="GI:67989497"
                     /db_xref="GeneID:2541603"
     CDS             283476..289001
                     /locus_tag="SPAC1F5.04c"
                     /gene_synonym="cdc12"
                     /note="formin; actin-binding protein; interacts with Cdc3p
                     (PMID 9105045); involved in contractile ring assembly
                     (required); ts mutant has defective septum pattern (PMID
                     6490749); involved in cytokinesis (required) (PMID
                     9105045); involved in regulation of cell polarity; similar
                     to S. pombe fus1 and for1; possibly travels on both
                     microtubule and actin networks to the future site of cell
                     division (PMID 10469572); similar to S. cerevisiae BNI1
                     and BNR1"
                     /codon_start=1
                     /protein_id="NP_592869.1"
                     /db_xref="GI:19113781"
                     /db_xref="GeneDB:SPAC1F5.04c"
                     /db_xref="GOA:Q10059"
                     /db_xref="InterPro:IPR003104"
                     /db_xref="InterPro:IPR010472"
                     /db_xref="UniProtKB/Swiss-Prot:Q10059"
                     /db_xref="GeneID:2541603"
     gene            289952..291301
                     /locus_tag="SPAC1F5.03c"
                     /db_xref="GeneID:2541471"
     mRNA            join(<289952..289985,290187..>291301)
                     /locus_tag="SPAC1F5.03c"
                     /transcript_id="NM_001018270.1"
                     /db_xref="GI:67989498"
                     /db_xref="GeneID:2541471"
     CDS             join(289952..289985,290187..291301)
                     /locus_tag="SPAC1F5.03c"
                     /note="oxidoreductase (predicted); similar to D-amino-acid
                     oxidases; similar to S. cerevisiae YHR009C"
                     /codon_start=1
                     /protein_id="NP_592870.1"
                     /db_xref="GI:19113782"
                     /db_xref="GeneDB:SPAC1F5.03c"
                     /db_xref="GOA:Q10058"
                     /db_xref="UniProtKB/Swiss-Prot:Q10058"
                     /db_xref="GeneID:2541471"
     misc_feature    289986..289991
                     /locus_tag="SPAC1F5.03c"
                     /note="gtatgt, splice donor sequence"
     misc_feature    290169..290186
                     /locus_tag="SPAC1F5.03c"
                     /note="ctaacaaatatttttcag, splice branch and acceptor"
     gene            complement(292260..293738)
                     /locus_tag="SPAC1F5.02"
                     /db_xref="GeneID:2541460"
     mRNA            complement(<292260..>293738)
                     /locus_tag="SPAC1F5.02"
                     /transcript_id="NM_001018271.1"
                     /db_xref="GI:67989499"
                     /db_xref="GeneID:2541460"
     CDS             complement(292260..293738)
                     /locus_tag="SPAC1F5.02"
                     /note="protein disulphide isomerase (predicted);
                     localization ER (predicted); similar to S. cerevisiae PDI1
                     and EUG1"
                     /codon_start=1
                     /protein_id="NP_592871.1"
                     /db_xref="GI:19113783"
                     /db_xref="GeneDB:SPAC1F5.02"
                     /db_xref="GOA:Q10057"
                     /db_xref="InterPro:IPR000886"
                     /db_xref="InterPro:IPR005788"
                     /db_xref="InterPro:IPR005792"
                     /db_xref="InterPro:IPR006662"
                     /db_xref="InterPro:IPR006663"
                     /db_xref="UniProtKB/Swiss-Prot:Q10057"
                     /db_xref="GeneID:2541460"
     5'UTR           complement(293739..293771)
                     /note="mRNA from spc05709"
     misc_feature    complement(294480..295360)
                     /note="overlap with cosmid SPAC18B11, EM:Z50728 S.pombe
                     chromosome I"
     gene            complement(<294902..298786)
                     /locus_tag="SPAC18B11.11"
                     /gene_synonym="SPAC1F5.01"
                     /db_xref="GeneID:3361388"
     mRNA            complement(<294902..>298786)
                     /locus_tag="SPAC18B11.11"
                     /gene_synonym="SPAC1F5.01"
                     /transcript_id="NM_001018272.1"
                     /db_xref="GI:67989500"
                     /db_xref="GeneID:3361388"
     CDS             complement(294902..298786)
                     /locus_tag="SPAC18B11.11"
                     /gene_synonym="SPAC1F5.01"
                     /note="GTPase activating protein (predicted); similar to
                     human tuberous sclereosis 2; similar to S. pombe
                     SPAC630.13c; putative Rap_GAp domain (Pfam reduced
                     threshold); no apparent S. cerevisiae ortholog"
                     /codon_start=1
                     /protein_id="NP_001018180.1"
                     /db_xref="GI:67989501"
                     /db_xref="GeneDB:SPAC18B11.11"
                     /db_xref="GOA:Q09716"
                     /db_xref="UniProtKB/Swiss-Prot:Q09716"
                     /db_xref="GeneID:3361388"
     gene            complement(299628..301711)
                     /locus_tag="SPAC18B11.10"
                     /gene_synonym="tup11"
                     /db_xref="GeneID:2542299"
     mRNA            complement(join(299628..301263,301436..301520,
                     301588..301711))
                     /locus_tag="SPAC18B11.10"
                     /gene_synonym="tup11"
                     /transcript_id="NM_001018273.1"
                     /db_xref="GI:67989502"
                     /db_xref="GeneID:2542299"
     CDS             complement(join(299628..301263,301436..301520,
                     301588..301711))
                     /locus_tag="SPAC18B11.10"
                     /gene_synonym="tup11"
                     /note="transcriptional repressor (PMID 10567571); function
                     overlapping with Tup12p in the regulation of fbp1 (PMID
                     11238405); histone binding (PMID 10567571); similar to S.
                     cerevisiae TUP1; glucose repression regulatory protein; WD
                     repeat protein; localization nucleus (GFP)"
                     /codon_start=1
                     /protein_id="NP_592873.1"
                     /db_xref="GI:19113785"
                     /db_xref="GeneDB:SPAC18B11.10"
                     /db_xref="GOA:Q09715"
                     /db_xref="InterPro:IPR001680"
                     /db_xref="InterPro:IPR011046"
                     /db_xref="UniProtKB/Swiss-Prot:Q09715"
                     /db_xref="GeneID:2542299"
     gene            303161..304019
                     /locus_tag="SPAC18B11.09c"
                     /db_xref="GeneID:2542578"
     mRNA            join(<303161..303231,303334..303640,303716..303793,
                     303852..>304019)
                     /locus_tag="SPAC18B11.09c"
                     /transcript_id="NM_001018274.1"
                     /db_xref="GI:67989504"
                     /db_xref="GeneID:2542578"
     CDS             join(303161..303231,303334..303640,303716..303793,
                     303852..304019)
                     /locus_tag="SPAC18B11.09c"
                     /note="acetyltransferase (predicted); 2 predicted
                     transmembrane helices; similar to S. cerevisiae YJL218W"
                     /codon_start=1
                     /protein_id="NP_592874.1"
                     /db_xref="GI:19113786"
                     /db_xref="GeneDB:SPAC18B11.09c"
                     /db_xref="GOA:Q09707"
                     /db_xref="InterPro:IPR001451"
                     /db_xref="InterPro:IPR011004"
                     /db_xref="UniProtKB/Swiss-Prot:Q09707"
                     /db_xref="GeneID:2542578"
     gene            304463..305029
                     /locus_tag="SPAC18B11.08c"
                     /db_xref="GeneID:2542581"
     mRNA            join(<304463..304535,304674..304731,304771..304860,
                     304919..304955,305000..>305029)
                     /locus_tag="SPAC18B11.08c"
                     /transcript_id="NM_001018275.1"
                     /db_xref="GI:67989505"
                     /db_xref="GeneID:2542581"
     CDS             join(304463..304535,304674..304731,304771..304860,
                     304919..304955,305000..305029)
                     /locus_tag="SPAC18B11.08c"
                     /note="hypothetical protein; similar to S. cerevisiae
                     YPR063C; 2 predicted transmembrane helices"
                     /codon_start=1
                     /protein_id="NP_592875.1"
                     /db_xref="GI:19113787"
                     /db_xref="GeneDB:SPAC18B11.08c"
                     /db_xref="GOA:Q09714"
                     /db_xref="UniProtKB/Swiss-Prot:Q09714"
                     /db_xref="GeneID:2542581"
     gene            305723..306591
                     /gene="rhp6"
                     /locus_tag="SPAC18B11.07c"
                     /gene_synonym="ubc2"
                     /db_xref="GeneID:2542622"
     mRNA            join(<305723..305764,305812..305876,306090..306210,
                     306316..306419,306468..>306591)
                     /gene="rhp6"
                     /locus_tag="SPAC18B11.07c"
                     /gene_synonym="ubc2"
                     /transcript_id="NM_001018276.1"
                     /db_xref="GI:67989507"
                     /db_xref="GeneID:2542622"
     CDS             join(305723..305764,305812..305876,306090..306210,
                     306316..306419,306468..306591)
                     /gene="rhp6"
                     /locus_tag="SPAC18B11.07c"
                     /gene_synonym="ubc2"
                     /note="ubiquitin conjugating enzyme; similar to S.
                     cerevisiae RAD6; functional ortholog of S. cerevisiae RAD6
                     (PMID 2184030); involved in DNA repair; involved in
                     chromatin remodeling (PMID 9710635); required for
                     caffeine-mediated override of checkpoint controls (PMID
                     10224243); involved in the regulation of transcriptional
                     silencing of heterochromatin (PMID 12417737); involved in
                     transcriptional silencing of the mating-type region (PMID
                     12456009); overexpression derepressed transcriptional
                     silencing of the mating-type region (PMID 12456009);
                     possibly involved in ubiquitination of histone H2B"
                     /codon_start=1
                     /protein_id="NP_592876.1"
                     /db_xref="GI:19113788"
                     /db_xref="GeneDB:SPAC18B11.07c"
                     /db_xref="GOA:P23566"
                     /db_xref="InterPro:IPR000608"
                     /db_xref="UniProtKB/Swiss-Prot:P23566"
                     /db_xref="GeneID:2542622"
     gene            complement(306964..307947)
                     /locus_tag="SPAC18B11.06"
                     /db_xref="GeneID:2542587"
     mRNA            complement(<306964..>307947)
                     /locus_tag="SPAC18B11.06"
                     /transcript_id="NM_001018277.1"
                     /db_xref="GI:67989508"
                     /db_xref="GeneID:2542587"
     CDS             complement(306964..307947)
                     /locus_tag="SPAC18B11.06"
                     /note="U3 snoRNP component (predicted); involved in rRNA
                     processing; similar to S. cerevisiae LCP5"
                     /codon_start=1
                     /protein_id="NP_592877.1"
                     /db_xref="GI:19113789"
                     /db_xref="GeneDB:SPAC18B11.06"
                     /db_xref="UniProtKB/Swiss-Prot:Q09713"
                     /db_xref="GeneID:2542587"
     gene            complement(308381..309661)
                     /locus_tag="SPAC18B11.05"
                     /db_xref="GeneID:2542588"
     mRNA            complement(<308381..>309661)
                     /locus_tag="SPAC18B11.05"
                     /transcript_id="NM_001018278.1"
                     /db_xref="GI:67989509"
                     /db_xref="GeneID:2542588"
     CDS             complement(308381..309661)
                     /locus_tag="SPAC18B11.05"
                     /note="eukaryotic conserved protein; similar to S.
                     cerevisiae YBR004C; 6 predicted transmembrane helices;
                     predicted N-terminal signal sequence;
                     YBR004C expressed between 3 and 6 hours after transfer to
                     sporulation medium"
                     /codon_start=1
                     /protein_id="NP_592878.1"
                     /db_xref="GI:19113790"
                     /db_xref="GeneDB:SPAC18B11.05"
                     /db_xref="GOA:Q09712"
                     /db_xref="InterPro:IPR007315"
                     /db_xref="UniProtKB/Swiss-Prot:Q09712"
                     /db_xref="GeneID:2542588"
     gene            complement(310659..311434)
                     /locus_tag="SPAC18B11.04"
                     /db_xref="GeneID:2542523"
     mRNA            complement(join(310659..310790,310837..311180,
                     311299..311331,311371..311434))
                     /locus_tag="SPAC18B11.04"
                     /transcript_id="NM_001018279.1"
                     /db_xref="GI:67989510"
                     /db_xref="GeneID:2542523"
     CDS             complement(join(310659..310790,310837..311180,
                     311299..311331,311371..311434))
                     /locus_tag="SPAC18B11.04"
                     /note="related to neuronal calcium sensor 1 proteins;
                     similar to S. cerevisiae FRQ1; EF hand motifs; calcium
                     binding protein"
                     /codon_start=1
                     /protein_id="NP_592879.1"
                     /db_xref="GI:19113791"
                     /db_xref="GeneDB:SPAC18B11.04"
                     /db_xref="GOA:Q09711"
                     /db_xref="UniProtKB/Swiss-Prot:Q09711"
                     /db_xref="GeneID:2542523"
     gene            312264..313586
                     /locus_tag="SPAC18B11.03c"
                     /db_xref="GeneID:2542613"
     mRNA            <312264..>313586
                     /locus_tag="SPAC18B11.03c"
                     /transcript_id="NM_001018280.1"
                     /db_xref="GI:67989511"
                     /db_xref="GeneID:2542613"
     CDS             312264..313586
                     /locus_tag="SPAC18B11.03c"
                     /note="hypothetical protein; similar to S. cerevisiae
                     YGR212W; 1 predicted transmembrane helix"
                     /codon_start=1
                     /protein_id="NP_592880.1"
                     /db_xref="GI:19113792"
                     /db_xref="GeneDB:SPAC18B11.03c"
                     /db_xref="GOA:Q09710"
                     /db_xref="UniProtKB/Swiss-Prot:Q09710"
                     /db_xref="GeneID:2542613"
     gene            314030..315214
                     /locus_tag="SPAC18B11.02c"
                     /db_xref="GeneID:2542607"
     mRNA            <314030..>315214
                     /locus_tag="SPAC18B11.02c"
                     /transcript_id="NM_001018281.1"
                     /db_xref="GI:67989513"
                     /db_xref="GeneID:2542607"
     CDS             314030..315214
                     /locus_tag="SPAC18B11.02c"
                     /note="DRAP deaminase (predicted); riboflavin biosynthesis
                     pathway; similar to S. cerevisiae RIB2"
                     /codon_start=1
                     /protein_id="NP_592881.1"
                     /db_xref="GI:19113793"
                     /db_xref="GeneDB:SPAC18B11.02c"
                     /db_xref="GOA:Q09709"
                     /db_xref="InterPro:IPR006145"
                     /db_xref="InterPro:IPR006224"
                     /db_xref="InterPro:IPR006225"
                     /db_xref="UniProtKB/Swiss-Prot:Q09709"
                     /db_xref="GeneID:2542607"
     gene            315707..317197
                     /locus_tag="SPAC18B11.01c"
                     /gene_synonym="SPAC12G12.16c"
                     /db_xref="GeneID:2543216"
     mRNA            <315707..>317197
                     /locus_tag="SPAC18B11.01c"
                     /gene_synonym="SPAC12G12.16c"
                     /transcript_id="NM_001018282.1"
                     /db_xref="GI:67989514"
                     /db_xref="GeneID:2543216"
     CDS             315707..317197
                     /locus_tag="SPAC18B11.01c"
                     /gene_synonym="SPAC12G12.16c"
                     /note="XP-G family; involved in nucleotide-excision
                     repair; involved in DNA repair; exonuclease (predicted);
                     similar to S. cerevisiae RAD27"
                     /codon_start=1
                     /protein_id="NP_592882.1"
                     /db_xref="GI:19113794"
                     /db_xref="GeneDB:SPAC12G12.16c"
                     /db_xref="GOA:Q09708"
                     /db_xref="InterPro:IPR000513"
                     /db_xref="InterPro:IPR006084"
                     /db_xref="InterPro:IPR006085"
                     /db_xref="InterPro:IPR006086"
                     /db_xref="InterPro:IPR008918"
                     /db_xref="UniProtKB/Swiss-Prot:Q09708"
                     /db_xref="GeneID:2543216"
     misc_feature    complement(316967..317326)
                     /note="nominal overlap with cosmid SPAC12G12, EM:Z66568 S.
                     pombe chromosome 1"
     gene            complement(317327..318941)
                     /locus_tag="SPAC12G12.15"
                     /gene_synonym="sif3"
                     /db_xref="GeneID:2543091"
     mRNA            complement(join(<317327..317462,317514..318172,
                     318221..318941))
                     /locus_tag="SPAC12G12.15"
                     /gene_synonym="sif3"
                     /transcript_id="NM_001018283.1"
                     /db_xref="GI:67989515"
                     /db_xref="GeneID:2543091"
     CDS             complement(join(<317327..317462,317514..318172,
                     318221..318941))
                     /locus_tag="SPAC12G12.15"
                     /gene_synonym="sif3"
                     /note="sad1-interacting factor 3; 1 predicted
                     transmembrane helix; similar to S. cerevisiae YFR048W;
                     GO:0005515 and GO:0005816 pers. comm. Osami Niwa; NAS
                     inferred"
                     /codon_start=1
                     /protein_id="NP_592883.2"
                     /db_xref="GI:63054475"
                     /db_xref="GeneDB:SPAC12G12.15"
                     /db_xref="GOA:Q09877"
                     /db_xref="InterPro:IPR003734"
                     /db_xref="UniProtKB/Swiss-Prot:Q09877"
                     /db_xref="GeneID:2543091"
     gene            319974..321503
                     /locus_tag="SPAC12G12.14c"
                     /gene_synonym="pfs2"
                     /db_xref="GeneID:2543089"
     mRNA            <319974..>321503
                     /locus_tag="SPAC12G12.14c"
                     /gene_synonym="pfs2"
                     /transcript_id="NM_001018284.1"
                     /db_xref="GI:67989516"
                     /db_xref="GeneID:2543089"
     CDS             319974..321503
                     /locus_tag="SPAC12G12.14c"
                     /gene_synonym="pfs2"
                     /note="WD repeat protein; essential (PMID 15743824);
                     similar to S. cerevisiae YNL317W"
                     /codon_start=1
                     /protein_id="NP_592884.1"
                     /db_xref="GI:19113796"
                     /db_xref="GeneDB:SPAC12G12.14c"
                     /db_xref="GOA:Q9UTN4"
                     /db_xref="InterPro:IPR001680"
                     /db_xref="InterPro:IPR011046"
                     /db_xref="UniProtKB/Swiss-Prot:Q9UTN4"
                     /db_xref="GeneID:2543089"
     gene            321924..323978
                     /gene="cid14"
                     /locus_tag="SPAC12G12.13c"
                     /db_xref="GeneID:3361384"
     mRNA            <321924..>323978
                     /gene="cid14"
                     /locus_tag="SPAC12G12.13c"
                     /transcript_id="NM_001018285.1"
                     /db_xref="GI:67989517"
                     /db_xref="GeneID:3361384"
     CDS             321924..323978
                     /gene="cid14"
                     /locus_tag="SPAC12G12.13c"
                     /note="DNA polymerase sigma; nucleotidyltransferase
                     (predicted); non-essential (pers. comm. Chris Norbury);
                     caffeine induced death protein; similar to S. cerevisiae
                     YOL115W and YNL299W;
                     extended gene prediction N-term by 68 amino acids to use
                     first in-frame AUG in agreement with transcript data
                     (pers. comm. Chris Norbury) date=20050413"
                     /codon_start=1
                     /protein_id="NP_001018181.1"
                     /db_xref="GI:67989518"
                     /db_xref="GeneID:3361384"
     gene            complement(324194..325280)
                     /locus_tag="SPAC12G12.12"
                     /db_xref="GeneID:2542918"
     mRNA            complement(join(324194..324407,324462..325166,
                     325225..325280))
                     /locus_tag="SPAC12G12.12"
                     /transcript_id="NM_001018286.1"
                     /db_xref="GI:67989520"
                     /db_xref="GeneID:2542918"
     CDS             complement(join(324194..324407,324462..325166,
                     325225..325280))
                     /locus_tag="SPAC12G12.12"
                     /note="NST UDP-galactose transporter; 6 predicted
                     transmembrane helices; predicted N-terminal signal
                     sequence; no apparent S. cerevisiae ortholog"
                     /codon_start=1
                     /protein_id="NP_592886.1"
                     /db_xref="GI:19113798"
                     /db_xref="GeneDB:SPAC12G12.12"
                     /db_xref="GOA:Q09875"
                     /db_xref="UniProtKB/Swiss-Prot:Q09875"
                     /db_xref="GeneID:2542918"
     gene            326694..327982
                     /locus_tag="SPAC12G12.11c"
                     /db_xref="GeneID:2543045"
     mRNA            join(<326694..326856,326942..327391,327498..>327982)
                     /locus_tag="SPAC12G12.11c"
                     /transcript_id="NM_001018287.1"
                     /db_xref="GI:67989521"
                     /db_xref="GeneID:2543045"
     CDS             join(326694..326856,326942..327391,327498..327982)
                     /locus_tag="SPAC12G12.11c"
                     /note="conserved eukaryotic protein; similar to S.
                     cerevisiae YPL191C and YGL082W; DUF544; coiled-coil
                     (region) (predicted)"
                     /codon_start=1
                     /protein_id="NP_592887.1"
                     /db_xref="GI:19113799"
                     /db_xref="GeneDB:SPAC12G12.11c"
                     /db_xref="InterPro:IPR007518"
                     /db_xref="UniProtKB/Swiss-Prot:Q09874"
                     /db_xref="GeneID:2543045"
     gene            complement(328222..329484)
                     /locus_tag="SPAC12G12.10"
                     /db_xref="GeneID:2541535"
     mRNA            complement(<328222..>329484)
                     /locus_tag="SPAC12G12.10"
                     /transcript_id="NM_001018288.1"
                     /db_xref="GI:67989522"
                     /db_xref="GeneID:2541535"
     CDS             complement(328222..329484)
                     /locus_tag="SPAC12G12.10"
                     /note="WD repeat protein; no apparent orthologs (cannot be
                     distinguished)"
                     /codon_start=1
                     /protein_id="NP_592888.1"
                     /db_xref="GI:19113800"
                     /db_xref="GeneDB:SPAC12G12.10"
                     /db_xref="InterPro:IPR001611"
                     /db_xref="InterPro:IPR001680"
                     /db_xref="InterPro:IPR011046"
                     /db_xref="UniProtKB/Swiss-Prot:Q09873"
                     /db_xref="GeneID:2541535"
     5'UTR           complement(329485..329545)
                     /note="mRNA from AU009397"
     gene            complement(329810..332743)
                     /locus_tag="SPAC12G12.09"
                     /db_xref="GeneID:2542958"
     mRNA            complement(<329810..>332743)
                     /locus_tag="SPAC12G12.09"
                     /transcript_id="NM_001018289.1"
                     /db_xref="GI:67989523"
                     /db_xref="GeneID:2542958"
     CDS             complement(329810..332743)
                     /locus_tag="SPAC12G12.09"
                     /note="sequence orphan"
                     /codon_start=1
                     /protein_id="NP_592889.1"
                     /db_xref="GI:19113801"
                     /db_xref="GeneDB:SPAC12G12.09"
                     /db_xref="UniProtKB/Swiss-Prot:Q09872"
                     /db_xref="GeneID:2542958"
     gene            complement(333695..334336)
                     /locus_tag="SPAC12G12.08"
                     /gene_synonym="mrpl6"
                     /db_xref="GeneID:2542846"
     mRNA            complement(<333695..>334336)
                     /locus_tag="SPAC12G12.08"
                     /gene_synonym="mrpl6"
                     /transcript_id="NM_001018290.1"
                     /db_xref="GI:67989524"
                     /db_xref="GeneID:2542846"
     CDS             complement(333695..334336)
                     /locus_tag="SPAC12G12.08"
                     /gene_synonym="mrpl6"
                     /note="mitochondrial ribosomal protein subunit L16;
                     similar to S. cerevisiae YHR147C"
                     /codon_start=1
                     /protein_id="NP_592890.1"
                     /db_xref="GI:19113802"
                     /db_xref="GeneDB:SPAC12G12.08"
                     /db_xref="GOA:Q09865"
                     /db_xref="InterPro:IPR000702"
                     /db_xref="InterPro:IPR002358"
                     /db_xref="UniProtKB/Swiss-Prot:Q09865"
                     /db_xref="GeneID:2542846"
     gene            334660..335945
                     /locus_tag="SPAC12G12.07c"
                     /db_xref="GeneID:2542964"
     mRNA            join(<334660..334782,334830..>335945)
                     /locus_tag="SPAC12G12.07c"
                     /transcript_id="NM_001018291.1"
                     /db_xref="GI:67989525"
                     /db_xref="GeneID:2542964"
     CDS             join(334660..334782,334830..335945)
                     /locus_tag="SPAC12G12.07c"
                     /note="sequence orphan"
                     /codon_start=1
                     /protein_id="NP_592891.1"
                     /db_xref="GI:19113803"
                     /db_xref="GeneDB:SPAC12G12.07c"
                     /db_xref="UniProtKB/Swiss-Prot:Q09871"
                     /db_xref="GeneID:2542964"
     3'UTR           335946..336131
                     /note="mRNA from AU013552"
     gene            336428..337519
                     /locus_tag="SPAC12G12.06c"
                     /db_xref="GeneID:2542936"
     mRNA            <336428..>337519
                     /locus_tag="SPAC12G12.06c"
                     /transcript_id="NM_001018292.1"
                     /db_xref="GI:67989527"
                     /db_xref="GeneID:2542936"
     CDS             336428..337519
                     /locus_tag="SPAC12G12.06c"
                     /note="RNA 3'-terminal phosphate cyclase (predicted);
                     similar to S. cerevisiae YOL010W"
                     /codon_start=1
                     /protein_id="NP_592892.1"
                     /db_xref="GI:19113804"
                     /db_xref="GeneDB:SPAC12G12.06c"
                     /db_xref="GOA:Q09870"
                     /db_xref="InterPro:IPR000228"
                     /db_xref="UniProtKB/Swiss-Prot:Q09870"
                     /db_xref="GeneID:2542936"
     gene            338392..338883
                     /locus_tag="SPAC12G12.05c"
                     /gene_synonym="taf9"
                     /db_xref="GeneID:2543133"
     mRNA            <338392..>338883
                     /locus_tag="SPAC12G12.05c"
                     /gene_synonym="taf9"
                     /transcript_id="NM_001018293.1"
                     /db_xref="GI:67989528"
                     /db_xref="GeneID:2543133"
     CDS             338392..338883
                     /locus_tag="SPAC12G12.05c"
                     /gene_synonym="taf9"
                     /note="transcription initiation factor activity; histone
                     fold; similar to S. cerevisiae YMR236W"
                     /codon_start=1
                     /protein_id="NP_592893.1"
                     /db_xref="GI:19113805"
                     /db_xref="GeneDB:SPAC12G12.05c"
                     /db_xref="GOA:Q09869"
                     /db_xref="InterPro:IPR003162"
                     /db_xref="InterPro:IPR007124"
                     /db_xref="InterPro:IPR009072"
                     /db_xref="UniProtKB/Swiss-Prot:Q09869"
                     /db_xref="GeneID:2543133"
     gene            339548..339642
                     /gene="sno52"
                     /locus_tag="SPSNORNA.29"
                     /db_xref="GeneID:3361382"
     ncRNA           339548..339642
                     /gene="sno52"
                     /locus_tag="SPSNORNA.29"
                     /ncRNA_class="snoRNA"
                     /experiment="experimental evidence, no additional details
                     recorded"
                     /note="guide for 2'-O-ribose methylation of rRNA;
                     small nucleolar RNA R52"
                     /db_xref="GeneID:3361382"
     3'UTR           complement(339766..340106)
                     /note="mRNA from AU006986"
     gene            complement(340107..341855)
                     /gene="hsp60"
                     /locus_tag="SPAC12G12.04"
                     /gene_synonym="mcp60"
                     /db_xref="GeneID:2543131"
     mRNA            complement(<340107..>341855)
                     /gene="hsp60"
                     /locus_tag="SPAC12G12.04"
                     /gene_synonym="mcp60"
                     /transcript_id="NM_001018294.1"
                     /db_xref="GI:67989529"
                     /db_xref="GeneID:2543131"
     CDS             complement(340107..341855)
                     /gene="hsp60"
                     /locus_tag="SPAC12G12.04"
                     /gene_synonym="mcp60"
                     /note="heat shock protein 60; similar to S. cerevisiae
                     YLR259C"
                     /codon_start=1
                     /protein_id="NP_592894.1"
                     /db_xref="GI:19113806"
                     /db_xref="GeneDB:SPAC12G12.04"
                     /db_xref="GOA:Q09864"
                     /db_xref="InterPro:IPR001844"
                     /db_xref="InterPro:IPR002423"
                     /db_xref="InterPro:IPR008950"
                     /db_xref="UniProtKB/Swiss-Prot:Q09864"
                     /db_xref="GeneID:2543131"
     5'UTR           complement(341856..342080)
                     /note="mRNA from AU010445"
     gene            complement(343399..345129)
                     /locus_tag="SPAC12G12.03"
                     /db_xref="GeneID:2543139"
     mRNA            complement(<343399..>345129)
                     /locus_tag="SPAC12G12.03"
                     /transcript_id="NM_001018295.1"
                     /db_xref="GI:67989530"
                     /db_xref="GeneID:2543139"
     CDS             complement(343399..345129)
                     /locus_tag="SPAC12G12.03"
                     /note="RNA-binding protein; rrm RNA recognition motif;
                     similar to S. cerevisiae YBL051C"
                     /codon_start=1
                     /protein_id="NP_592895.1"
                     /db_xref="GI:19113807"
                     /db_xref="GeneDB:SPAC12G12.03"
                     /db_xref="GOA:Q09868"
                     /db_xref="InterPro:IPR000504"
                     /db_xref="InterPro:IPR001374"
                     /db_xref="UniProtKB/Swiss-Prot:Q09868"
                     /db_xref="GeneID:2543139"
     misc_feature    345619..349061
                     /note="nominal overlap with cosmid SPAC630, EM:AL109832 S.
                     pombe chromosome 1"
     gene            complement(345839..346618)
                     /locus_tag="SPAC12G12.02"
                     /gene_synonym="SPAC630.01c"
                     /db_xref="GeneID:2543142"
     mRNA            complement(join(345839..346051,346114..346244,
                     346307..346439,346544..346618))
                     /locus_tag="SPAC12G12.02"
                     /gene_synonym="SPAC630.01c"
                     /transcript_id="NM_001018296.1"
                     /db_xref="GI:67989531"
                     /db_xref="GeneID:2543142"
     CDS             complement(join(345839..346051,346114..346244,
                     346307..346439,346544..346618))
                     /locus_tag="SPAC12G12.02"
                     /gene_synonym="SPAC630.01c"
                     /note="conserved protein (fungal and plant); similar to S.
                     cerevisiae YGR272C; coiled-coil (region)"
                     /codon_start=1
                     /protein_id="NP_592896.1"
                     /db_xref="GI:19113808"
                     /db_xref="GeneDB:SPAC12G12.02"
                     /db_xref="UniProtKB/Swiss-Prot:Q09867"
                     /db_xref="GeneID:2543142"
     gene            347195..349912
                     /locus_tag="SPAC12G12.01c"
                     /gene_synonym="SPAC12G12.01c; SPAC630.02"
                     /db_xref="GeneID:3361381"
     mRNA            <347195..>349912
                     /locus_tag="SPAC12G12.01c"
                     /gene_synonym="SPAC12G12.01c; SPAC630.02"
                     /transcript_id="NM_001018297.1"
                     /db_xref="GI:67989532"
                     /db_xref="GeneID:3361381"
     CDS             347195..349912
                     /locus_tag="SPAC12G12.01c"
                     /gene_synonym="SPAC12G12.01c; SPAC630.02"
                     /note="WD repeat protein (4); similar to S. cerevisiae
                     YBL104C"
                     /codon_start=1
                     /protein_id="NP_001018182.1"
                     /db_xref="GI:67989533"
                     /db_xref="GeneDB:SPAC12G12.01c"
                     /db_xref="InterPro:IPR001680"
                     /db_xref="InterPro:IPR011046"
                     /db_xref="UniProtKB/Swiss-Prot:Q09866"
                     /db_xref="GeneID:3361381"
     gene            350477..352055
                     /gene="act2"
                     /locus_tag="SPAC630.03"
                     /db_xref="GeneID:2543233"
     mRNA            join(<350477..350511,350575..350598,350671..351199,
                     351295..351894,351960..>352055)
                     /gene="act2"
                     /locus_tag="SPAC630.03"
                     /transcript_id="NM_001018298.1"
                     /db_xref="GI:67989534"
                     /db_xref="GeneID:2543233"
     CDS             join(350477..350511,350575..350598,350671..351199,
                     351295..351894,351960..352055)
                     /gene="act2"
                     /locus_tag="SPAC630.03"
                     /codon_start=1
                     /protein_id="NP_592898.1"
                     /db_xref="GI:19113810"
                     /db_xref="GeneDB:SPAC630.03"
                     /db_xref="GOA:P32390"
                     /db_xref="InterPro:IPR004000"
                     /db_xref="UniProtKB/Swiss-Prot:P32390"
                     /db_xref="GeneID:2543233"
     gene            complement(352427..352927)
                     /locus_tag="SPAC630.04c"
                     /db_xref="GeneID:2543431"
     mRNA            complement(<352427..>352927)
                     /locus_tag="SPAC630.04c"
                     /transcript_id="NM_001018299.1"
                     /db_xref="GI:67989536"
                     /db_xref="GeneID:2543431"
     CDS             complement(352427..352927)
                     /locus_tag="SPAC630.04c"
                     /note="very hypothetical protein"
                     /codon_start=1
                     /protein_id="NP_592899.1"
                     /db_xref="GI:19113811"
                     /db_xref="GeneDB:SPAC630.04c"
                     /db_xref="UniProtKB/TrEMBL:Q9UUH8"
                     /db_xref="GeneID:2543431"
     gene            353900..356131
                     /locus_tag="SPAC630.05"
                     /db_xref="GeneID:2543609"
     mRNA            <353900..>356131
                     /locus_tag="SPAC630.05"
                     /transcript_id="NM_001018300.1"
                     /db_xref="GI:67989537"
                     /db_xref="GeneID:2543609"
     CDS             353900..356131
                     /locus_tag="SPAC630.05"
                     /note="TBC domain protein; GTPase activating protein of
                     Rab-like GTPase (predicted); similar to S. cerevisiae
                     YDL234C"
                     /codon_start=1
                     /protein_id="NP_592900.1"
                     /db_xref="GI:19113812"
                     /db_xref="GeneDB:SPAC630.05"
                     /db_xref="InterPro:IPR000195"
                     /db_xref="UniProtKB/TrEMBL:Q9UUH7"
                     /db_xref="GeneID:2543609"
     gene            complement(356233..356997)
                     /locus_tag="SPAC630.06c"
                     /db_xref="GeneID:2543368"
     mRNA            complement(join(356233..356433,356511..356592,
                     356635..356904,356984..356997))
                     /locus_tag="SPAC630.06c"
                     /transcript_id="NM_001018301.1"
                     /db_xref="GI:67989538"
                     /db_xref="GeneID:2543368"
     CDS             complement(join(356233..356433,356511..356592,
                     356635..356904,356984..356997))
                     /locus_tag="SPAC630.06c"
                     /note="hypothetical protein; sequence orphan"
                     /codon_start=1
                     /protein_id="NP_592901.1"
                     /db_xref="GI:19113813"
                     /db_xref="GeneDB:SPAC630.06c"
                     /db_xref="UniProtKB/TrEMBL:Q9UUH6"
                     /db_xref="GeneID:2543368"
     gene            complement(357593..358885)
                     /locus_tag="SPAC630.07c"
                     /db_xref="GeneID:2543370"
     mRNA            complement(<357593..>358885)
                     /locus_tag="SPAC630.07c"
                     /transcript_id="NM_001018302.1"
                     /db_xref="GI:67989540"
                     /db_xref="GeneID:2543370"
     CDS             complement(357593..358885)
                     /locus_tag="SPAC630.07c"
                     /note="hypothetical protein; sequence orphan"
                     /codon_start=1
                     /protein_id="NP_592902.1"
                     /db_xref="GI:19113814"
                     /db_xref="GeneDB:SPAC630.07c"
                     /db_xref="UniProtKB/TrEMBL:Q9UUH5"
                     /db_xref="GeneID:2543370"
     gene            complement(360060..360962)
                     /locus_tag="SPAC630.08c"
                     /db_xref="GeneID:2543373"
     mRNA            complement(<360060..>360962)
                     /locus_tag="SPAC630.08c"
                     /transcript_id="NM_001018303.1"
                     /db_xref="GI:67989541"
                     /db_xref="GeneID:2543373"
     CDS             complement(360060..360962)
                     /locus_tag="SPAC630.08c"
                     /note="C-4 methyl sterol oxidase; involved in ergosterol
                     biosynthesis (predicted); similar to S. cerevisiae ERG25;
                     sterol desaturase domain"
                     /codon_start=1
                     /protein_id="NP_592903.1"
                     /db_xref="GI:19113815"
                     /db_xref="GeneDB:SPAC630.08c"
                     /db_xref="GOA:Q9UUH4"
                     /db_xref="InterPro:IPR006087"
                     /db_xref="InterPro:IPR006088"
                     /db_xref="UniProtKB/Swiss-Prot:Q9UUH4"
                     /db_xref="GeneID:2543373"
     5'UTR           complement(360963..361266)
                     /note="AU010457 clone spc05912"
     gene            361557..361874
                     /locus_tag="SPAC630.15"
                     /db_xref="GeneID:2543435"
     mRNA            <361557..>361874
                     /locus_tag="SPAC630.15"
                     /transcript_id="NM_001018304.1"
                     /db_xref="GI:67989543"
                     /db_xref="GeneID:2543435"
     CDS             361557..361874
                     /locus_tag="SPAC630.15"
                     /note="hypothetical protein; sequence orphan; poor
                     correlation score; has transcript profile on microarray"
                     /codon_start=1
                     /protein_id="NP_592904.1"
                     /db_xref="GI:19113816"
                     /db_xref="GeneDB:SPAC630.15"
                     /db_xref="UniProtKB/Swiss-Prot:Q9C110"
                     /db_xref="GeneID:2543435"
     3'UTR           complement(362248..362768)
                     /note="mRNA from SPD234"
     gene            complement(362769..363602)
                     /locus_tag="SPAC630.09c"
                     /db_xref="GeneID:2543381"
     mRNA            complement(<362769..>363602)
                     /locus_tag="SPAC630.09c"
                     /transcript_id="NM_001018305.1"
                     /db_xref="GI:67989544"
                     /db_xref="GeneID:2543381"
     CDS             complement(362769..363602)
                     /locus_tag="SPAC630.09c"
                     /note="hypothetical protein; similar to S. cerevisiae
                     YGR205W"
                     /codon_start=1
                     /protein_id="NP_592905.1"
                     /db_xref="GI:19113817"
                     /db_xref="GeneDB:SPAC630.09c"
                     /db_xref="GOA:Q9UUH3"
                     /db_xref="InterPro:IPR000764"
                     /db_xref="UniProtKB/Swiss-Prot:Q9UUH3"
                     /db_xref="GeneID:2543381"
     5'UTR           complement(363603..363714)
                     /note="mRNA from SPD234"
     gene            365155..365226
                     /locus_tag="SPATRNAPRO.01"
                     /db_xref="GeneID:3361379"
     tRNA            365155..365226
                     /locus_tag="SPATRNAPRO.01"
                     /product="tRNA-Pro"
                     /experiment="experimental evidence, no additional details
                     recorded"
                     /note="tRNA Pro anticodon TGG, Cove score 71.02;
                     tRNA Proline;
                     EMBL:AF156541"
                     /db_xref="GeneID:3361379"
     gene            365550..366362
                     /locus_tag="SPAC630.10"
                     /db_xref="GeneID:2543414"
     mRNA            <365550..>366362
                     /locus_tag="SPAC630.10"
                     /transcript_id="NM_001018306.1"
                     /db_xref="GI:67989545"
                     /db_xref="GeneID:2543414"
     CDS             365550..366362
                     /locus_tag="SPAC630.10"
                     /note="hypothetical protein; similar to S. cerevisiae
                     YBR141C"
                     /codon_start=1
                     /protein_id="NP_592906.1"
                     /db_xref="GI:19113818"
                     /db_xref="GeneDB:SPAC630.10"
                     /db_xref="UniProtKB/TrEMBL:Q9UUH2"
                     /db_xref="GeneID:2543414"
     gene            366801..367531
                     /locus_tag="SPAC630.11"
                     /db_xref="GeneID:2543247"
     mRNA            join(<366801..366817,366873..366891,366968..367040,
                     367123..367189,367293..367348,367395..>367531)
                     /locus_tag="SPAC630.11"
                     /transcript_id="NM_001018307.1"
                     /db_xref="GI:67989546"
                     /db_xref="GeneID:2543247"
     CDS             join(366801..366817,366873..366891,366968..367040,
                     367123..367189,367293..367348,367395..367531)
                     /locus_tag="SPAC630.11"
                     /note="involved in intracellular protein transport;
                     involved in late endosome to vacuole trafficking
                     (predicted); similar to S. cerevisiae VPS55; predicted N-
                     terminal signal sequence; 3 predicted transmembrane
                     helices"
                     /codon_start=1
                     /protein_id="NP_592907.1"
                     /db_xref="GI:19113819"
                     /db_xref="GeneDB:SPAC630.11"
                     /db_xref="GOA:Q9UUH1"
                     /db_xref="InterPro:IPR000630"
                     /db_xref="InterPro:IPR007262"
                     /db_xref="UniProtKB/TrEMBL:Q9UUH1"
                     /db_xref="GeneID:2543247"
     gene            368572..369840
                     /locus_tag="SPAC630.12"
                     /db_xref="GeneID:2543429"
     mRNA            <368572..>369840
                     /locus_tag="SPAC630.12"
                     /transcript_id="NM_001018308.1"
                     /db_xref="GI:67989547"
                     /db_xref="GeneID:2543429"
     CDS             368572..369840
                     /locus_tag="SPAC630.12"
                     /note="serine/threonine protein phosphatase (predicted);
                     calcineurin-like phosphoesterase; 3 predicted
                     transmembrane helices; similar to S. cerevisiae CDC1"
                     /codon_start=1
                     /protein_id="NP_592908.1"
                     /db_xref="GI:19113820"
                     /db_xref="GeneDB:SPAC630.12"
                     /db_xref="GOA:Q9UUH0"
                     /db_xref="InterPro:IPR004843"
                     /db_xref="UniProtKB/TrEMBL:Q9UUH0"
                     /db_xref="GeneID:2543429"
     gene            complement(369945..373964)
                     /locus_tag="SPAC630.13c"
                     /gene_synonym="tsc2"
                     /db_xref="GeneID:2543339"
     mRNA            complement(<369945..>373964)
                     /locus_tag="SPAC630.13c"
                     /gene_synonym="tsc2"
                     /transcript_id="NM_001018309.1"
                     /db_xref="GI:67989548"
                     /db_xref="GeneID:2543339"
     CDS             complement(369945..373964)
                     /locus_tag="SPAC630.13c"
                     /gene_synonym="tsc2"
                     /note="tuberin-like protein; GTPase activating protein
                     (predicted); Rap_GAp domain; possibly facilitates
                     vesicular docking; similar to S. pombe SPAC18B11.11; no
                     apparent S. cerevisiae ortholog; similar to human TS2
                     (tuberous sclereosis 2); cytosolic chaperone for hamartin;
                     predicted to interact with SPAC22F3.13; involved in
                     intracellular protein transport (predicted); involved in
                     cell growth arrest (implicated); deletion mutant results
                     in defective nutrient uptake (PMID 12136010); deletion
                     mutant results in conjugation defects (PMID 12136010);
                     involved in conjugation (predicted); involved in protein
                     trafficking (PMID 12136010); non-essential (PMID
                     12618370)"
                     /codon_start=1
                     /protein_id="NP_592909.1"
                     /db_xref="GI:19113821"
                     /db_xref="GeneDB:SPAC630.13c"
                     /db_xref="GOA:Q9UUG9"
                     /db_xref="InterPro:IPR000331"
                     /db_xref="InterPro:IPR003913"
                     /db_xref="UniProtKB/Swiss-Prot:Q9UUG9"
                     /db_xref="GeneID:2543339"
     5'UTR           complement(373965..374217)
                     /note="mRNA from spc12101"
     3'UTR           complement(374307..374682)
                     /note="mRNA from U92792"
     gene            complement(374683..377164)
                     /gene="tup1"
                     /locus_tag="SPAC630.14c"
                     /gene_synonym="tup12"
                     /db_xref="GeneID:2543402"
     mRNA            complement(join(374683..375830,376094..376446,
                     376844..376931,376993..377164))
                     /gene="tup1"
                     /locus_tag="SPAC630.14c"
                     /gene_synonym="tup12"
                     /transcript_id="NM_001018310.1"
                     /db_xref="GI:67989549"
                     /db_xref="GeneID:2543402"
     CDS             complement(join(374683..375830,376094..376446,
                     376844..376931,376993..377164))
                     /gene="tup1"
                     /locus_tag="SPAC630.14c"
                     /gene_synonym="tup12"
                     /note="general transcriptional repressor (PMID 10567571);
                     transcriptional repressor functioning redundantly with
                     Tup11p (PMID 11238405); WD repeat protein; histone binding
                     (PMID 10567571); similar to S. cerevisiae TUP1"
                     /codon_start=1
                     /protein_id="NP_592910.1"
                     /db_xref="GI:19113822"
                     /db_xref="GeneDB:SPAC630.14c"
                     /db_xref="GOA:Q9UUG8"
                     /db_xref="InterPro:IPR001632"
                     /db_xref="InterPro:IPR001680"
                     /db_xref="InterPro:IPR011046"
                     /db_xref="UniProtKB/Swiss-Prot:Q9UUG8"
                     /db_xref="GeneID:2543402"
     misc_feature    376228..377618
                     /note="nominal overlap with cosmid SPAC1751, EM:AL133154
                     S. pombe chromosome 1"
     gene            complement(378192..380354)
                     /gene="gti1"
                     /locus_tag="SPAC1751.01c"
                     /db_xref="GeneID:2542344"
     mRNA            complement(<378192..>380354)
                     /gene="gti1"
                     /locus_tag="SPAC1751.01c"
                     /transcript_id="NM_001018311.1"
                     /db_xref="GI:67989550"
                     /db_xref="GeneID:2542344"
     CDS             complement(378192..380354)
                     /gene="gti1"
                     /locus_tag="SPAC1751.01c"
                     /note="required for gluconate-H+ symport; anion transport;
                     similar to S. pombe pac2; similar to S. cerevisiae TOS9
                     and YHR177W"
                     /codon_start=1
                     /protein_id="NP_592911.1"
                     /db_xref="GI:19113823"
                     /db_xref="GeneDB:SPAC1751.01c"
                     /db_xref="GOA:O14367"
                     /db_xref="UniProtKB/Swiss-Prot:O14367"
                     /db_xref="GeneID:2542344"
     misc_feature    380618..384626
                     /note="low complexity gene-free region"
     gene            384627..385220
                     /locus_tag="SPAC1751.04"
                     /db_xref="GeneID:3361540"
     mRNA            join(<384627..384750,384812..384888,384986..385060,
                     385125..>385220)
                     /locus_tag="SPAC1751.04"
                     /transcript_id="NM_001018312.1"
                     /db_xref="GI:67989552"
                     /db_xref="GeneID:3361540"
     CDS             join(384627..384750,384812..384888,384986..385060,
                     385125..385220)
                     /locus_tag="SPAC1751.04"
                     /note="hypothetical protein; sequence orphan"
                     /codon_start=1
                     /protein_id="NP_001018183.1"
                     /db_xref="GI:67989553"
                     /db_xref="GeneDB:SPAC1751.04"
                     /db_xref="UniProtKB/Swiss-Prot:Q8TFI0"
                     /db_xref="GeneID:3361540"
     gene            complement(385755..386310)
                     /locus_tag="SPAC1751.02c"
                     /db_xref="GeneID:2542342"
     mRNA            complement(join(385755..385887,385938..386043,
                     386107..386179,386296..386310))
                     /locus_tag="SPAC1751.02c"
                     /transcript_id="NM_001018313.1"
                     /db_xref="GI:67989554"
                     /db_xref="GeneID:2542342"
     CDS             complement(join(385755..385887,385938..386043,
                     386107..386179,386296..386310))
                     /locus_tag="SPAC1751.02c"
                     /note="initiation is possibly at second Met, and upstream
                     splicing possiply in 5' UTR;
                     mitochondrial ribosomal protein S19; similar to S.
                     cerevisiae YNR037C"
                     /codon_start=1
                     /protein_id="NP_592912.1"
                     /db_xref="GI:19113824"
                     /db_xref="GeneDB:SPAC1751.02c"
                     /db_xref="GOA:Q9US30"
                     /db_xref="InterPro:IPR002222"
                     /db_xref="UniProtKB/Swiss-Prot:Q9US30"
                     /db_xref="GeneID:2542342"
     5'UTR           386307..386343
                     /note="mRNA from AB016218"
     gene            386344..387786
                     /locus_tag="SPAC1751.03"
                     /gene_synonym="csn7; csn72; csn7b; SPAC31A2.01"
                     /db_xref="GeneID:2542347"
     mRNA            join(<386344..386394,386458..386614,386786..>387786)
                     /locus_tag="SPAC1751.03"
                     /gene_synonym="csn7; csn72; csn7b; SPAC31A2.01"
                     /transcript_id="NM_001018314.1"
                     /db_xref="GI:67989555"
                     /db_xref="GeneID:2542347"
     CDS             join(386344..386394,386458..386614,386786..387786)
                     /locus_tag="SPAC1751.03"
                     /gene_synonym="csn7; csn72; csn7b; SPAC31A2.01"
                     /note="COP9/signalosome complex subunit 7b; PCI domain; no
                     apparent S. cerevisiae ortholog"
                     /codon_start=1
                     /protein_id="NP_592913.2"
                     /db_xref="GI:63054479"
                     /db_xref="GeneDB:SPAC1751.03"
                     /db_xref="GOA:Q09722"
                     /db_xref="UniProtKB/Swiss-Prot:Q09722"
                     /db_xref="GeneID:2542347"
     misc_feature    387534..387712
                     /locus_tag="SPAC1751.03"
                     /gene_synonym="csn7; csn72; csn7b; SPAC31A2.01"
                     /note="nominal overlap with cosmid SPAC31A2, EM:Z50113 S.
                     pombe chromosome 1"
     misc_RNA        <387713..387822
                     /note="mRNA from AU013232"
     gene            388400..388960
                     /locus_tag="SPAC31A2.02"
                     /db_xref="GeneID:2541708"
     mRNA            join(<388400..388415,388452..388621,388721..388813,
                     388859..>388960)
                     /locus_tag="SPAC31A2.02"
                     /transcript_id="NM_001018315.1"
                     /db_xref="GI:67989556"
                     /db_xref="GeneID:2541708"
     CDS             join(388400..388415,388452..388621,388721..388813,
                     388859..388960)
                     /locus_tag="SPAC31A2.02"
                     /note="Duf343; widely conserved protein; similar to S.
                     cerevisiae YNR046W"
                     /codon_start=1
                     /protein_id="NP_592914.1"
                     /db_xref="GI:19113826"
                     /db_xref="GeneDB:SPAC31A2.02"
                     /db_xref="InterPro:IPR005651"
                     /db_xref="UniProtKB/Swiss-Prot:Q09723"
                     /db_xref="GeneID:2541708"
     gene            389543..390245
                     /locus_tag="SPAC31A2.03"
                     /db_xref="GeneID:2542402"
     mRNA            join(<389543..389564,389617..>390245)
                     /locus_tag="SPAC31A2.03"
                     /transcript_id="NM_001018316.1"
                     /db_xref="GI:67989557"
                     /db_xref="GeneID:2542402"
     CDS             join(389543..389564,389617..390245)
                     /locus_tag="SPAC31A2.03"
                     /note="mitochondrial ribosomal protein L10/L11; similar to
                     S. cerevisiae MRPL11"
                     /codon_start=1
                     /protein_id="NP_592915.1"
                     /db_xref="GI:19113827"
                     /db_xref="GeneDB:SPAC31A2.03"
                     /db_xref="GOA:Q09724"
                     /db_xref="UniProtKB/Swiss-Prot:Q09724"
                     /db_xref="GeneID:2542402"
     gene            complement(390589..391173)
                     /locus_tag="SPAC31A2.04c"
                     /db_xref="GeneID:2543122"
     mRNA            complement(<390589..>391173)
                     /locus_tag="SPAC31A2.04c"
                     /transcript_id="NM_001018317.1"
                     /db_xref="GI:67989558"
                     /db_xref="GeneID:2543122"
     CDS             complement(390589..391173)
                     /locus_tag="SPAC31A2.04c"
                     /note="20S proteasome component (beta 4); similar to S.
                     cerevisiae PRE1"
                     /codon_start=1
                     /protein_id="NP_592916.1"
                     /db_xref="GI:19113828"
                     /db_xref="GeneDB:SPAC31A2.04c"
                     /db_xref="GOA:Q09720"
                     /db_xref="InterPro:IPR000243"
                     /db_xref="InterPro:IPR001353"
                     /db_xref="UniProtKB/Swiss-Prot:Q09720"
                     /db_xref="GeneID:2543122"
     gene            complement(391838..396877)
                     /locus_tag="SPAC31A2.05c"
                     /gene_synonym="mis4"
                     /db_xref="GeneID:2542657"
     mRNA            complement(join(391838..391915,391956..392612,
                     392652..392787,392828..394611,394656..395123,
                     395167..396502,396546..396741,396781..396877))
                     /locus_tag="SPAC31A2.05c"
                     /gene_synonym="mis4"
                     /transcript_id="NM_001018318.1"
                     /db_xref="GI:67989560"
                     /db_xref="GeneID:2542657"
     CDS             complement(join(391838..391915,391956..392612,
                     392652..392787,392828..394611,394656..395123,
                     395167..396502,396546..396741,396781..396877))
                     /locus_tag="SPAC31A2.05c"
                     /gene_synonym="mis4"
                     /note="adherin; sister chromatid cohesion molecule (PMID
                     9808627); chromatin associated; involved in S phase
                     (required) (PMID 9808627); involved in spindle-kinetochore
                     interaction (PMID 11882285); similar to S. cerevisiae
                     SCC2"
                     /codon_start=1
                     /protein_id="NP_592917.1"
                     /db_xref="GI:19113829"
                     /db_xref="GeneDB:SPAC31A2.05c"
                     /db_xref="GOA:Q09725"
                     /db_xref="InterPro:IPR000357"
                     /db_xref="UniProtKB/Swiss-Prot:Q09725"
                     /db_xref="GeneID:2542657"
     LTR             complement(397023..397370)
                     /note="solo tf2 element, 97.4% identity in 349 bp overlap
                     w ith EMBL:SPPROREVI"
     gene            397709..399337
                     /locus_tag="SPAC31A2.06"
                     /db_xref="GeneID:2542929"
     mRNA            <397709..>399337
                     /locus_tag="SPAC31A2.06"
                     /transcript_id="NM_001018319.1"
                     /db_xref="GI:67989561"
                     /db_xref="GeneID:2542929"
     CDS             397709..399337
                     /locus_tag="SPAC31A2.06"
                     /note="hypothetical protein; sequence orphan"
                     /codon_start=1
                     /protein_id="NP_592918.1"
                     /db_xref="GI:19113830"
                     /db_xref="GeneDB:SPAC31A2.06"
                     /db_xref="UniProtKB/Swiss-Prot:Q09726"
                     /db_xref="GeneID:2542929"
     gene            complement(399548..402194)
                     /locus_tag="SPAC31A2.07c"
                     /db_xref="GeneID:2543197"
     mRNA            complement(join(399548..401871,401972..402194))
                     /locus_tag="SPAC31A2.07c"
                     /transcript_id="NM_001018320.1"
                     /db_xref="GI:67989562"
                     /db_xref="GeneID:2543197"
     CDS             complement(join(399548..401871,401972..402194))
                     /locus_tag="SPAC31A2.07c"
                     /note="DEAD/DEAH box helicase; ATP-dependent; RNA helicase
                     (predicted); similar to S. cerevisiae DBP10"
                     /codon_start=1
                     /protein_id="NP_592919.1"
                     /db_xref="GI:19113831"
                     /db_xref="GeneDB:SPAC31A2.07c"
                     /db_xref="GOA:Q09719"
                     /db_xref="InterPro:IPR000629"
                     /db_xref="InterPro:IPR001410"
                     /db_xref="InterPro:IPR001650"
                     /db_xref="UniProtKB/Swiss-Prot:Q09719"
                     /db_xref="GeneID:2543197"
     LTR             402409..402782
                     /note="solo LTR element, 72.2% identity in 335 bp overlap
                     w ith tf2, EMBL:SPPPROREVI"
     gene            403060..403545
                     /locus_tag="SPAC31A2.08"
                     /db_xref="GeneID:2543038"
     mRNA            <403060..>403545
                     /locus_tag="SPAC31A2.08"
                     /transcript_id="NM_001018321.1"
                     /db_xref="GI:67989563"
                     /db_xref="GeneID:2543038"
     CDS             403060..403545
                     /locus_tag="SPAC31A2.08"
                     /note="mitochondrial ribosomal protein L41 (L23); similar
                     to S. cerevisiae MRPL41"
                     /codon_start=1
                     /protein_id="NP_592920.1"
                     /db_xref="GI:19113832"
                     /db_xref="GeneDB:SPAC31A2.08"
                     /db_xref="GOA:Q09727"
                     /db_xref="InterPro:IPR001014"
                     /db_xref="UniProtKB/Swiss-Prot:Q09727"
                     /db_xref="GeneID:2543038"
     gene            complement(403813..405249)
                     /locus_tag="SPAC31A2.09c"
                     /gene_synonym="apm4"
                     /db_xref="GeneID:2541527"
     mRNA            complement(join(403813..405079,405138..405202,
                     405241..405249))
                     /locus_tag="SPAC31A2.09c"
                     /gene_synonym="apm4"
                     /transcript_id="NM_001018322.1"
                     /db_xref="GI:67989564"
                     /db_xref="GeneID:2541527"
     CDS             complement(join(403813..405079,405138..405202,
                     405241..405249))
                     /locus_tag="SPAC31A2.09c"
                     /gene_synonym="apm4"
                     /note="clathrin-associated protein (AP) complex subunit;
                     similar to S. cerevisiae APM4"
                     /codon_start=1
                     /protein_id="NP_592921.1"
                     /db_xref="GI:19113833"
                     /db_xref="GeneDB:SPAC31A2.09c"
                     /db_xref="GOA:Q09718"
                     /db_xref="InterPro:IPR001392"
                     /db_xref="InterPro:IPR008968"
                     /db_xref="InterPro:IPR011012"
                     /db_xref="UniProtKB/Swiss-Prot:Q09718"
                     /db_xref="GeneID:2541527"
     gene            405802..407465
                     /locus_tag="SPAC31A2.10"
                     /db_xref="GeneID:2543083"
     mRNA            join(<405802..405924,405964..406032,406134..406168,
                     406268..406460,406503..>407465)
                     /locus_tag="SPAC31A2.10"
                     /transcript_id="NM_001018323.1"
                     /db_xref="GI:67989565"
                     /db_xref="GeneID:2543083"
     CDS             join(405802..405924,405964..406032,406134..406168,
                     406268..406460,406503..407465)
                     /locus_tag="SPAC31A2.10"
                     /note="RanGTP-binding protein (predicted); similar to S.
                     cerevisiae YGL164C; similar to S. pombe SPCC584.03C
                     (paralog)"
                     /codon_start=1
                     /protein_id="NP_592922.1"
                     /db_xref="GI:19113834"
                     /db_xref="GeneDB:SPAC31A2.10"
                     /db_xref="InterPro:IPR002017"
                     /db_xref="InterPro:IPR008812"
                     /db_xref="UniProtKB/Swiss-Prot:Q09721"
                     /db_xref="GeneID:2543083"
     gene            complement(408030..409265)
                     /locus_tag="SPAC31A2.11c"
                     /gene_synonym="cuf1"
                     /db_xref="GeneID:2543198"
     mRNA            complement(<408030..>409265)
                     /locus_tag="SPAC31A2.11c"
                     /gene_synonym="cuf1"
                     /transcript_id="NM_001018324.1"
                     /db_xref="GI:67989567"
                     /db_xref="GeneID:2543198"
     CDS             complement(408030..409265)
                     /locus_tag="SPAC31A2.11c"
                     /gene_synonym="cuf1"
                     /note="Cu metalloregulatory transcription factor (PMID
                     10593913); regulates iron uptake (PMID 10593913); copper
                     fist; DNA-binding domain; regulates copper transporter
                     gene expression through an Ace1/Amt1-like recognition
                     sequence (PMID 1127887); similar to S. cerevisiae HAA1 and
                     ACE1 and MAC1; functionally complements S. cerevisiae
                     MAC1"
                     /codon_start=1
                     /protein_id="NP_592923.1"
                     /db_xref="GI:19113835"
                     /db_xref="GeneDB:SPAC31A2.11c"
                     /db_xref="GOA:Q09728"
                     /db_xref="InterPro:IPR001083"
                     /db_xref="UniProtKB/Swiss-Prot:Q09728"
                     /db_xref="GeneID:2543198"
     misc_feature    complement(408033..408554)
                     /locus_tag="SPAC31A2.11c"
                     /gene_synonym="cuf1"
                     /note="DNA binding region; interacts with the cis-acting
                     copper transporter promoter element CuSE (PMID 12578838)"
     gene            412084..413874
                     /locus_tag="SPAC31A2.12"
                     /db_xref="GeneID:2542940"
     mRNA            <412084..>413874
                     /locus_tag="SPAC31A2.12"
                     /transcript_id="NM_001018325.1"
                     /db_xref="GI:67989568"
                     /db_xref="GeneID:2542940"
     CDS             412084..413874
                     /locus_tag="SPAC31A2.12"
                     /note="PY motif protein (PMID 12163175); similar to S.
                     cerevisiae ROD1 and YFR022W; involved in heavy metal
                     resistance (predicted); similar to S. pombe SPCC584.15C
                     (paralog); possibly binds to ubiquitin-protein ligase"
                     /codon_start=1
                     /protein_id="NP_592924.1"
                     /db_xref="GI:19113836"
                     /db_xref="GeneDB:SPAC31A2.12"
                     /db_xref="GOA:Q09729"
                     /db_xref="InterPro:IPR011021"
                     /db_xref="InterPro:IPR011022"
                     /db_xref="UniProtKB/Swiss-Prot:Q09729"
                     /db_xref="GeneID:2542940"
     gene            complement(414471..414800)
                     /locus_tag="SPAC31A2.13c"
                     /gene_synonym="sft1"
                     /db_xref="GeneID:2542585"
     mRNA            complement(join(414471..414629,414684..414800))
                     /locus_tag="SPAC31A2.13c"
                     /gene_synonym="sft1"
                     /transcript_id="NM_001018326.1"
                     /db_xref="GI:67989569"
                     /db_xref="GeneID:2542585"
     CDS             complement(join(414471..414629,414684..414800))
                     /locus_tag="SPAC31A2.13c"
                     /gene_synonym="sft1"
                     /note="SNARE-associated; involved in the secretory
                     pathway; similar to S. cerevisiae SFT1; 1 predicted
                     transmembrane helix"
                     /codon_start=1
                     /protein_id="NP_592925.1"
                     /db_xref="GI:19113837"
                     /db_xref="GeneDB:SPAC31A2.13c"
                     /db_xref="GOA:Q09730"
                     /db_xref="UniProtKB/Swiss-Prot:Q09730"
                     /db_xref="GeneID:2542585"
     gene            415406..418371
                     /locus_tag="SPAC31A2.14"
                     /db_xref="GeneID:2543160"
     mRNA            join(<415406..415685,415763..>418371)
                     /locus_tag="SPAC31A2.14"
                     /transcript_id="NM_001018327.1"
                     /db_xref="GI:67989570"
                     /db_xref="GeneID:2543160"
     CDS             join(415406..415685,415763..418371)
                     /locus_tag="SPAC31A2.14"
                     /note="WD repeat protein; localization cell pole and
                     septum (GFP); similar to S. cerevisiae ASC1; similar to S.
                     pombe SPCC16A11.02 (paralog)"
                     /codon_start=1
                     /protein_id="NP_592926.1"
                     /db_xref="GI:19113838"
                     /db_xref="GeneDB:SPAC31A2.14"
                     /db_xref="InterPro:IPR001680"
                     /db_xref="InterPro:IPR011046"
                     /db_xref="UniProtKB/Swiss-Prot:Q09731"
                     /db_xref="GeneID:2543160"
     gene            complement(418537..419732)
                     /locus_tag="SPAC31A2.15c"
                     /db_xref="GeneID:2543078"
     mRNA            complement(join(418537..419220,419268..419502,
                     419602..419732))
                     /locus_tag="SPAC31A2.15c"
                     /transcript_id="NM_001018328.1"
                     /db_xref="GI:67989571"
                     /db_xref="GeneID:2543078"
     CDS             complement(join(418537..419220,419268..419502,
                     419602..419732))
                     /locus_tag="SPAC31A2.15c"
                     /note="replication factor C complex (predicted); similar
                     to S. cerevisiae YCL016C; involved in sister chromatid
                     cohesion (predicted);
                     S. cerevisiae YCL016C reciprocal best hit, conserved
                     residues from PMID 12766176"
                     /codon_start=1
                     /protein_id="NP_592927.1"
                     /db_xref="GI:19113839"
                     /db_xref="GeneDB:SPAC31A2.15c"
                     /db_xref="UniProtKB/Swiss-Prot:Q09732"
                     /db_xref="GeneID:2543078"
     gene            420466..423903
                     /locus_tag="SPAC31A2.16"
                     /db_xref="GeneID:2543168"
     mRNA            join(<420466..422887,422926..423153,423199..423307,
                     423357..>423903)
                     /locus_tag="SPAC31A2.16"
                     /transcript_id="NM_001018329.1"
                     /db_xref="GI:67989574"
                     /db_xref="GeneID:2543168"
     CDS             join(420466..422887,422926..423153,423199..423307,
                     423357..423903)
                     /locus_tag="SPAC31A2.16"
                     /note="RhoGEF; guanine nucleotide exchange factor; no
                     apparent S. cerevisiae ortholog"
                     /codon_start=1
                     /protein_id="NP_592928.1"
                     /db_xref="GI:19113840"
                     /db_xref="GeneDB:SPAC31A2.16"
                     /db_xref="InterPro:IPR000219"
                     /db_xref="InterPro:IPR001331"
                     /db_xref="UniProtKB/Swiss-Prot:Q09733"
                     /db_xref="GeneID:2543168"
     misc_feature    424143..424806
                     /note="nominal overlap with cosmid SPAC13C5, EM:Z50112 S.
                     pombe chromosome 1"
     gene            complement(424477..>425223)
                     /locus_tag="SPAC13C5.01c"
                     /gene_synonym="SPAC31A2.17c"
                     /db_xref="GeneID:3361518"
     mRNA            complement(<424477..>425223)
                     /locus_tag="SPAC13C5.01c"
                     /gene_synonym="SPAC31A2.17c"
                     /transcript_id="NM_001018330.1"
                     /db_xref="GI:67989575"
                     /db_xref="GeneID:3361518"
     CDS             complement(424477..425223)
                     /locus_tag="SPAC13C5.01c"
                     /gene_synonym="SPAC31A2.17c"
                     /note="20S proteasome component (alpha 3); similar to S.
                     cerevisiae PRS5"
                     /codon_start=1
                     /protein_id="NP_001018184.1"
                     /db_xref="GI:67989576"
                     /db_xref="GeneDB:SPAC13C5.01c"
                     /db_xref="GOA:Q09682"
                     /db_xref="InterPro:IPR000426"
                     /db_xref="InterPro:IPR001353"
                     /db_xref="UniProtKB/Swiss-Prot:Q09682"
                     /db_xref="GeneID:3361518"
     gene            426030..427342
                     /locus_tag="SPAC13C5.02"
                     /gene_synonym="hgp1"
                     /db_xref="GeneID:2542176"
     mRNA            join(<426030..426069,426106..426322,426364..>427342)
                     /locus_tag="SPAC13C5.02"
                     /gene_synonym="hgp1"
                     /transcript_id="NM_001018331.1"
                     /db_xref="GI:67989577"
                     /db_xref="GeneID:2542176"
     CDS             join(426030..426069,426106..426322,426364..427342)
                     /locus_tag="SPAC13C5.02"
                     /gene_synonym="hgp1"
                     /note="hyphal growth protein 1; WW domain (2); FF domain;
                     similar to S. cerevisiae YPR152C"
                     /codon_start=1
                     /protein_id="NP_592930.1"
                     /db_xref="GI:19113842"
                     /db_xref="GeneDB:SPAC13C5.02"
                     /db_xref="InterPro:IPR001202"
                     /db_xref="InterPro:IPR002713"
                     /db_xref="UniProtKB/Swiss-Prot:Q09685"
                     /db_xref="GeneID:2542176"
     gene            427583..429318
                     /gene="tht1"
                     /locus_tag="SPAC13C5.03"
                     /db_xref="GeneID:2542365"
     mRNA            join(<427583..427943,427986..428590,428653..>429318)
                     /gene="tht1"
                     /locus_tag="SPAC13C5.03"
                     /transcript_id="NM_001018332.1"
                     /db_xref="GI:67989580"
                     /db_xref="GeneID:2542365"
     CDS             join(427583..427943,427986..428590,428653..429318)
                     /gene="tht1"
                     /locus_tag="SPAC13C5.03"
                     /note="has different N term to D87337 frameshifted in
                     upstream reg ion w.r.t Z50112, possibly spliced to
                     upstream SPAC13C5.03;
                     nuclear fusion protein (PMID 9442101); required for the
                     fusion of nuclear envelopes during karyogamy (PMID
                     9442101); predicted N-terminal signal sequence; 3
                     predicted transmembrane helices; similar to S. cerevisiae
                     YHR065W"
                     /codon_start=1
                     /protein_id="NP_592931.1"
                     /db_xref="GI:19113843"
                     /db_xref="GeneDB:SPAC13C5.03"
                     /db_xref="GOA:Q09684"
                     /db_xref="UniProtKB/Swiss-Prot:Q09684"
                     /db_xref="GeneID:2542365"
     gene            430130..430876
                     /locus_tag="SPAC13C5.04"
                     /db_xref="GeneID:2542450"
     mRNA            <430130..>430876
                     /locus_tag="SPAC13C5.04"
                     /transcript_id="NM_001018333.1"
                     /db_xref="GI:67989581"
                     /db_xref="GeneID:2542450"
     CDS             430130..430876
                     /locus_tag="SPAC13C5.04"
                     /note="weak similarity to Pseudomonas aeroginosa
                     anthranilate synthase component II; putative glutamin
                     amidotransferase; similar to S. cerevisiae YLR126C"
                     /codon_start=1
                     /protein_id="NP_592932.1"
                     /db_xref="GI:19113844"
                     /db_xref="GeneDB:SPAC13C5.04"
                     /db_xref="GOA:Q09686"
                     /db_xref="UniProtKB/Swiss-Prot:Q09686"
                     /db_xref="GeneID:2542450"
     gene            431220..431301
                     /gene="Sp-snR40-sno"
                     /locus_tag="SPSNORNA.40"
                     /db_xref="GeneID:3361516"
     ncRNA           431220..431301
                     /gene="Sp-snR40-sno"
                     /locus_tag="SPSNORNA.40"
                     /ncRNA_class="snRNA"
                     /note="putative snoRNA Sp-snR40, complements Sp-18S-rRNA
                     and modifies Gm1288 and Um1286. Yeast snR40 and snR55
                     homolog"
                     /db_xref="GeneID:3361516"
     gene            complement(431562..433203)
                     /locus_tag="SPAC13C5.05c"
                     /db_xref="GeneID:2542320"
     mRNA            complement(join(431562..432982,433028..433113,
                     433154..433203))
                     /locus_tag="SPAC13C5.05c"
                     /transcript_id="NM_001018334.1"
                     /db_xref="GI:67989582"
                     /db_xref="GeneID:2542320"
     CDS             complement(join(431562..432982,433028..433113,
                     433154..433203))
                     /locus_tag="SPAC13C5.05c"
                     /note="N-acetylglucosamine-phosphate mutase (putative);
                     similar to S. cerevisiae PCM1"
                     /codon_start=1
                     /protein_id="NP_592933.1"
                     /db_xref="GI:19113845"
                     /db_xref="GeneDB:SPAC13C5.05c"
                     /db_xref="GOA:Q09687"
                     /db_xref="InterPro:IPR005841"
                     /db_xref="InterPro:IPR005843"
                     /db_xref="InterPro:IPR005844"
                     /db_xref="InterPro:IPR005845"
                     /db_xref="UniProtKB/Swiss-Prot:Q09687"
                     /db_xref="GeneID:2542320"
     gene            complement(434524..435101)
                     /locus_tag="SPAC13C5.06c"
                     /db_xref="GeneID:2542798"
     mRNA            complement(join(434524..434831,434876..435101))
                     /locus_tag="SPAC13C5.06c"
                     /transcript_id="NM_001018335.1"
                     /db_xref="GI:67989583"
                     /db_xref="GeneID:2542798"
     CDS             complement(join(434524..434831,434876..435101))
                     /locus_tag="SPAC13C5.06c"
                     /note="hypothetical protein; sequence orphan; predicted
                     N-terminal signal sequence"
                     /codon_start=1
                     /protein_id="NP_592934.1"
                     /db_xref="GI:19113846"
                     /db_xref="GeneDB:SPAC13C5.06c"
                     /db_xref="UniProtKB/Swiss-Prot:Q09688"
                     /db_xref="GeneID:2542798"
     gene            436214..438369
                     /gene="rad32"
                     /locus_tag="SPAC13C5.07"
                     /db_xref="GeneID:2542757"
     mRNA            join(<436214..436381,436430..436935,437006..437580,
                     437624..437807,437853..>438369)
                     /gene="rad32"
                     /locus_tag="SPAC13C5.07"
                     /transcript_id="NM_001018336.1"
                     /db_xref="GI:67989586"
                     /db_xref="GeneID:2542757"
     CDS             join(436214..436381,436430..436935,437006..437580,
                     437624..437807,437853..438369)
                     /gene="rad32"
                     /locus_tag="SPAC13C5.07"
                     /note="exonuclease; involved in DNA repair (PMID 7885834);
                     involved in double-strand break repair (required) (PMID
                     7885834); involved in meiotic recombination (required)
                     (PMID 7885834);involved in meiotic gene conversion
                     (required) (PMID 12628934); involved in end joining (PMID
                     10373582); involved in telomere length maintenance (PMID
                     10373582); similar to S. cerevisiae MRE11; involved in DNA
                     damage sensitivity; involved in DNA replication; Mre11
                     complex (multisubunit endonuclease); phosphoprotein (PMID
                     9826747); essential phosphoesterase motif (PMID 9826747)"
                     /codon_start=1
                     /protein_id="NP_592935.1"
                     /db_xref="GI:19113847"
                     /db_xref="GeneDB:SPAC13C5.07"
                     /db_xref="GOA:Q09683"
                     /db_xref="InterPro:IPR003701"
                     /db_xref="InterPro:IPR004843"
                     /db_xref="InterPro:IPR007281"
                     /db_xref="UniProtKB/Swiss-Prot:Q09683"
                     /db_xref="GeneID:2542757"
     misc_feature    439984..440642
                     /note="nominal overlap with cosmid SPAC23E2, EM:Z68887 S.
                     pombe chromosome 1"
     gene            443569..445263
                     /gene="gaf2"
                     /locus_tag="SPAC23E2.01"
                     /gene_synonym="fep1"
                     /db_xref="GeneID:2541522"
     mRNA            <443569..>445263
                     /gene="gaf2"
                     /locus_tag="SPAC23E2.01"
                     /gene_synonym="fep1"
                     /transcript_id="NM_001018337.1"
                     /db_xref="GI:67989587"
                     /db_xref="GeneID:2541522"
     CDS             443569..445263
                     /gene="gaf2"
                     /locus_tag="SPAC23E2.01"
                     /gene_synonym="fep1"
                     /note="iron-sensing transcriptional regulator; zinc finger
                     protein; zf-GATA type; involved in the regulation of the
                     iron transporter gene expression (PMID 11956219);
                     expression constitutive irrespective of the nitrogen
                     source (PMID 8799335)"
                     /codon_start=1
                     /protein_id="NP_592936.1"
                     /db_xref="GI:19113848"
                     /db_xref="GeneDB:SPAC23E2.01"
                     /db_xref="GOA:Q10134"
                     /db_xref="InterPro:IPR000679"
                     /db_xref="UniProtKB/Swiss-Prot:Q10134"
                     /db_xref="GeneID:2541522"
     gene            446000..446071
                     /locus_tag="SPATRNAVAL.01"
                     /db_xref="GeneID:3361513"
     tRNA            446000..446071
                     /locus_tag="SPATRNAVAL.01"
                     /product="tRNA-Val"
                     /inference="non-experimental evidence, no additional
                     details recorded"
                     /note="tRNA Val anticodon CAC, Cove score 73.06;
                     tRNA Valine"
                     /db_xref="GeneID:3361513"
     LTR             446075..446342
                     /note="Tf1-type LTR"
     gene            446491..450530
                     /locus_tag="SPAC23E2.02"
                     /db_xref="GeneID:2541832"
     mRNA            join(<446491..446513,446679..449241,449295..>450530)
                     /locus_tag="SPAC23E2.02"
                     /transcript_id="NM_001018338.1"
                     /db_xref="GI:67989588"
                     /db_xref="GeneID:2541832"
     CDS             join(446491..446513,446679..449241,449295..450530)
                     /locus_tag="SPAC23E2.02"
                     /note="hypothetical protein; similar to S. pombe
                     SPBC146.09C; amine oxidase (predicted); HMG box;
                     localization nucleus (GFP); SWIRM domain; predicted
                     chromosomal protein"
                     /codon_start=1
                     /protein_id="NP_592937.1"
                     /db_xref="GI:19113849"
                     /db_xref="GeneDB:SPAC23E2.02"
                     /db_xref="GOA:Q10135"
                     /db_xref="InterPro:IPR000910"
                     /db_xref="InterPro:IPR002937"
                     /db_xref="InterPro:IPR007526"
                     /db_xref="UniProtKB/Swiss-Prot:Q10135"
                     /db_xref="GeneID:2541832"
     gene            complement(451210..452919)
                     /locus_tag="SPAC23E2.03c"
                     /gene_synonym="ste7"
                     /db_xref="GeneID:2541518"
     mRNA            complement(<451210..>452919)
                     /locus_tag="SPAC23E2.03c"
                     /gene_synonym="ste7"
                     /transcript_id="NM_001018339.1"
                     /db_xref="GI:67989589"
                     /db_xref="GeneID:2541518"
     CDS             complement(451210..452919)
                     /locus_tag="SPAC23E2.03c"
                     /gene_synonym="ste7"
                     /note="involved in sexual reproduction (required);
                     involved in meiosis (required) (PMID 3185514); no apparent
                     orthologs"
                     /codon_start=1
                     /protein_id="NP_592938.1"
                     /db_xref="GI:19113850"
                     /db_xref="GeneDB:SPAC23E2.03c"
                     /db_xref="GOA:Q10136"
                     /db_xref="UniProtKB/Swiss-Prot:Q10136"
                     /db_xref="GeneID:2541518"
     misc_feature    453983
                     /note="single base overlap with cosmid SPAC24H6, EM:Z54142
                     S.pombe chromosome 1 true right end (will be left end when
                     this is turned round) is at 18 008 in c24H6"
     misc_feature    complement(454016..456526)
                     /note="low complexity gene free region"
     rRNA            456527..456645
                     /note="5S rRNA gene"
     gene            complement(457061..459676)
                     /locus_tag="SPAC24H6.13"
                     /db_xref="GeneID:2541670"
     mRNA            complement(<457061..>459676)
                     /locus_tag="SPAC24H6.13"
                     /transcript_id="NM_001018340.1"
                     /db_xref="GI:67989592"
                     /db_xref="GeneID:2541670"
     CDS             complement(457061..459676)
                     /locus_tag="SPAC24H6.13"
                     /note="eukaryotic conserved protein; similar to S.
                     cerevisiae RSN1; S. cerevisiae homolog RSN1 is involved in
                     tunicamycin sensitivity; DUF221; 11 predicted
                     transmembrane helices"
                     /codon_start=1
                     /protein_id="NP_592939.1"
                     /db_xref="GI:19113851"
                     /db_xref="GeneDB:SPAC24H6.13"
                     /db_xref="GOA:Q09766"
                     /db_xref="InterPro:IPR003864"
                     /db_xref="UniProtKB/Swiss-Prot:Q09766"
                     /db_xref="GeneID:2541670"
     gene            461939..463273
                     /locus_tag="SPAC24H6.12c"
                     /gene_synonym="uba3"
                     /db_xref="GeneID:2542099"
     mRNA            <461939..>463273
                     /locus_tag="SPAC24H6.12c"
                     /gene_synonym="uba3"
                     /transcript_id="NM_001018341.1"
                     /db_xref="GI:67989593"
                     /db_xref="GeneID:2542099"
     CDS             461939..463273
                     /locus_tag="SPAC24H6.12c"
                     /gene_synonym="uba3"
                     /note="ubiquitin activating enzyme; similar to S.
                     cerevisiae UBA3"
                     /codon_start=1
                     /protein_id="NP_592940.1"
                     /db_xref="GI:19113852"
                     /db_xref="GeneDB:SPAC24H6.12c"
                     /db_xref="GOA:Q09765"
                     /db_xref="InterPro:IPR000011"
                     /db_xref="InterPro:IPR000127"
                     /db_xref="InterPro:IPR000205"
                     /db_xref="InterPro:IPR000594"
                     /db_xref="InterPro:IPR009036"
                     /db_xref="UniProtKB/Swiss-Prot:Q09765"
                     /db_xref="GeneID:2542099"
     gene            465299..468175
                     /locus_tag="SPAC24H6.11c"
                     /db_xref="GeneID:2542625"
     mRNA            <465299..>468175
                     /locus_tag="SPAC24H6.11c"
                     /transcript_id="NM_001018342.1"
                     /db_xref="GI:67989594"
                     /db_xref="GeneID:2542625"
     CDS             465299..468175
                     /locus_tag="SPAC24H6.11c"
                     /note="putative SulP sulfate transporter; STAS domain;
                     cyclic nucleotide-binding domain; 8 predicted
                     transmembrane helices; similar to S. cerevisiae YGR125W"
                     /codon_start=1
                     /protein_id="NP_592941.1"
                     /db_xref="GI:19113853"
                     /db_xref="GeneDB:SPAC24H6.11c"
                     /db_xref="GOA:Q09764"
                     /db_xref="InterPro:IPR001902"
                     /db_xref="InterPro:IPR002645"
                     /db_xref="UniProtKB/Swiss-Prot:Q09764"
                     /db_xref="GeneID:2542625"
     gene            468720..469826
                     /locus_tag="SPAC24H6.10c"
                     /db_xref="GeneID:2542631"
     mRNA            <468720..>469826
                     /locus_tag="SPAC24H6.10c"
                     /transcript_id="NM_001018343.1"
                     /db_xref="GI:67989595"
                     /db_xref="GeneID:2542631"
     CDS             468720..469826
                     /locus_tag="SPAC24H6.10c"
                     /note="phospho-2-dehydro-3-deoxyheptonate aldolase
                     (predicted); shikimate pathway (1st step); similar to S.
                     cerevisiae ARO3 and ARO4"
                     /codon_start=1
                     /protein_id="NP_592942.1"
                     /db_xref="GI:19113854"
                     /db_xref="GeneDB:SPAC24H6.10c"
                     /db_xref="GOA:Q09755"
                     /db_xref="InterPro:IPR006218"
                     /db_xref="InterPro:IPR006219"
                     /db_xref="UniProtKB/Swiss-Prot:Q09755"
                     /db_xref="GeneID:2542631"
     3'UTR           469827..469890
                     /note="mRNA from AU007393"
     3'UTR           complement(469981..470582)
                     /note="mRNA from AU013296"
     gene            complement(470583..472899)
                     /locus_tag="SPAC24H6.09"
                     /gene_synonym="gef1"
                     /db_xref="GeneID:2542635"
     mRNA            complement(join(470583..472802,472858..472899))
                     /locus_tag="SPAC24H6.09"
                     /gene_synonym="gef1"
                     /transcript_id="NM_001018344.1"
                     /db_xref="GI:67989597"
                     /db_xref="GeneID:2542635"
     CDS             complement(join(470583..472802,472858..472899))
                     /locus_tag="SPAC24H6.09"
                     /gene_synonym="gef1"
                     /note="RhoGEF; guanine nucleotide exchange factor;
                     interacts physically with Cdc42p (PMID 12529446);
                     regulates Cdc42p (PMID 12529446); localization septum
                     (PMID 12529446); involved in septation; involved in septum
                     formation (PMID 12529446); involved in cellular
                     elongation; involved in bipolar growth (PMID 12529446);
                     predicted coiled-coil region; overexpression causes
                     morphology defects (PMID 12529446); overexpression
                     suppresses orb6-25 (PMID 12529446); overexpression
                     suppresses orb2-34 (PMID 12529446); non-essential (PMID
                     12529446); involved in the Cdc42p-Shk1p-Orb6p signaling
                     cascade (PMID 12529446); double mutant gef1delta/scd1delta
                     lethal (PMID 12529446); similar to S. pombe SPBC29A3.17;
                     no apparent S. cerevisiae ortholog"
                     /codon_start=1
                     /protein_id="NP_592943.1"
                     /db_xref="GI:19113855"
                     /db_xref="GeneDB:SPAC24H6.09"
                     /db_xref="GOA:Q09763"
                     /db_xref="InterPro:IPR000219"
                     /db_xref="InterPro:IPR001331"
                     /db_xref="UniProtKB/Swiss-Prot:Q09763"
                     /db_xref="GeneID:2542635"
     gene            complement(474035..474697)
                     /locus_tag="SPAC24H6.08"
                     /db_xref="GeneID:2542626"
     mRNA            complement(<474035..>474697)
                     /locus_tag="SPAC24H6.08"
                     /transcript_id="NM_001018345.1"
                     /db_xref="GI:67989598"
                     /db_xref="GeneID:2542626"
     CDS             complement(474035..474697)
                     /locus_tag="SPAC24H6.08"
                     /note="hypothetical protein; sequence orphan"
                     /codon_start=1
                     /protein_id="NP_592944.1"
                     /db_xref="GI:19113856"
                     /db_xref="GeneDB:SPAC24H6.08"
                     /db_xref="UniProtKB/Swiss-Prot:Q09762"
                     /db_xref="GeneID:2542626"
     gene            complement(475493..476113)
                     /locus_tag="SPAC24H6.07"
                     /gene_synonym="rps9-1; rps901; rps9a"
                     /db_xref="GeneID:2542629"
     mRNA            complement(join(475493..476053,476099..476113))
                     /locus_tag="SPAC24H6.07"
                     /gene_synonym="rps9-1; rps901; rps9a"
                     /transcript_id="NM_001018346.1"
                     /db_xref="GI:67989600"
                     /db_xref="GeneID:2542629"
     CDS             complement(join(475493..476053,476099..476113))
                     /locus_tag="SPAC24H6.07"
                     /gene_synonym="rps9-1; rps901; rps9a"
                     /note="40S ribosomal protein S9; similar to S. cerevisiae
                     RPS9A and RPS9B; similar to S. pombe rps902"
                     /codon_start=1
                     /protein_id="NP_592945.1"
                     /db_xref="GI:19113857"
                     /db_xref="GeneDB:SPAC24H6.07"
                     /db_xref="GOA:Q09757"
                     /db_xref="UniProtKB/Swiss-Prot:Q09757"
                     /db_xref="GeneID:2542629"
     promoter        complement(476164..476171)
                     /note="Homol D box"
     promoter        complement(476183..476192)
                     /note="Homol E box"
     gene            complement(476549..478696)
                     /locus_tag="SPAC24H6.06"
                     /gene_synonym="sld3"
                     /db_xref="GeneID:2542628"
     mRNA            complement(join(476549..477542,477636..478606,
                     478655..478696))
                     /locus_tag="SPAC24H6.06"
                     /gene_synonym="sld3"
                     /transcript_id="NM_001018347.1"
                     /db_xref="GI:67989601"
                     /db_xref="GeneID:2542628"
     CDS             complement(join(476549..477542,477636..478606,
                     478655..478696))
                     /locus_tag="SPAC24H6.06"
                     /gene_synonym="sld3"
                     /note="preinitiation complex component (PMID 12006645);
                     involved in DNA replication initiation (PMID 12006645);
                     involved in Cdc45p loading onto chromatin (PMID 12006645);
                     interacts physically with Cdc45p (PMID 12006645);
                     interacts physically with MCM proteins (PMID 12006645);
                     associates with the replication origin during G1-S phase
                     (PMID 12006645); predicted coiled-coil region; similar to
                     S. cerevisiae YGL113W"
                     /codon_start=1
                     /protein_id="NP_592946.1"
                     /db_xref="GI:19113858"
                     /db_xref="GeneDB:SPAC24H6.06"
                     /db_xref="GOA:Q09761"
                     /db_xref="UniProtKB/Swiss-Prot:Q09761"
                     /db_xref="GeneID:2542628"
     gene            complement(479750..481540)
                     /gene="cdc25"
                     /locus_tag="SPAC24H6.05"
                     /gene_synonym="sal2"
                     /db_xref="GeneID:2542632"
     mRNA            complement(<479750..>481540)
                     /gene="cdc25"
                     /locus_tag="SPAC24H6.05"
                     /gene_synonym="sal2"
                     /transcript_id="NM_001018348.1"
                     /db_xref="GI:67989602"
                     /db_xref="GeneID:2542632"
     CDS             complement(479750..481540)
                     /gene="cdc25"
                     /locus_tag="SPAC24H6.05"
                     /gene_synonym="sal2"
                     /note="M-phase inducer phosphatase; involved in G2/M phase
                     transition;involved in cell cycle checkpoint; involved in
                     DNA damage checkpoint (PMID 1549179); involved in DNA
                     repair checkpoint (PMID 1549179); involved in control of
                     CDK activity (PMID 2665944); involved in control of
                     mitosis (PMID 2665944); similar to S. cerevisiae MIH1"
                     /codon_start=1
                     /protein_id="NP_592947.1"
                     /db_xref="GI:19113859"
                     /db_xref="GeneDB:SPAC24H6.05"
                     /db_xref="GOA:P06652"
                     /db_xref="InterPro:IPR000751"
                     /db_xref="InterPro:IPR001763"
                     /db_xref="UniProtKB/Swiss-Prot:P06652"
                     /db_xref="GeneID:2542632"
     3'UTR           complement(483137..483446)
                     /note="mRNA from SPHXK1P"
     gene            complement(483447..484901)
                     /locus_tag="SPAC24H6.04"
                     /gene_synonym="hxk1"
                     /db_xref="GeneID:2542634"
     mRNA            complement(<483447..>484901)
                     /locus_tag="SPAC24H6.04"
                     /gene_synonym="hxk1"
                     /transcript_id="NM_001018349.1"
                     /db_xref="GI:67989603"
                     /db_xref="GeneID:2542634"
     CDS             complement(483447..484901)
                     /locus_tag="SPAC24H6.04"
                     /gene_synonym="hxk1"
                     /note="hexokinase (PMID 8549830); similar to S. cerevisiae
                     HXK1 and HXK2"
                     /codon_start=1
                     /protein_id="NP_592948.1"
                     /db_xref="GI:19113860"
                     /db_xref="GeneDB:SPAC24H6.04"
                     /db_xref="GOA:Q09756"
                     /db_xref="InterPro:IPR001312"
                     /db_xref="UniProtKB/Swiss-Prot:Q09756"
                     /db_xref="GeneID:2542634"
     5'UTR           complement(484902..485015)
                     /note="mRNA from SPHXK1P"
     gene            complement(485960..488615)
                     /locus_tag="SPAC24H6.03"
                     /gene_synonym="pcu3"
                     /db_xref="GeneID:2542637"
     mRNA            complement(join(485960..486131,486188..486597,
                     486649..486822,486867..486931,486984..487093,
                     487133..488517,488574..488615))
                     /locus_tag="SPAC24H6.03"
                     /gene_synonym="pcu3"
                     /transcript_id="NM_001018350.1"
                     /db_xref="GI:67989604"
                     /db_xref="GeneID:2542637"
     CDS             complement(join(485960..486131,486188..486597,
                     486649..486822,486867..486931,486984..487093,
                     487133..488517,488574..488615))
                     /locus_tag="SPAC24H6.03"
                     /gene_synonym="pcu3"
                     /note="cullin family"
                     /codon_start=1
                     /protein_id="NP_592949.1"
                     /db_xref="GI:19113861"
                     /db_xref="GeneDB:SPAC24H6.03"
                     /db_xref="GOA:Q09760"
                     /db_xref="InterPro:IPR001373"
                     /db_xref="UniProtKB/Swiss-Prot:Q09760"
                     /db_xref="GeneID:2542637"
     gene            487188..>4869425
                     /locus_tag="SPAC4F10.21"
                     /gene_synonym="SPAC19B12.01"
                     /db_xref="GeneID:2542328"
     gene            488779..489350
                     /locus_tag="SPAC24H6.02c"
                     /db_xref="GeneID:2542642"
     mRNA            join(<488779..489029,489074..>489350)
                     /locus_tag="SPAC24H6.02c"
                     /transcript_id="NM_001018351.1"
                     /db_xref="GI:67989606"
                     /db_xref="GeneID:2542642"
     CDS             join(488779..489029,489074..489350)
                     /locus_tag="SPAC24H6.02c"
                     /note="conserved eukaryotic protein; zinc finger protein;
                     zf-DNL; similar to S. cerevisiae YNL310C"
                     /codon_start=1
                     /protein_id="NP_592950.1"
                     /db_xref="GI:19113862"
                     /db_xref="GeneDB:SPAC24H6.02c"
                     /db_xref="InterPro:IPR007853"
                     /db_xref="UniProtKB/Swiss-Prot:Q09759"
                     /db_xref="GeneID:2542642"
     gene            490016..491980
                     /locus_tag="SPAC24H6.01c"
                     /gene_synonym="SPAPB21F2.01"
                     /db_xref="GeneID:2541508"
     mRNA            join(<490016..490262,490338..490771,490812..490931,
                     490979..491149,491186..>491980)
                     /locus_tag="SPAC24H6.01c"
                     /gene_synonym="SPAPB21F2.01"
                     /transcript_id="NM_001018352.1"
                     /db_xref="GI:67989607"
                     /db_xref="GeneID:2541508"
     CDS             join(490016..490262,490338..490771,490812..490931,
                     490979..491149,491186..491980)
                     /locus_tag="SPAC24H6.01c"
                     /gene_synonym="SPAPB21F2.01"
                     /note="hypothetical protein; 9 predicted transmembrane
                     helices; similar to S. cerevisiae YGL084C"
                     /codon_start=1
                     /protein_id="NP_592951.2"
                     /db_xref="GI:63054481"
                     /db_xref="GeneDB:SPAC24H6.01c"
                     /db_xref="GOA:Q09758"
                     /db_xref="UniProtKB/Swiss-Prot:Q09758"
                     /db_xref="GeneID:2541508"
     misc_feature    complement(490815)
                     /note="single base overlap with cosmid SPAC23E2, EM:Z68887
                     S.pombe chromosome 1"
     gene            492461..497689
                     /locus_tag="SPAPB21F2.02"
                     /db_xref="GeneID:2543220"
     mRNA            join(<492461..492476,492512..492630,492673..494385,
                     494423..494615,494667..>497689)
                     /locus_tag="SPAPB21F2.02"
                     /transcript_id="NM_001018353.1"
                     /db_xref="GI:67989608"
                     /db_xref="GeneID:2543220"
     CDS             join(492461..492476,492512..492630,492673..494385,
                     494423..494615,494667..497689)
                     /locus_tag="SPAPB21F2.02"
                     /note="similar to A. nidulans dopA which causes delayed
                     and asynchronous morphogenesis during asexual
                     reproduction; similar to S. cerevisiae DOP1; S. cerevisiae
                     DOP1 is null-lethal; involved in cellular morphology
                     (predicted)"
                     /codon_start=1
                     /protein_id="NP_592953.1"
                     /db_xref="GI:19113865"
                     /db_xref="GeneDB:SPAPB21F2.02"
                     /db_xref="UniProtKB/TrEMBL:Q9C0Z4"
                     /db_xref="GeneID:2543220"
     5'UTR           498111..498170
                     /locus_tag="SPAC4F10.21"
                     /gene_synonym="SPAC19B12.01"
                     /note="mRNA from AU010333"
     gene            498171..498730
                     /locus_tag="SPAPB21F2.03"
                     /db_xref="GeneID:2543463"
     mRNA            join(<498171..498173,498215..>498730)
                     /locus_tag="SPAPB21F2.03"
                     /transcript_id="NM_001018354.1"
                     /db_xref="GI:67989609"
                     /db_xref="GeneID:2543463"
     CDS             join(498171..498173,498215..498730)
                     /locus_tag="SPAPB21F2.03"
                     /note="hypothetical protein; sequence orphan; confirmed
                     intron"
                     /codon_start=1
                     /protein_id="NP_592954.1"
                     /db_xref="GI:19113866"
                     /db_xref="GeneDB:SPAPB21F2.03"
                     /db_xref="GOA:Q9C0Z3"
                     /db_xref="UniProtKB/TrEMBL:Q9C0Z3"
                     /db_xref="GeneID:2543463"
     gene            complement(499284..500405)
                     /locus_tag="SPAPB21F2.04c"
                     /gene_synonym="SPAC227.01c"
                     /db_xref="GeneID:2541909"
     mRNA            complement(<499284..>500405)
                     /locus_tag="SPAPB21F2.04c"
                     /gene_synonym="SPAC227.01c"
                     /transcript_id="NM_001018355.1"
                     /db_xref="GI:67989610"
                     /db_xref="GeneID:2541909"
     CDS             complement(499284..500405)
                     /locus_tag="SPAPB21F2.04c"
                     /gene_synonym="SPAC227.01c"
                     /note="ER lumen protein retaining recepto activity
                     (predicted); involved in protein-ER retention similar to
                     S. cerevisiae ERD1; predicted GPI anchor; 4 predicted
                     transmembrane helices"
                     /codon_start=1
                     /protein_id="NP_592955.2"
                     /db_xref="GI:63054482"
                     /db_xref="GOA:Q9C0Z2"
                     /db_xref="UniProtKB/TrEMBL:Q9C0Z2"
                     /db_xref="GeneID:2541909"
     misc_feature    499419..499512
                     /locus_tag="SPAC4F10.21"
                     /gene_synonym="SPAC19B12.01"
                     /note="nominal overlap with SPAC227 S. pombe chromosome 1"
     misc_RNA        500805..501224
                     /locus_tag="SPAC4F10.21"
                     /gene_synonym="SPAC19B12.01"
                     /note="mRNA from AU006865 not associated with an ORF"
                     /db_xref="GeneID:2542328"
     gene            complement(501767..502384)
                     /locus_tag="SPAC227.02c"
                     /db_xref="GeneID:2541919"
     mRNA            complement(<501767..>502384)
                     /locus_tag="SPAC227.02c"
                     /transcript_id="NM_001018356.1"
                     /db_xref="GI:67989611"
                     /db_xref="GeneID:2541919"
     CDS             complement(501767..502384)
                     /locus_tag="SPAC227.02c"
                     /note="eukaryotic conserved protein; similar to S.
                     cerevisiae YPR143W; S. cerevisiae YPR143W is null lethal;
                     predicted coiled-coil region"
                     /codon_start=1
                     /protein_id="NP_592956.1"
                     /db_xref="GI:19113868"
                     /db_xref="GeneDB:SPAC227.02c"
                     /db_xref="UniProtKB/TrEMBL:Q9UTD7"
                     /db_xref="GeneID:2541919"
     gene            complement(502978..504093)
                     /locus_tag="SPAC227.03c"
                     /db_xref="GeneID:2541928"
     mRNA            complement(<502978..>504093)
                     /locus_tag="SPAC227.03c"
                     /transcript_id="NM_001018357.1"
                     /db_xref="GI:67989612"
                     /db_xref="GeneID:2541928"
     CDS             complement(502978..504093)
                     /locus_tag="SPAC227.03c"
                     /note="mitochondrial carrier; involved in mitochondrial
                     transport; localization mitochondrial membrane; unknown
                     specificity; similar to S. cerevisiae YIL006w"
                     /codon_start=1
                     /protein_id="NP_592957.1"
                     /db_xref="GI:19113869"
                     /db_xref="GeneDB:SPAC227.03c"
                     /db_xref="GOA:Q9UTD6"
                     /db_xref="InterPro:IPR001993"
                     /db_xref="UniProtKB/TrEMBL:Q9UTD6"
                     /db_xref="GeneID:2541928"
     gene            505053..505592
                     /locus_tag="SPAC227.04"
                     /db_xref="GeneID:2541913"
     mRNA            <505053..>505592
                     /locus_tag="SPAC227.04"
                     /transcript_id="NM_001018358.1"
                     /db_xref="GI:67989614"
                     /db_xref="GeneID:2541913"
     CDS             505053..505592
                     /locus_tag="SPAC227.04"
                     /note="autophagy C terminal domain family; no apparent S.
                     cerevisiae ortholog"
                     /codon_start=1
                     /protein_id="NP_592958.1"
                     /db_xref="GI:19113870"
                     /db_xref="GeneDB:SPAC227.04"
                     /db_xref="UniProtKB/TrEMBL:Q9UTD5"
                     /db_xref="GeneID:2541913"
     gene            505984..506355
                     /locus_tag="SPAC227.05"
                     /db_xref="GeneID:2542066"
     mRNA            <505984..>506355
                     /locus_tag="SPAC227.05"
                     /transcript_id="NM_001018359.1"
                     /db_xref="GI:67989615"
                     /db_xref="GeneID:2542066"
     CDS             505984..506355
                     /locus_tag="SPAC227.05"
                     /note="prefoldin subunit 4; localization prefoldin complex
                     (predicted); similar to S. cerevisiae YNL153C"
                     /codon_start=1
                     /protein_id="NP_592959.1"
                     /db_xref="GI:19113871"
                     /db_xref="GeneDB:SPAC227.05"
                     /db_xref="GOA:Q9UTD4"
                     /db_xref="InterPro:IPR009053"
                     /db_xref="UniProtKB/Swiss-Prot:Q9UTD4"
                     /db_xref="GeneID:2542066"
     gene            506543..507292
                     /locus_tag="SPAC227.06"
                     /db_xref="GeneID:2541426"
     mRNA            <506543..>507292
                     /locus_tag="SPAC227.06"
                     /transcript_id="NM_001018360.1"
                     /db_xref="GI:67989616"
                     /db_xref="GeneID:2541426"
     CDS             506543..507292
                     /locus_tag="SPAC227.06"
                     /note="Rab interacting protein (predicted) (PMID
                     11943201); similar to S. cerevisiae YIP5; S. cerevisiae
                     YIP5 is predicted to be involved in vesicular transport
                     and membrane fusion from 2-hybrid data; 4 predicted
                     transmembrane helices"
                     /codon_start=1
                     /protein_id="NP_592960.1"
                     /db_xref="GI:19113872"
                     /db_xref="GeneDB:SPAC227.06"
                     /db_xref="InterPro:IPR006977"
                     /db_xref="UniProtKB/TrEMBL:Q9UTD3"
                     /db_xref="GeneID:2541426"
     gene            complement(508136..509691)
                     /gene="pab1"
                     /locus_tag="SPAC227.07c"
                     /db_xref="GeneID:2541519"
     mRNA            complement(join(508136..508159,508203..509485,
                     509563..509603,509648..509691))
                     /gene="pab1"
                     /locus_tag="SPAC227.07c"
                     /transcript_id="NM_001018361.1"
                     /db_xref="GI:67989617"
                     /db_xref="GeneID:2541519"
     CDS             complement(join(508136..508159,508203..509485,
                     509563..509603,509648..509691))
                     /gene="pab1"
                     /locus_tag="SPAC227.07c"
                     /note="protein phosphatase pp2a regulatory subunit b;
                     involved in cellular morphogenesis (PMID 9078365);
                     involved in cell wall biogenesis (PMID 9078365); involved
                     in cytokinesis (PMID 9078365); WD repeat protein; similar
                     to S. cerevisiae CDC55"
                     /codon_start=1
                     /protein_id="NP_592961.1"
                     /db_xref="GI:19113873"
                     /db_xref="GeneDB:SPAC227.07c"
                     /db_xref="GOA:Q12702"
                     /db_xref="InterPro:IPR000009"
                     /db_xref="InterPro:IPR001680"
                     /db_xref="InterPro:IPR011046"
                     /db_xref="UniProtKB/Swiss-Prot:Q12702"
                     /db_xref="GeneID:2541519"
     gene            complement(510669..511336)
                     /locus_tag="SPAC227.08c"
                     /db_xref="GeneID:2541506"
     mRNA            complement(join(510669..510720,510780..511070,
                     511167..511336))
                     /locus_tag="SPAC227.08c"
                     /transcript_id="NM_001018362.1"
                     /db_xref="GI:67989618"
                     /db_xref="GeneID:2541506"
     CDS             complement(join(510669..510720,510780..511070,
                     511167..511336))
                     /locus_tag="SPAC227.08c"
                     /note="zinc finger protein; zf-CCCH type; involved in
                     polyadenylation (predicted); similar to S. cerevisiae
                     YTH1"
                     /codon_start=1
                     /protein_id="NP_592962.1"
                     /db_xref="GI:19113874"
                     /db_xref="GeneDB:SPAC227.08c"
                     /db_xref="GOA:Q9UTD1"
                     /db_xref="InterPro:IPR000571"
                     /db_xref="UniProtKB/TrEMBL:Q9UTD1"
                     /db_xref="GeneID:2541506"
     gene            511807..513060
                     /locus_tag="SPAC227.09"
                     /db_xref="GeneID:2541481"
     mRNA            <511807..>513060
                     /locus_tag="SPAC227.09"
                     /transcript_id="NM_001018363.1"
                     /db_xref="GI:67989619"
                     /db_xref="GeneID:2541481"
     CDS             511807..513060
                     /locus_tag="SPAC227.09"
                     /note="folylpolyglutamate synthase (predicted); similar to
                     S. cerevisiae FOL3"
                     /codon_start=1
                     /protein_id="NP_592963.1"
                     /db_xref="GI:19113875"
                     /db_xref="GeneDB:SPAC227.09"
                     /db_xref="GOA:Q9UTD0"
                     /db_xref="InterPro:IPR000713"
                     /db_xref="InterPro:IPR001645"
                     /db_xref="UniProtKB/TrEMBL:Q9UTD0"
                     /db_xref="GeneID:2541481"
     gene            513831..514345
                     /locus_tag="SPAC227.10"
                     /db_xref="GeneID:2541498"
     mRNA            join(<513831..513858,513908..513998,514046..514169,
                     514244..>514345)
                     /locus_tag="SPAC227.10"
                     /transcript_id="NM_001018364.1"
                     /db_xref="GI:67989620"
                     /db_xref="GeneID:2541498"
     CDS             join(513831..513858,513908..513998,514046..514169,
                     514244..514345)
                     /locus_tag="SPAC227.10"
                     /note="prefoldin subunit 2 (predicted); localization
                     prefoldin complex (predicted); similar to S. cerevisiae
                     YEL003W"
                     /codon_start=1
                     /protein_id="NP_592964.1"
                     /db_xref="GI:19113876"
                     /db_xref="GeneDB:SPAC227.10"
                     /db_xref="GOA:Q9UTC9"
                     /db_xref="InterPro:IPR002777"
                     /db_xref="InterPro:IPR009053"
                     /db_xref="UniProtKB/Swiss-Prot:Q9UTC9"
                     /db_xref="GeneID:2541498"
     gene            complement(514434..515659)
                     /locus_tag="SPAC227.11c"
                     /db_xref="GeneID:2541459"
     mRNA            complement(join(514434..514489,514557..515082,
                     515222..515482,515534..515659))
                     /locus_tag="SPAC227.11c"
                     /transcript_id="NM_001018365.1"
                     /db_xref="GI:67989621"
                     /db_xref="GeneID:2541459"
     CDS             complement(join(514434..514489,514557..515082,
                     515222..515482,515534..515659))
                     /locus_tag="SPAC227.11c"
                     /note="membrane-associated glycoprotein (predicted) (PMID
                     12077121); localization ER (PMID 12077121); involved in ER
                     to golgi transport (PMID 12077121); involved in the
                     transport of GPI-anchored proteins to the Golgi apparatus
                     (predicted) (PMID 12077121); predicted N-terminal signal
                     sequence; similar to S. cerevisiae YOS9"
                     /codon_start=1
                     /protein_id="NP_592965.1"
                     /db_xref="GI:19113877"
                     /db_xref="GeneDB:SPAC227.11c"
                     /db_xref="UniProtKB/TrEMBL:Q9UTC8"
                     /db_xref="GeneID:2541459"
     gene            515797..517247
                     /locus_tag="SPAC227.12"
                     /db_xref="GeneID:2541477"
     mRNA            join(<515797..515833,515896..>517247)
                     /locus_tag="SPAC227.12"
                     /transcript_id="NM_001018366.1"
                     /db_xref="GI:67989623"
                     /db_xref="GeneID:2541477"
     CDS             join(515797..515833,515896..517247)
                     /locus_tag="SPAC227.12"
                     /note="WD repeat protein; involved in mRNA splicing
                     (predicted)"
                     /codon_start=1
                     /protein_id="NP_592966.1"
                     /db_xref="GI:19113878"
                     /db_xref="GeneDB:SPAC227.12"
                     /db_xref="GOA:Q9UTC7"
                     /db_xref="InterPro:IPR001680"
                     /db_xref="InterPro:IPR003648"
                     /db_xref="UniProtKB/TrEMBL:Q9UTC7"
                     /db_xref="GeneID:2541477"
     gene            complement(517865..518443)
                     /locus_tag="SPAC227.13c"
                     /gene_synonym="isu1"
                     /db_xref="GeneID:2541513"
     mRNA            complement(<517865..>518443)
                     /locus_tag="SPAC227.13c"
                     /gene_synonym="isu1"
                     /transcript_id="NM_001018367.1"
                     /db_xref="GI:67989624"
                     /db_xref="GeneID:2541513"
     CDS             complement(517865..518443)
                     /locus_tag="SPAC227.13c"
                     /gene_synonym="isu1"
                     /note="iron-sulfur cluster protein (PMID 11939799); Nif-u
                     like protein; involved in iron metabolism (PMID 11939799);
                     localization mitochondrion (PMID 11939799); forms a
                     complex with ferredoxin (PMID 11939799); similar to S.
                     cerevisiae YOR226C"
                     /codon_start=1
                     /protein_id="NP_592967.1"
                     /db_xref="GI:19113879"
                     /db_xref="GeneDB:SPAC227.13c"
                     /db_xref="GOA:Q9UTC6"
                     /db_xref="InterPro:IPR002871"
                     /db_xref="InterPro:IPR011339"
                     /db_xref="UniProtKB/TrEMBL:Q9UTC6"
                     /db_xref="GeneID:2541513"
     gene            520933..521721
                     /locus_tag="SPAC227.14"
                     /db_xref="GeneID:2541483"
     mRNA            join(<520933..521133,521215..>521721)
                     /locus_tag="SPAC227.14"
                     /transcript_id="NM_001018368.1"
                     /db_xref="GI:67989625"
                     /db_xref="GeneID:2541483"
     CDS             join(520933..521133,521215..521721)
                     /locus_tag="SPAC227.14"
                     /note="uridine kinase PRINTS false posituve;
                     fungal conserved protein; similar to S. cerevisiae
                     YNL129W"
                     /codon_start=1
                     /protein_id="NP_592968.1"
                     /db_xref="GI:19113880"
                     /db_xref="GeneDB:SPAC227.14"
                     /db_xref="GOA:Q9UTC5"
                     /db_xref="InterPro:IPR000764"
                     /db_xref="InterPro:IPR006083"
                     /db_xref="UniProtKB/TrEMBL:Q9UTC5"
                     /db_xref="GeneID:2541483"
     gene            523246..525867
                     /locus_tag="SPAC227.15"
                     /db_xref="GeneID:2541494"
     mRNA            <523246..>525867
                     /locus_tag="SPAC227.15"
                     /transcript_id="NM_001018369.1"
                     /db_xref="GI:67989626"
                     /db_xref="GeneID:2541494"
     CDS             523246..525867
                     /locus_tag="SPAC227.15"
                     /note="protein phosphatase regulatory subunit (predicted);
                     similar to S. cerevisiae HEX2"
                     /codon_start=1
                     /protein_id="NP_592969.1"
                     /db_xref="GI:19113881"
                     /db_xref="GeneDB:SPAC227.15"
                     /db_xref="InterPro:IPR001220"
                     /db_xref="UniProtKB/TrEMBL:Q9UTC4"
                     /db_xref="GeneID:2541494"
     gene            526726..526803
                     /gene="Z8_snoRNA"
                     /locus_tag="SPSNORNA.001"
                     /db_xref="GeneID:3361494"
     ncRNA           526726..526803
                     /gene="Z8_snoRNA"
                     /locus_tag="SPSNORNA.001"
                     /ncRNA_class="snRNA"
                     /experiment="experimental evidence, no additional details
                     recorded"
                     /note="Z8 small nucleolar RNA"
                     /function="guide for 2'-O-ribose methylation of rRNA"
                     /db_xref="GeneID:3361494"
     gene            526937..527036
                     /gene="Z7_snoRNA"
                     /locus_tag="SPSNORNA.002"
                     /db_xref="GeneID:3361550"
     ncRNA           526937..527036
                     /gene="Z7_snoRNA"
                     /locus_tag="SPSNORNA.002"
                     /ncRNA_class="snRNA"
                     /experiment="experimental evidence, no additional details
                     recorded"
                     /note="Z7 small nucleolar RNA"
                     /function="guide for 2'-O-ribose methylation of rRNA"
                     /db_xref="GeneID:3361550"
     gene            527191..527275
                     /gene="Z5_snoRNA"
                     /locus_tag="SPSNORNA.003"
                     /db_xref="GeneID:3361492"
     ncRNA           527191..527275
                     /gene="Z5_snoRNA"
                     /locus_tag="SPSNORNA.003"
                     /ncRNA_class="snRNA"
                     /experiment="experimental evidence, no additional details
                     recorded"
                     /note="Z5 small nucleolar RNA"
                     /function="Guide for 2'-O-ribose methylation of rRNA"
                     /db_xref="GeneID:3361492"
     gene            527387..527474
                     /gene="z4_snoRNA"
                     /locus_tag="SPSNORNA.004"
                     /db_xref="GeneID:3361493"
     ncRNA           527387..527474
                     /gene="z4_snoRNA"
                     /locus_tag="SPSNORNA.004"
                     /ncRNA_class="snRNA"
                     /experiment="experimental evidence, no additional details
                     recorded"
                     /note="Z4 small nucleolar RNA"
                     /function="guide for 2'-O-ribose methylation of rRNA"
                     /db_xref="GeneID:3361493"
     gene            527624..527713
                     /gene="Z3_snoRNA"
                     /locus_tag="SPSNORNA.005"
                     /db_xref="GeneID:3361490"
     ncRNA           527624..527713
                     /gene="Z3_snoRNA"
                     /locus_tag="SPSNORNA.005"
                     /ncRNA_class="snRNA"
                     /experiment="experimental evidence, no additional details
                     recorded"
                     /note="Z3 small nucleolar RNA"
                     /function="guide for 2'-O-ribose methylation of rRNA"
                     /db_xref="GeneID:3361490"
     gene            complement(528003..528771)
                     /locus_tag="SPAC227.16c"
                     /db_xref="GeneID:2541474"
     mRNA            complement(join(528003..528064,528124..528269,
                     528326..528460,528567..528625,528673..528771))
                     /locus_tag="SPAC227.16c"
                     /transcript_id="NM_001018370.1"
                     /db_xref="GI:67989627"
                     /db_xref="GeneID:2541474"
     CDS             complement(join(528003..528064,528124..528269,
                     528326..528460,528567..528625,528673..528771))
                     /locus_tag="SPAC227.16c"
                     /note="hypothetical protein; similar to S. cerevisiae
                     YOL146W"
                     /codon_start=1
                     /protein_id="NP_592970.1"
                     /db_xref="GI:19113882"
                     /db_xref="GeneDB:SPAC227.16c"
                     /db_xref="GOA:Q9UTC3"
                     /db_xref="InterPro:IPR010492"
                     /db_xref="UniProtKB/Swiss-Prot:Q9UTC3"
                     /db_xref="GeneID:2541474"
     gene            complement(529801..530166)
                     /locus_tag="SPAC227.17c"
                     /db_xref="GeneID:2541488"
     mRNA            complement(<529801..>530166)
                     /locus_tag="SPAC227.17c"
                     /transcript_id="NM_001018371.1"
                     /db_xref="GI:67989628"
                     /db_xref="GeneID:2541488"
     CDS             complement(529801..530166)
                     /locus_tag="SPAC227.17c"
                     /note="hypothetical protein; very low similarity to S.
                     cerevisiae YDR512C; sequence orphan"
                     /codon_start=1
                     /protein_id="NP_592971.1"
                     /db_xref="GI:19113883"
                     /db_xref="GeneDB:SPAC227.17c"
                     /db_xref="UniProtKB/Swiss-Prot:Q9UTC2"
                     /db_xref="GeneID:2541488"
     gene            530522..531628
                     /gene="lys3"
                     /locus_tag="SPAC227.18"
                     /db_xref="GeneID:2541500"
     mRNA            <530522..>531628
                     /gene="lys3"
                     /locus_tag="SPAC227.18"
                     /transcript_id="NM_001018372.1"
                     /db_xref="GI:67989629"
                     /db_xref="GeneID:2541500"
     CDS             530522..531628
                     /gene="lys3"
                     /locus_tag="SPAC227.18"
                     /note="saccharopine dehydrogenase [NAD+, L-lysine forming]
                     (PMID 3142867); similar to S. cerevisiae LYS1"
                     /codon_start=1
                     /protein_id="NP_592972.1"
                     /db_xref="GI:19113884"
                     /db_xref="GeneDB:SPAC227.18"
                     /db_xref="GOA:Q09694"
                     /db_xref="InterPro:IPR007698"
                     /db_xref="InterPro:IPR007886"
                     /db_xref="UniProtKB/Swiss-Prot:Q09694"
                     /db_xref="GeneID:2541500"
     misc_feature    531479..532217
                     /locus_tag="SPAC4F10.21"
                     /gene_synonym="SPAC19B12.01"
                     /note="nominal overlap with cosmid SPAC2F7, EM:Z50142 S.
                     pombe chromosome 1"
     gene            complement(532432..533409)
                     /locus_tag="SPAC2F7.02c"
                     /db_xref="GeneID:2541901"
     mRNA            complement(<532432..>533409)
                     /locus_tag="SPAC2F7.02c"
                     /transcript_id="NM_001018373.1"
                     /db_xref="GI:67989631"
                     /db_xref="GeneID:2541901"
     CDS             complement(532432..533409)
                     /locus_tag="SPAC2F7.02c"
                     /note="protein phosphatase (predicted); localization
                     plasma membrane (predicted); involved in sodium stress
                     response (predicted); NLI interacting factor family;
                     similar to S. cerevisiae PSR1 and PRS2"
                     /codon_start=1
                     /protein_id="NP_592973.1"
                     /db_xref="GI:19113885"
                     /db_xref="GeneDB:SPAC2F7.02c"
                     /db_xref="InterPro:IPR004274"
                     /db_xref="UniProtKB/Swiss-Prot:Q09695"
                     /db_xref="GeneID:2541901"
     gene            complement(534462..537725)
                     /gene="pom1"
                     /locus_tag="SPAC2F7.03c"
                     /db_xref="GeneID:2541889"
     mRNA            complement(<534462..>537725)
                     /gene="pom1"
                     /locus_tag="SPAC2F7.03c"
                     /transcript_id="NM_001018374.1"
                     /db_xref="GI:67989632"
                     /db_xref="GeneID:2541889"
     CDS             complement(534462..537725)
                     /gene="pom1"
                     /locus_tag="SPAC2F7.03c"
                     /note="serine/threonine protein kinase; DYRK family; dual
                     specificity protein kinase; involved in cell polarity
                     (PMID 9573052); involved in cytokinesis (PMID 9573052);
                     involved in contractile ring positioning; cell cycle
                     regulated (PMID 11230130); similar to S. pombe
                     SPAC16C9.07; similar to S. cerevisiae YAK1"
                     /codon_start=1
                     /protein_id="NP_592974.1"
                     /db_xref="GI:19113886"
                     /db_xref="GeneDB:SPAC2F7.03c"
                     /db_xref="GOA:Q09690"
                     /db_xref="InterPro:IPR000719"
                     /db_xref="InterPro:IPR002290"
                     /db_xref="InterPro:IPR008271"
                     /db_xref="InterPro:IPR011009"
                     /db_xref="UniProtKB/Swiss-Prot:Q09690"
                     /db_xref="GeneID:2541889"
     gene            538395..539847
                     /locus_tag="SPAC2F7.04"
                     /gene_synonym="pmc2"
                     /db_xref="GeneID:2542516"
     mRNA            join(<538395..538628,538675..539322,539365..>539847)
                     /locus_tag="SPAC2F7.04"
                     /gene_synonym="pmc2"
                     /transcript_id="NM_001018375.1"
                     /db_xref="GI:67989633"
                     /db_xref="GeneID:2542516"
     CDS             join(538395..538628,538675..539322,539365..539847)
                     /locus_tag="SPAC2F7.04"
                     /gene_synonym="pmc2"
                     /note="RNA polymerase II holoenzyme component (PMID
                     10625684); mediator complex subunit (PMID 10625684);
                     involved in regulating RNA polymerase II activity; no
                     apparent orthologs (PMID 10625684)"
                     /codon_start=1
                     /protein_id="NP_592975.1"
                     /db_xref="GI:19113887"
                     /db_xref="GeneDB:SPAC2F7.04"
                     /db_xref="GOA:Q09696"
                     /db_xref="UniProtKB/Swiss-Prot:Q09696"
                     /db_xref="GeneID:2542516"
     3'UTR           complement(539919..540124)
                     /note="mRNA from AU012082"
     gene            complement(540125..541312)
                     /locus_tag="SPAC2F7.05c"
                     /db_xref="GeneID:2541629"
     mRNA            complement(<540125..>541312)
                     /locus_tag="SPAC2F7.05c"
                     /transcript_id="NM_001018376.1"
                     /db_xref="GI:67989634"
                     /db_xref="GeneID:2541629"
     CDS             complement(540125..541312)
                     /locus_tag="SPAC2F7.05c"
                     /note="eukaryotic translation initiation factor
                     (predicted); similar to S. cerevisiae TIF5"
                     /codon_start=1
                     /protein_id="NP_592976.1"
                     /db_xref="GI:19113888"
                     /db_xref="GeneDB:SPAC2F7.05c"
                     /db_xref="GOA:Q09689"
                     /db_xref="InterPro:IPR002735"
                     /db_xref="InterPro:IPR003307"
                     /db_xref="UniProtKB/Swiss-Prot:Q09689"
                     /db_xref="GeneID:2541629"
     gene            complement(542037..543557)
                     /locus_tag="SPAC2F7.06c"
                     /db_xref="GeneID:2541638"
     mRNA            complement(<542037..>543557)
                     /locus_tag="SPAC2F7.06c"
                     /transcript_id="NM_001018377.1"
                     /db_xref="GI:67989635"
                     /db_xref="GeneID:2541638"
     CDS             complement(542037..543557)
                     /locus_tag="SPAC2F7.06c"
                     /note="DNA polymerase X family; involved in DNA repair
                     (predicted); involved in double-strand break repair
                     (predicted); similar to S. cerevisiae POL4"
                     /codon_start=1
                     /protein_id="NP_592977.1"
                     /db_xref="GI:19113889"
                     /db_xref="GeneDB:SPAC2F7.06c"
                     /db_xref="GOA:Q09693"
                     /db_xref="InterPro:IPR001357"
                     /db_xref="InterPro:IPR002008"
                     /db_xref="InterPro:IPR002054"
                     /db_xref="InterPro:IPR010996"
                     /db_xref="UniProtKB/Swiss-Prot:Q09693"
                     /db_xref="GeneID:2541638"
     gene            complement(544417..546240)
                     /locus_tag="SPAC2F7.07c"
                     /db_xref="GeneID:2541422"
     mRNA            complement(<544417..>546240)
                     /locus_tag="SPAC2F7.07c"
                     /transcript_id="NM_001018378.1"
                     /db_xref="GI:67989637"
                     /db_xref="GeneID:2541422"
     CDS             complement(544417..546240)
                     /locus_tag="SPAC2F7.07c"
                     /note="zinc finger protein; zf-PHD finger; involved in
                     transcriptional regulation; similar to S. cerevisiae
                     YMR075W"
                     /codon_start=1
                     /protein_id="NP_592978.1"
                     /db_xref="GI:19113890"
                     /db_xref="GeneDB:SPAC2F7.07c"
                     /db_xref="GOA:Q09698"
                     /db_xref="InterPro:IPR001965"
                     /db_xref="InterPro:IPR011011"
                     /db_xref="UniProtKB/Swiss-Prot:Q09698"
                     /db_xref="GeneID:2541422"
     misc_feature    complement(545428..545445)
                     /locus_tag="SPAC2F7.07c"
                     /note="PS00190 Cytochrome c family heme-binding site
                     signat ure"
     gene            complement(546664..548562)
                     /locus_tag="SPAC2F7.08c"
                     /db_xref="GeneID:2541801"
     mRNA            complement(<546664..>548562)
                     /locus_tag="SPAC2F7.08c"
                     /transcript_id="NM_001018379.1"
                     /db_xref="GI:67989638"
                     /db_xref="GeneID:2541801"
     CDS             complement(546664..548562)
                     /locus_tag="SPAC2F7.08c"
                     /note="SWI/SNF global activator complex comoponent
                     (predicted); involved in chromatin remodeling; similar to
                     S. cerevisiae SNF5"
                     /codon_start=1
                     /protein_id="NP_592979.1"
                     /db_xref="GI:19113891"
                     /db_xref="GeneDB:SPAC2F7.08c"
                     /db_xref="GOA:Q09699"
                     /db_xref="InterPro:IPR006939"
                     /db_xref="UniProtKB/Swiss-Prot:Q09699"
                     /db_xref="GeneID:2541801"
     gene            complement(548768..550243)
                     /locus_tag="SPAC2F7.09c"
                     /db_xref="GeneID:2541882"
     mRNA            complement(<548768..>550243)
                     /locus_tag="SPAC2F7.09c"
                     /transcript_id="NM_001018380.1"
                     /db_xref="GI:67989639"
                     /db_xref="GeneID:2541882"
     CDS             complement(548768..550243)
                     /locus_tag="SPAC2F7.09c"
                     /note="ATP/GTP binding protein (predicted); no apparent S.
                     cerevisiae ortholog; conserved in bacteria"
                     /codon_start=1
                     /protein_id="NP_592980.1"
                     /db_xref="GI:19113892"
                     /db_xref="GeneDB:SPAC2F7.09c"
                     /db_xref="GOA:Q09700"
                     /db_xref="UniProtKB/Swiss-Prot:Q09700"
                     /db_xref="GeneID:2541882"
     misc_feature    complement(549575..549598)
                     /locus_tag="SPAC2F7.09c"
                     /note="PS00017 ATP/GTP-binding site motif A"
     gene            551011..552939
                     /locus_tag="SPAC2F7.10"
                     /db_xref="GeneID:2541757"
     mRNA            <551011..>552939
                     /locus_tag="SPAC2F7.10"
                     /transcript_id="NM_001018381.1"
                     /db_xref="GI:67989642"
                     /db_xref="GeneID:2541757"
     CDS             551011..552939
                     /locus_tag="SPAC2F7.10"
                     /note="palmitoyltransferase activity (predicted); ankyrin
                     repeat protein; zinc finger protein; zf-DHHC type; similar
                     to S. cerevisiae YDR264C and YOR034C"
                     /codon_start=1
                     /protein_id="NP_592981.1"
                     /db_xref="GI:19113893"
                     /db_xref="GeneDB:SPAC2F7.10"
                     /db_xref="GOA:Q09701"
                     /db_xref="InterPro:IPR001594"
                     /db_xref="InterPro:IPR002110"
                     /db_xref="UniProtKB/Swiss-Prot:Q09701"
                     /db_xref="GeneID:2541757"
     gene            556631..558220
                     /locus_tag="SPAC2F7.11"
                     /gene_synonym="nrd1"
                     /db_xref="GeneID:2541755"
     mRNA            <556631..>558220
                     /locus_tag="SPAC2F7.11"
                     /gene_synonym="nrd1"
                     /transcript_id="NM_001018382.1"
                     /db_xref="GI:67989643"
                     /db_xref="GeneID:2541755"
     CDS             556631..558220
                     /locus_tag="SPAC2F7.11"
                     /gene_synonym="nrd1"
                     /note="negative regulator of differentiation (PMID
                     9671458); rrm RNA recognition motif; RNA-binding protein;
                     block the onset of sexual development by repressing the
                     Ste11p (PMID 9671458); similar to S. cerevisiae YPL184C"
                     /codon_start=1
                     /protein_id="NP_592982.1"
                     /db_xref="GI:19113894"
                     /db_xref="GeneDB:SPAC2F7.11"
                     /db_xref="GOA:Q09702"
                     /db_xref="InterPro:IPR000504"
                     /db_xref="UniProtKB/Swiss-Prot:Q09702"
                     /db_xref="GeneID:2541755"
     misc_feature    558438..558824
                     /locus_tag="SPAC4F10.21"
                     /gene_synonym="SPAC19B12.01"
                     /note="was SPAC2F7.12, len: 128, questionable orf, but now
                     thought to be not coding"
     3'UTR           complement(558909..559316)
                     /note="mRNA from AU010974"
     gene            complement(559317..560504)
                     /locus_tag="SPAC2F7.13c"
                     /db_xref="GeneID:2541841"
     mRNA            complement(<559317..>560504)
                     /locus_tag="SPAC2F7.13c"
                     /transcript_id="NM_001018383.1"
                     /db_xref="GI:67989645"
                     /db_xref="GeneID:2541841"
     CDS             complement(559317..560504)
                     /locus_tag="SPAC2F7.13c"
                     /note="tryptophanyl-tRNA synthetase (predicted);
                     localization cytoplasm (predicted); similar to S.
                     cerevisiae WRS1"
                     /codon_start=1
                     /protein_id="NP_592983.1"
                     /db_xref="GI:19113895"
                     /db_xref="GeneDB:SPAC2F7.13c"
                     /db_xref="GOA:Q09692"
                     /db_xref="InterPro:IPR001412"
                     /db_xref="InterPro:IPR002305"
                     /db_xref="InterPro:IPR002306"
                     /db_xref="UniProtKB/Swiss-Prot:Q09692"
                     /db_xref="GeneID:2541841"
     misc_feature    complement(560202..560234)
                     /locus_tag="SPAC2F7.13c"
                     /note="PS00178 Aminoacyl-transfer RNA synthetases class-I
                     s ignature"
     5'UTR           complement(560505..560549)
                     /note="mRNA from AU013453"
     3'UTR           complement(560824..560977)
                     /note="mRNA from AU010312"
     gene            complement(560978..561967)
                     /locus_tag="SPAC2F7.14c"
                     /db_xref="GeneID:2541813"
     mRNA            complement(<560978..>561967)
                     /locus_tag="SPAC2F7.14c"
                     /transcript_id="NM_001018384.1"
                     /db_xref="GI:67989646"
                     /db_xref="GeneID:2541813"
     CDS             complement(560978..561967)
                     /locus_tag="SPAC2F7.14c"
                     /note="exosome (RNase complex) (predicted); involved in
                     rRNA processing (predicted); similar to S. cerevisiae
                     RRP4"
                     /codon_start=1
                     /protein_id="NP_592984.1"
                     /db_xref="GI:19113896"
                     /db_xref="GeneDB:SPAC2F7.14c"
                     /db_xref="GOA:Q09704"
                     /db_xref="InterPro:IPR003029"
                     /db_xref="InterPro:IPR008994"
                     /db_xref="UniProtKB/Swiss-Prot:Q09704"
                     /db_xref="GeneID:2541813"
     LTR             complement(563321..563628)
                     /note="Tf1-type LTR"
     gene            564170..565034
                     /locus_tag="SPAC2F7.15"
                     /db_xref="GeneID:2541429"
     mRNA            join(<564170..564464,564553..>565034)
                     /locus_tag="SPAC2F7.15"
                     /transcript_id="NM_001018385.1"
                     /db_xref="GI:67989647"
                     /db_xref="GeneID:2541429"
     CDS             join(564170..564464,564553..565034)
                     /locus_tag="SPAC2F7.15"
                     /note="mitochondrial ribosomal protein small subunit
                     (predicted); similar to S. cerevisiae RSM24"
                     /codon_start=1
                     /protein_id="NP_592985.1"
                     /db_xref="GI:19113897"
                     /db_xref="GeneDB:SPAC2F7.15"
                     /db_xref="UniProtKB/Swiss-Prot:Q09705"
                     /db_xref="GeneID:2541429"
     gene            complement(565168..569277)
                     /locus_tag="SPAC2F7.16c"
                     /db_xref="GeneID:2542065"
     mRNA            complement(<565168..>569277)
                     /locus_tag="SPAC2F7.16c"
                     /transcript_id="NM_001018386.1"
                     /db_xref="GI:67989650"
                     /db_xref="GeneID:2542065"
     CDS             complement(565168..569277)
                     /locus_tag="SPAC2F7.16c"
                     /note="phospholipase D (predicted); PX domain;
                     phosphoinositide binding (predicted); similar to S.
                     cerevisiae SPO14"
                     /codon_start=1
                     /protein_id="NP_592986.1"
                     /db_xref="GI:19113898"
                     /db_xref="GeneDB:SPAC2F7.16c"
                     /db_xref="GOA:Q09706"
                     /db_xref="InterPro:IPR001683"
                     /db_xref="InterPro:IPR001736"
                     /db_xref="UniProtKB/Swiss-Prot:Q09706"
                     /db_xref="GeneID:2542065"
     misc_feature    complement(567292..567339)
                     /locus_tag="SPAC2F7.16c"
                     /note="PS00038 Myc-type, 'helix-loop-helix' putative
                     DNA-bi nding domain signature"
     gene            570236..571805
                     /locus_tag="SPAC2F7.17"
                     /db_xref="GeneID:2541478"
     mRNA            join(<570236..570406,570549..570647,570885..>571805)
                     /locus_tag="SPAC2F7.17"
                     /transcript_id="NM_001018387.1"
                     /db_xref="GI:67989651"
                     /db_xref="GeneID:2541478"
     CDS             join(570236..570406,570549..570647,570885..571805)
                     /locus_tag="SPAC2F7.17"
                     /note="mitochondrial peptide chain release factor
                     (predicted); similar to S. cerevisiae MRF1"
                     /codon_start=1
                     /protein_id="NP_592987.1"
                     /db_xref="GI:19113899"
                     /db_xref="GeneDB:SPAC2F7.17"
                     /db_xref="GOA:Q09691"
                     /db_xref="InterPro:IPR000352"
                     /db_xref="InterPro:IPR005139"
                     /db_xref="UniProtKB/Swiss-Prot:Q09691"
                     /db_xref="GeneID:2541478"
     gene            complement(571994..574371)
                     /locus_tag="SPAC2F7.18c"
                     /gene_synonym="SPAC13A11.01c"
                     /db_xref="GeneID:2542617"
     mRNA            complement(join(571994..574224,574269..574371))
                     /locus_tag="SPAC2F7.18c"
                     /gene_synonym="SPAC13A11.01c"
                     /transcript_id="NM_001018388.1"
                     /db_xref="GI:67989652"
                     /db_xref="GeneID:2542617"
     CDS             complement(join(571994..574224,574269..574371))
                     /locus_tag="SPAC2F7.18c"
                     /gene_synonym="SPAC13A11.01c"
                     /note="GTPase activator (predicted); RhoGAP domain; DEP
                     domain; FCH domain; similar to S. cerevisiae YFL047W"
                     /codon_start=1
                     /protein_id="NP_592988.2"
                     /db_xref="GI:63054483"
                     /db_xref="GeneDB:SPAC13A11.01c"
                     /db_xref="GOA:Q09697"
                     /db_xref="UniProtKB/Swiss-Prot:Q09697"
                     /db_xref="GeneID:2542617"
     misc_feature    573885..573988
                     /locus_tag="SPAC4F10.21"
                     /gene_synonym="SPAC19B12.01"
                     /note="nominal overlap with cosmid SPAC13A11, EM:Z54096 S.
                     pombe chromosome 1"
     gene            complement(575135..576622)
                     /gene="cyp51"
                     /locus_tag="SPAC13A11.02c"
                     /db_xref="GeneID:2542599"
     mRNA            complement(<575135..>576622)
                     /gene="cyp51"
                     /locus_tag="SPAC13A11.02c"
                     /transcript_id="NM_001018389.1"
                     /db_xref="GI:67989653"
                     /db_xref="GeneID:2542599"
     CDS             complement(575135..576622)
                     /gene="cyp51"
                     /locus_tag="SPAC13A11.02c"
                     /note="I can't trace the source of this gene name;
                     cytochrome p450 51 (predicted); similar to S. cerevisiae
                     DIT2"
                     /codon_start=1
                     /protein_id="NP_592990.1"
                     /db_xref="GI:19113902"
                     /db_xref="GeneDB:SPAC13A11.02c"
                     /db_xref="GOA:Q09736"
                     /db_xref="InterPro:IPR001128"
                     /db_xref="InterPro:IPR002403"
                     /db_xref="UniProtKB/Swiss-Prot:Q09736"
                     /db_xref="GeneID:2542599"
     gene            578521..579247
                     /locus_tag="SPAC13A11.03"
                     /db_xref="GeneID:2542548"
     mRNA            join(<578521..578586,578681..>579247)
                     /locus_tag="SPAC13A11.03"
                     /transcript_id="NM_001018390.1"
                     /db_xref="GI:67989654"
                     /db_xref="GeneID:2542548"
     CDS             join(578521..578586,578681..579247)
                     /locus_tag="SPAC13A11.03"
                     /note="involved in homologous chromosome pairing (PMID
                     11940665) (predicted); involved in double-strand break
                     repair (PMID 11940665) (predicted); similar to S.
                     cerevisiae MND1; predicted coiled-coil"
                     /codon_start=1
                     /protein_id="NP_592991.1"
                     /db_xref="GI:19113903"
                     /db_xref="GeneDB:SPAC13A11.03"
                     /db_xref="GOA:Q09739"
                     /db_xref="InterPro:IPR005647"
                     /db_xref="UniProtKB/Swiss-Prot:Q09739"
                     /db_xref="GeneID:2542548"
     gene            complement(579720..581390)
                     /locus_tag="SPAC13A11.04c"
                     /gene_synonym="reserved_name_ubp8"
                     /db_xref="GeneID:2542135"
     mRNA            complement(join(579720..579789,579835..579899,
                     579953..580250,580296..580983,581084..581216,
                     581295..581390))
                     /locus_tag="SPAC13A11.04c"
                     /gene_synonym="reserved_name_ubp8"
                     /transcript_id="NM_001018391.1"
                     /db_xref="GI:67989657"
                     /db_xref="GeneID:2542135"
     CDS             complement(join(579720..579789,579835..579899,
                     579953..580250,580296..580983,581084..581216,
                     581295..581390))
                     /locus_tag="SPAC13A11.04c"
                     /gene_synonym="reserved_name_ubp8"
                     /note="ubiquitin C-terminal hydrolase activity; zinc
                     finger protein; zf-UBP type; similar to S. cerevisiae
                     UBP8"
                     /codon_start=1
                     /protein_id="NP_592992.1"
                     /db_xref="GI:19113904"
                     /db_xref="GeneDB:SPAC13A11.04c"
                     /db_xref="GOA:Q09738"
                     /db_xref="InterPro:IPR001394"
                     /db_xref="InterPro:IPR001607"
                     /db_xref="InterPro:IPR008957"
                     /db_xref="UniProtKB/Swiss-Prot:Q09738"
                     /db_xref="GeneID:2542135"
     misc_feature    complement(581145..581162)
                     /locus_tag="SPAC13A11.04c"
                     /gene_synonym="reserved_name_ubp8"
                     /note="PS00190 Cytochrome c family heme-binding site
                     signat ure"
     gene            582492..584033
                     /locus_tag="SPAC13A11.05"
                     /db_xref="GeneID:2542130"
     mRNA            <582492..>584033
                     /locus_tag="SPAC13A11.05"
                     /transcript_id="NM_001018392.1"
                     /db_xref="GI:67989658"
                     /db_xref="GeneID:2542130"
     CDS             582492..584033
                     /locus_tag="SPAC13A11.05"
                     /note="cytosol aminopeptidase; peptidase family M17; no
                     apparent S. cerevisiae ortholog"
                     /codon_start=1
                     /protein_id="NP_592993.1"
                     /db_xref="GI:19113905"
                     /db_xref="GeneDB:SPAC13A11.05"
                     /db_xref="GOA:Q09735"
                     /db_xref="InterPro:IPR000819"
                     /db_xref="UniProtKB/Swiss-Prot:Q09735"
                     /db_xref="GeneID:2542130"
     misc_feature    583569..583592
                     /locus_tag="SPAC13A11.05"
                     /note="PS00631 Cytosol aminopeptidase signature"
     gene            585597..587312
                     /locus_tag="SPAC3H8.01"
                     /gene_synonym="SPAC13A11.06"
                     /db_xref="GeneID:3361478"
     mRNA            <585597..>587312
                     /locus_tag="SPAC3H8.01"
                     /gene_synonym="SPAC13A11.06"
                     /transcript_id="NM_001018393.1"
                     /db_xref="GI:67989659"
                     /db_xref="GeneID:3361478"
     CDS             585597..587312
                     /locus_tag="SPAC3H8.01"
                     /gene_synonym="SPAC13A11.06"
                     /note="pyruvate decarboxylase (predicted); similar to S.
                     cerevisiae PDC1 and PDC6 and PDC5 and THI3; similar to S.
                     pombe SPAC3G9.11"
                     /codon_start=1
                     /protein_id="NP_001018185.1"
                     /db_xref="GI:67989660"
                     /db_xref="GeneDB:SPAC13A11.06"
                     /db_xref="GOA:Q09737"
                     /db_xref="UniProtKB/Swiss-Prot:Q09737"
                     /db_xref="GeneID:3361478"
     misc_feature    585930..586052
                     /locus_tag="SPAC3H8.01"
                     /gene_synonym="SPAC13A11.06"
                     /note="nominal overlap with cosmid SPAC3H8, EM:Z69086 S.
                     pombe chromosome 1"
     5'UTR           588543..588924
                     /locus_tag="SPAC4F10.21"
                     /gene_synonym="SPAC19B12.01"
                     /note="mRNA from spc08266"
     gene            588925..590259
                     /locus_tag="SPAC3H8.02"
                     /db_xref="GeneID:2543637"
     mRNA            <588925..>590259
                     /locus_tag="SPAC3H8.02"
                     /transcript_id="NM_001018394.1"
                     /db_xref="GI:67989681"
                     /db_xref="GeneID:2543637"
     CDS             588925..590259
                     /locus_tag="SPAC3H8.02"
                     /note="sec14 cytosolic factor family; similar to S.
                     cerevisiae CSR1"
                     /codon_start=1
                     /protein_id="NP_592995.1"
                     /db_xref="GI:19113907"
                     /db_xref="GeneDB:SPAC3H8.02"
                     /db_xref="InterPro:IPR001251"
                     /db_xref="InterPro:IPR008273"
                     /db_xref="InterPro:IPR011074"
                     /db_xref="UniProtKB/Swiss-Prot:Q10138"
                     /db_xref="GeneID:2543637"
     gene            591067..591555
                     /locus_tag="SPAC3H8.03"
                     /db_xref="GeneID:2543635"
     mRNA            join(<591067..591246,591418..>591555)
                     /locus_tag="SPAC3H8.03"
                     /transcript_id="NM_001018395.1"
                     /db_xref="GI:67989682"
                     /db_xref="GeneID:2543635"
     CDS             join(591067..591246,591418..591555)
                     /locus_tag="SPAC3H8.03"
                     /note="mitochondrial ribosomal protein (predicted) (PMID
                     12392552); similar to S. cerevisiae IMG2"
                     /codon_start=1
                     /protein_id="NP_592996.1"
                     /db_xref="GI:19113908"
                     /db_xref="GeneDB:SPAC3H8.03"
                     /db_xref="GOA:Q10139"
                     /db_xref="InterPro:IPR007740"
                     /db_xref="UniProtKB/Swiss-Prot:Q10139"
                     /db_xref="GeneID:2543635"
     gene            592743..593759
                     /locus_tag="SPAC3H8.04"
                     /db_xref="GeneID:2543634"
     mRNA            <592743..>593759
                     /locus_tag="SPAC3H8.04"
                     /transcript_id="NM_001018396.1"
                     /db_xref="GI:67989683"
                     /db_xref="GeneID:2543634"
     CDS             592743..593759
                     /locus_tag="SPAC3H8.04"
                     /note="hypothetical protein; sequence orphan"
                     /codon_start=1
                     /protein_id="NP_592997.1"
                     /db_xref="GI:19113909"
                     /db_xref="GeneDB:SPAC3H8.04"
                     /db_xref="UniProtKB/Swiss-Prot:Q10140"
                     /db_xref="GeneID:2543634"
     gene            complement(593977..597277)
                     /locus_tag="SPAC3H8.05c"
                     /db_xref="GeneID:2543633"
     mRNA            complement(join(593977..594731,594771..594859,
                     594900..597277))
                     /locus_tag="SPAC3H8.05c"
                     /transcript_id="NM_001018397.1"
                     /db_xref="GI:67989684"
                     /db_xref="GeneID:2543633"
     CDS             complement(join(593977..594731,594771..594859,
                     594900..597277))
                     /locus_tag="SPAC3H8.05c"
                     /note="hypothetical protein; sequence orphan"
                     /codon_start=1
                     /protein_id="NP_592998.1"
                     /db_xref="GI:19113910"
                     /db_xref="GeneDB:SPAC3H8.05c"
                     /db_xref="GOA:Q10141"
                     /db_xref="InterPro:IPR011046"
                     /db_xref="UniProtKB/Swiss-Prot:Q10141"
                     /db_xref="GeneID:2543633"
     misc_feature    complement(596081..596104)
                     /locus_tag="SPAC3H8.05c"
                     /note="PS00017 ATP/GTP-binding site motif A"
     5'UTR           598473..598915
                     /locus_tag="SPAC4F10.21"
                     /gene_synonym="SPAC19B12.01"
                     /note="mRNA from AU008824"
     gene            598916..600184
                     /locus_tag="SPAC3H8.06"
                     /gene_synonym="aur1"
                     /db_xref="GeneID:2543632"
     mRNA            <598916..>600184
                     /locus_tag="SPAC3H8.06"
                     /gene_synonym="aur1"
                     /transcript_id="NM_001018398.1"
                     /db_xref="GI:67989685"
                     /db_xref="GeneID:2543632"
     CDS             598916..600184
                     /locus_tag="SPAC3H8.06"
                     /gene_synonym="aur1"
                     /note="inositol phosphorylceramide synthase (predicted); 6
                     predicted transmembrane helices; involved in aureobasidin
                     A resistance; involved in cellular morphogenesis (PMID
                     9472078); similar to S. cerevisiae AUR1"
                     /codon_start=1
                     /protein_id="NP_592999.1"
                     /db_xref="GI:19113911"
                     /db_xref="GeneDB:SPAC3H8.06"
                     /db_xref="GOA:Q10142"
                     /db_xref="InterPro:IPR000326"
                     /db_xref="InterPro:IPR008934"
                     /db_xref="UniProtKB/Swiss-Prot:Q10142"
                     /db_xref="GeneID:2543632"
     3'UTR           complement(600826..600882)
                     /note="mRNA from spc06182"
     gene            complement(600883..601485)
                     /locus_tag="SPAC3H8.07c"
                     /db_xref="GeneID:2543378"
     mRNA            complement(join(600883..601282,601327..601425,
                     601475..601485))
                     /locus_tag="SPAC3H8.07c"
                     /transcript_id="NM_001018399.1"
                     /db_xref="GI:67989686"
                     /db_xref="GeneID:2543378"
     CDS             complement(join(600883..601282,601327..601425,
                     601475..601485))
                     /locus_tag="SPAC3H8.07c"
                     /note="prefoldin subunit 3; localization prefoldin complex
                     (predicted); similar to S. cerevisiae YGR078C"
                     /codon_start=1
                     /protein_id="NP_593000.1"
                     /db_xref="GI:19113912"
                     /db_xref="GeneDB:SPAC3H8.07c"
                     /db_xref="GOA:Q10143"
                     /db_xref="InterPro:IPR004127"
                     /db_xref="InterPro:IPR009053"
                     /db_xref="UniProtKB/Swiss-Prot:Q10143"
                     /db_xref="GeneID:2543378"
     3'UTR           complement(601848..602059)
                     /note="mRNA from AU006804"
     gene            complement(602060..603751)
                     /locus_tag="SPAC3H8.08c"
                     /db_xref="GeneID:2543636"
     mRNA            complement(<602060..>603751)
                     /locus_tag="SPAC3H8.08c"
                     /transcript_id="NM_001018400.1"
                     /db_xref="GI:67989687"
                     /db_xref="GeneID:2543636"
     CDS             complement(602060..603751)
                     /locus_tag="SPAC3H8.08c"
                     /note="zinc finger protein; zf-fungal Zn(2)-Cys(6)
                     binuclear cluster domain; involved in transcriptional
                     regulation (predicted)"
                     /codon_start=1
                     /protein_id="NP_593001.1"
                     /db_xref="GI:19113913"
                     /db_xref="GeneDB:SPAC3H8.08c"
                     /db_xref="GOA:Q10144"
                     /db_xref="InterPro:IPR001138"
                     /db_xref="UniProtKB/Swiss-Prot:Q10144"
                     /db_xref="GeneID:2543636"
     gene            complement(604496..606849)
                     /locus_tag="SPAC3H8.09c"
                     /db_xref="GeneID:2543638"
     mRNA            complement(join(604496..604959,605015..605355,
                     605438..606849))
                     /locus_tag="SPAC3H8.09c"
                     /transcript_id="NM_001018401.1"
                     /db_xref="GI:67989688"
                     /db_xref="GeneID:2543638"
     CDS             complement(join(604496..604959,605015..605355,
                     605438..606849))
                     /locus_tag="SPAC3H8.09c"
                     /note="RNA-binding protein; rrm RNA recognition motif;
                     involved in packaging pre-mRNAs into ribonucleoprotein
                     structures amenable to efficient nuclear RNA processing
                     (SGD); similar to S. cerevisiae NAB3"
                     /codon_start=1
                     /protein_id="NP_593002.1"
                     /db_xref="GI:19113914"
                     /db_xref="GeneDB:SPAC3H8.09c"
                     /db_xref="GOA:Q10145"
                     /db_xref="InterPro:IPR000504"
                     /db_xref="UniProtKB/Swiss-Prot:Q10145"
                     /db_xref="GeneID:2543638"
     misc_feature    608796..608800
                     /locus_tag="SPAC4F10.21"
                     /gene_synonym="SPAC19B12.01"
                     /note="this TATAA was duplicated by an E. coli Tn1000 inse
                     rtion. The Tn1000 sequence of 5981bp and the duplicated TA
                     TAA has been removed from this sequence"
     gene            608992..610159
                     /locus_tag="SPAC3H8.10"
                     /gene_synonym="sec14; spo20"
                     /db_xref="GeneID:2543628"
     mRNA            join(<608992..609150,609199..609501,609698..609820,
                     609884..>610159)
                     /locus_tag="SPAC3H8.10"
                     /gene_synonym="sec14; spo20"
                     /transcript_id="NM_001018402.1"
                     /db_xref="GI:67989690"
                     /db_xref="GeneID:2543628"
     CDS             join(608992..609150,609199..609501,609698..609820,
                     609884..610159)
                     /locus_tag="SPAC3H8.10"
                     /gene_synonym="sec14; spo20"
                     /note="involved in sporulation (required); involved in
                     ascospore formation (required) (PMID 3442824); essential
                     (PMID 3442824); similar to S. cerevisiae SEC14;
                     localization cytosol (predicted);
                     phosphatidylinositol/phosphatidyl-choline transfer protein
                     (predicted)"
                     /codon_start=1
                     /protein_id="NP_593003.1"
                     /db_xref="GI:19113915"
                     /db_xref="GeneDB:SPAC3H8.10"
                     /db_xref="GOA:Q10137"
                     /db_xref="InterPro:IPR001071"
                     /db_xref="InterPro:IPR001251"
                     /db_xref="InterPro:IPR008273"
                     /db_xref="InterPro:IPR011074"
                     /db_xref="UniProtKB/Swiss-Prot:Q10137"
                     /db_xref="GeneID:2543628"
     3'UTR           610160..610703
                     /locus_tag="SPAC4F10.21"
                     /gene_synonym="SPAC19B12.01"
                     /note="mRNA from AU013004"
     gene            610886..>613277
                     /locus_tag="SPAC3H8.11"
                     /gene_synonym="SPAC1F3.01"
                     /db_xref="GeneID:2543630"
     mRNA            join(<610886..611152,611211..>613277)
                     /locus_tag="SPAC3H8.11"
                     /gene_synonym="SPAC1F3.01"
                     /transcript_id="NM_001018403.1"
                     /db_xref="GI:67989691"
                     /db_xref="GeneID:2543630"
     CDS             join(610886..611152,611211..613277)
                     /locus_tag="SPAC3H8.11"
                     /gene_synonym="SPAC1F3.01"
                     /note="exosome (RNase complex) (predicted); involved in
                     rRNA processing (predicted); involved in abherrant
                     poly(A)-mRNA degradation (predicted); nuclear form;
                     similar to S. cerevisiae RRP6"
                     /codon_start=1
                     /protein_id="NP_593004.2"
                     /db_xref="GI:63054485"
                     /db_xref="GeneDB:SPAC1F3.01"
                     /db_xref="GOA:Q10146"
                     /db_xref="UniProtKB/Swiss-Prot:Q10146"
                     /db_xref="GeneID:2543630"
     misc_feature    611205..611258
                     /locus_tag="SPAC3H8.11"
                     /gene_synonym="SPAC1F3.01"
                     /note="nominal overlap with cosmid SPAC1F3, EM:Z70690 S.
                     pombe chromosome 1"
     gene            complement(613498..616848)
                     /locus_tag="SPAC1F3.02c"
                     /gene_synonym="mkh1"
                     /db_xref="GeneID:2542175"
     mRNA            complement(<613498..>616848)
                     /locus_tag="SPAC1F3.02c"
                     /gene_synonym="mkh1"
                     /transcript_id="NM_001018404.1"
                     /db_xref="GI:67989692"
                     /db_xref="GeneID:2542175"
     CDS             complement(613498..616848)
                     /locus_tag="SPAC1F3.02c"
                     /gene_synonym="mkh1"
                     /note="MEK kinase (PMID 9199286); MAP kinase kinase
                     (MAPKK); serine/threonine protein kinase; involved in cell
                     wall maintenance (required) (PMID 9199286); involved in
                     osmotic stress response (erquired) (PMID 9199286) ;
                     required for proper response to temperature stress (PMID
                     9199286); involved in cell wall maintenance; involved in
                     chloride homeostasis; sterile alpha motif (SAM)"
                     /codon_start=1
                     /protein_id="NP_593005.1"
                     /db_xref="GI:19113917"
                     /db_xref="GeneDB:SPAC1F3.02c"
                     /db_xref="GOA:Q10407"
                     /db_xref="InterPro:IPR000719"
                     /db_xref="InterPro:IPR001660"
                     /db_xref="InterPro:IPR002290"
                     /db_xref="InterPro:IPR008271"
                     /db_xref="InterPro:IPR010993"
                     /db_xref="InterPro:IPR011009"
                     /db_xref="UniProtKB/Swiss-Prot:Q10407"
                     /db_xref="GeneID:2542175"
     misc_feature    complement(613960..613998)
                     /locus_tag="SPAC1F3.02c"
                     /gene_synonym="mkh1"
                     /note="PS00108 Serine/Threonine protein kinases
                     active-site signature"
     misc_feature    complement(614287..614358)
                     /locus_tag="SPAC1F3.02c"
                     /gene_synonym="mkh1"
                     /note="PS00107 protein kinases ATP-binding region
                     signature"
     LTR             617366..617715
                     /locus_tag="SPAC4F10.21"
                     /gene_synonym="SPAC19B12.01"
                     /note="Tf1-type LTR"
     gene            617844..620996
                     /locus_tag="SPAC1F3.03"
                     /db_xref="GeneID:2542372"
     mRNA            join(<617844..617945,617993..618422,618471..620376,
                     620420..>620996)
                     /locus_tag="SPAC1F3.03"
                     /transcript_id="NM_001018405.1"
                     /db_xref="GI:67989693"
                     /db_xref="GeneID:2542372"
     CDS             join(617844..617945,617993..618422,618471..620376,
                     620420..620996)
                     /locus_tag="SPAC1F3.03"
                     /note="WD repeat protein; similar to S. cerevisiae SRO7
                     and SRO77; involved in exocytosis (predicted); S.
                     cerevisiae sro7/sro77 function downstream of the Rho3p
                     GTPase"
                     /codon_start=1
                     /protein_id="NP_593006.1"
                     /db_xref="GI:19113918"
                     /db_xref="GeneDB:SPAC1F3.03"
                     /db_xref="GOA:Q10408"
                     /db_xref="InterPro:IPR001680"
                     /db_xref="InterPro:IPR011046"
                     /db_xref="UniProtKB/Swiss-Prot:Q10408"
                     /db_xref="GeneID:2542372"
     gene            complement(621189..622191)
                     /locus_tag="SPAC1F3.04c"
                     /db_xref="GeneID:2542142"
     mRNA            complement(join(621189..621852,621989..622191))
                     /locus_tag="SPAC1F3.04c"
                     /transcript_id="NM_001018406.1"
                     /db_xref="GI:67989694"
                     /db_xref="GeneID:2542142"
     CDS             complement(join(621189..621852,621989..622191))
                     /locus_tag="SPAC1F3.04c"
                     /note="conserved protein; DUF367; putative metal binding
                     domain; similar to S. cerevisiae YOR006C"
                     /codon_start=1
                     /protein_id="NP_593007.1"
                     /db_xref="GI:19113919"
                     /db_xref="GeneDB:SPAC1F3.04c"
                     /db_xref="InterPro:IPR007177"
                     /db_xref="InterPro:IPR007209"
                     /db_xref="UniProtKB/Swiss-Prot:Q10409"
                     /db_xref="GeneID:2542142"
     gene            623272..625086
                     /locus_tag="SPAC1F3.05"
                     /db_xref="GeneID:2541469"
     mRNA            join(<623272..623305,623375..623462,623518..623593,
                     623752..>625086)
                     /locus_tag="SPAC1F3.05"
                     /transcript_id="NM_001018407.1"
                     /db_xref="GI:67989695"
                     /db_xref="GeneID:2541469"
     CDS             join(623272..623305,623375..623462,623518..623593,
                     623752..625086)
                     /locus_tag="SPAC1F3.05"
                     /note="VHS domain; involved in intracellular protein
                     transport (predicted); involved in trafficking of proteins
                     between the trans-Golgi network and the vacuole
                     (predicted); similar to S. cerevisiae GGA2"
                     /codon_start=1
                     /protein_id="NP_593008.1"
                     /db_xref="GI:19113920"
                     /db_xref="GeneDB:SPAC1F3.05"
                     /db_xref="GOA:Q10410"
                     /db_xref="InterPro:IPR002014"
                     /db_xref="InterPro:IPR008152"
                     /db_xref="InterPro:IPR008153"
                     /db_xref="InterPro:IPR008942"
                     /db_xref="UniProtKB/Swiss-Prot:Q10410"
                     /db_xref="GeneID:2541469"
     gene            complement(625430..631303)
                     /locus_tag="SPAC1F3.06c"
                     /gene_synonym="spo15"
                     /db_xref="GeneID:2541649"
     mRNA            complement(<625430..>631303)
                     /locus_tag="SPAC1F3.06c"
                     /gene_synonym="spo15"
                     /transcript_id="NM_001018408.1"
                     /db_xref="GI:67989696"
                     /db_xref="GeneID:2541649"
     CDS             complement(625430..631303)
                     /locus_tag="SPAC1F3.06c"
                     /gene_synonym="spo15"
                     /note="involved in sporulation (required); mutant
                     defective in spore formation; predicted coiled-coil
                     protein; localization microtubules (predicted);
                     colocalizes with sad1 spindle pole body component during
                     meiotic and vegetative growth; no apparent S. cerevisiae
                     ortholog; required for ascospore formation (PMID 3442824);
                     essential (PMID 3442824)"
                     /codon_start=1
                     /protein_id="NP_593009.1"
                     /db_xref="GI:19113921"
                     /db_xref="GeneDB:SPAC1F3.06c"
                     /db_xref="GOA:Q10411"
                     /db_xref="UniProtKB/Swiss-Prot:Q10411"
                     /db_xref="GeneID:2541649"
     gene            complement(631556..632841)
                     /locus_tag="SPAC1F3.07c"
                     /db_xref="GeneID:2541419"
     mRNA            complement(join(631556..632424,632499..632841))
                     /locus_tag="SPAC1F3.07c"
                     /transcript_id="NM_001018409.1"
                     /db_xref="GI:67989697"
                     /db_xref="GeneID:2541419"
     CDS             complement(join(631556..632424,632499..632841))
                     /locus_tag="SPAC1F3.07c"
                     /note="hypothetical protein; sequence orphan"
                     /codon_start=1
                     /protein_id="NP_593010.1"
                     /db_xref="GI:19113922"
                     /db_xref="GeneDB:SPAC1F3.07c"
                     /db_xref="UniProtKB/Swiss-Prot:Q10412"
                     /db_xref="GeneID:2541419"
     gene            complement(633148..633474)
                     /locus_tag="SPAC1F3.08c"
                     /db_xref="GeneID:2541431"
     mRNA            complement(<633148..>633474)
                     /locus_tag="SPAC1F3.08c"
                     /transcript_id="NM_001018410.1"
                     /db_xref="GI:67989707"
                     /db_xref="GeneID:2541431"
     CDS             complement(633148..633474)
                     /locus_tag="SPAC1F3.08c"
                     /note="hypothetical protein; sequence orphan"
                     /codon_start=1
                     /protein_id="NP_593011.1"
                     /db_xref="GI:19113923"
                     /db_xref="GeneDB:SPAC1F3.08c"
                     /db_xref="GOA:Q10413"
                     /db_xref="UniProtKB/Swiss-Prot:Q10413"
                     /db_xref="GeneID:2541431"
     gene            634937..636959
                     /locus_tag="SPAC1F3.09"
                     /db_xref="GeneID:2541461"
     mRNA            join(<634937..634971,635069..635235,635349..636176,
                     636234..636314,636385..>636959)
                     /locus_tag="SPAC1F3.09"
                     /transcript_id="NM_001018411.1"
                     /db_xref="GI:67989708"
                     /db_xref="GeneID:2541461"
     CDS             join(634937..634971,635069..635235,635349..636176,
                     636234..636314,636385..636959)
                     /locus_tag="SPAC1F3.09"
                     /note="NOTE:corresponding transcript SPD244 is framshifted
                     w.r.t this sequence; it also does not use the two final
                     predicted splice sites; however this prediction shows
                     reasonable homology to yeast YGR093W in this region and
                     hence has been kept; it is possible this locus displays
                     alternative splicing, or SPD244 is incompletely spliced;
                     conserved protein; similar to S. cerevisiae YGR093W"
                     /codon_start=1
                     /protein_id="NP_593012.1"
                     /db_xref="GI:19113924"
                     /db_xref="GeneDB:SPAC1F3.09"
                     /db_xref="InterPro:IPR006767"
                     /db_xref="InterPro:IPR006768"
                     /db_xref="UniProtKB/Swiss-Prot:Q10414"
                     /db_xref="GeneID:2541461"
     gene            complement(637023..639311)
                     /locus_tag="SPAC1F3.10c"
                     /db_xref="GeneID:2541640"
     mRNA            complement(<637023..>639311)
                     /locus_tag="SPAC1F3.10c"
                     /transcript_id="NM_001018412.1"
                     /db_xref="GI:67989709"
                     /db_xref="GeneID:2541640"
     CDS             complement(637023..639311)
                     /locus_tag="SPAC1F3.10c"
                     /note="mitochondrial intermediate peptidase (predicted);
                     peptidase family M3; similar to S. cerevisiae OCT1"
                     /codon_start=1
                     /protein_id="NP_593013.1"
                     /db_xref="GI:19113925"
                     /db_xref="GeneDB:SPAC1F3.10c"
                     /db_xref="GOA:Q10415"
                     /db_xref="InterPro:IPR001567"
                     /db_xref="InterPro:IPR006025"
                     /db_xref="UniProtKB/Swiss-Prot:Q10415"
                     /db_xref="GeneID:2541640"
     misc_feature    complement(637662..637691)
                     /locus_tag="SPAC1F3.10c"
                     /note="PS00142 Neutral zinc metallopeptidases, zinc
                     binding region signature"
     misc_feature    639312..639498
                     /locus_tag="SPAC4F10.21"
                     /gene_synonym="SPAC19B12.01"
                     /note="nominal overlap with cosmid SPAC1D4, EM:Z69239 S.
                     pombe chromosome 1"
     gene            <639318..640175
                     /locus_tag="SPAC1F3.11"
                     /gene_synonym="SPAC1D4.01"
                     /db_xref="GeneID:3361464"
     mRNA            <639318..>640175
                     /locus_tag="SPAC1F3.11"
                     /gene_synonym="SPAC1D4.01"
                     /transcript_id="NM_001018413.1"
                     /db_xref="GI:67989710"
                     /db_xref="GeneID:3361464"
     CDS             <639318..640175
                     /locus_tag="SPAC1F3.11"
                     /gene_synonym="SPAC1D4.01"
                     /note="hypothetical protein; sequence orphan; localization
                     nucleus (GFP)"
                     /codon_start=1
                     /protein_id="NP_001018186.1"
                     /db_xref="GI:67989711"
                     /db_xref="GeneDB:SPAC1D4.01"
                     /db_xref="UniProtKB/Swiss-Prot:Q10148"
                     /db_xref="GeneID:3361464"
     gene            complement(640399..641627)
                     /locus_tag="SPAC1D4.02c"
                     /db_xref="GeneID:2542452"
     mRNA            complement(join(640399..640947,640997..641184,
                     641281..641401,641448..641627))
                     /locus_tag="SPAC1D4.02c"
                     /transcript_id="NM_001018414.1"
                     /db_xref="GI:67989712"
                     /db_xref="GeneID:2542452"
     CDS             complement(join(640399..640947,640997..641184,
                     641281..641401,641448..641627))
                     /locus_tag="SPAC1D4.02c"
                     /note="spindle checkpoint protein (predicted); similar to
                     S. cerevisiae GRH1; GRASP55/65 family; putative golgi
                     stacking machinery"
                     /codon_start=1
                     /protein_id="NP_593015.1"
                     /db_xref="GI:19113927"
                     /db_xref="GeneDB:SPAC1D4.02c"
                     /db_xref="GOA:Q10149"
                     /db_xref="InterPro:IPR001478"
                     /db_xref="InterPro:IPR007583"
                     /db_xref="UniProtKB/Swiss-Prot:Q10149"
                     /db_xref="GeneID:2542452"
     gene            complement(641885..643512)
                     /locus_tag="SPAC1D4.03c"
                     /db_xref="GeneID:2542459"
     mRNA            complement(join(641885..642131,642218..643512))
                     /locus_tag="SPAC1D4.03c"
                     /transcript_id="NM_001018415.1"
                     /db_xref="GI:67989713"
                     /db_xref="GeneID:2542459"
     CDS             complement(join(641885..642131,642218..643512))
                     /locus_tag="SPAC1D4.03c"
                     /note="involved in intracellular protein transport
                     (predicted); involved in protein-vacuolar targeting;
                     similar to S. cerevisiae MON1; S. cerevisiae deletion
                     hypersensitive to brefeldin A or monensin, two drugs that
                     affect intracellular transport; SAND family protein"
                     /codon_start=1
                     /protein_id="NP_593016.1"
                     /db_xref="GI:19113928"
                     /db_xref="GeneDB:SPAC1D4.03c"
                     /db_xref="GOA:Q10150"
                     /db_xref="InterPro:IPR004353"
                     /db_xref="UniProtKB/Swiss-Prot:Q10150"
                     /db_xref="GeneID:2542459"
     gene            644711..646377
                     /locus_tag="SPAC1D4.04"
                     /gene_synonym="cct2"
                     /db_xref="GeneID:2542212"
     mRNA            join(<644711..644713,644750..644881,644929..>646377)
                     /locus_tag="SPAC1D4.04"
                     /gene_synonym="cct2"
                     /transcript_id="NM_001018416.1"
                     /db_xref="GI:67989714"
                     /db_xref="GeneID:2542212"
     CDS             join(644711..644713,644750..644881,644929..646377)
                     /locus_tag="SPAC1D4.04"
                     /gene_synonym="cct2"
                     /note="T-complex protein 1 (beta subunit);
                     chaperonin-containing T-complex; involved in protein
                     folding; involved in actin folding; involved in tubulin
                     folding; similar to S. cerevisiae CCT2"
                     /codon_start=1
                     /protein_id="NP_593017.1"
                     /db_xref="GI:19113929"
                     /db_xref="GeneDB:SPAC1D4.04"
                     /db_xref="GOA:Q10147"
                     /db_xref="InterPro:IPR001844"
                     /db_xref="InterPro:IPR002194"
                     /db_xref="InterPro:IPR002423"
                     /db_xref="InterPro:IPR008950"
                     /db_xref="UniProtKB/Swiss-Prot:Q10147"
                     /db_xref="GeneID:2542212"
     gene            complement(646593..647808)
                     /locus_tag="SPAC1D4.05c"
                     /db_xref="GeneID:2542527"
     mRNA            complement(join(646593..647677,647730..647808))
                     /locus_tag="SPAC1D4.05c"
                     /transcript_id="NM_001018417.1"
                     /db_xref="GI:67989715"
                     /db_xref="GeneID:2542527"
     CDS             complement(join(646593..647677,647730..647808))
                     /locus_tag="SPAC1D4.05c"
                     /note="ER lumen protein retaining receptor activity
                     (predicted); similar to S. cerevisiae ERD1; 8 predicted
                     transmembrane helices; predicted N-terminal GPI anchor;
                     involved in protein-ER retention (predicted)"
                     /codon_start=1
                     /protein_id="NP_593018.1"
                     /db_xref="GI:19113930"
                     /db_xref="GeneDB:SPAC1D4.05c"
                     /db_xref="GOA:Q10151"
                     /db_xref="InterPro:IPR004342"
                     /db_xref="UniProtKB/Swiss-Prot:Q10151"
                     /db_xref="GeneID:2542527"
     gene            complement(648301..649393)
                     /gene="csk1"
                     /locus_tag="SPAC1D4.06c"
                     /db_xref="GeneID:2543327"
     mRNA            complement(join(648301..648501,648614..648829,
                     648890..649393))
                     /gene="csk1"
                     /locus_tag="SPAC1D4.06c"
                     /transcript_id="NM_001018418.1"
                     /db_xref="GI:67989716"
                     /db_xref="GeneID:2543327"
     CDS             complement(join(648301..648501,648614..648829,
                     648890..649393))
                     /gene="csk1"
                     /locus_tag="SPAC1D4.06c"
                     /note="cyclin-dependent kinase activating kinase (CAK);
                     CAK-activating kinase (CAKAK) (PMID 9857180);
                     serine/threonine protein kinase; function partially
                     overlapping with Mcs6p (PMID 10226032); activator of Cdc2p
                     (PMID 10226032); similar to S. cerevisiae CTK1"
                     /codon_start=1
                     /protein_id="NP_593019.1"
                     /db_xref="GI:19113931"
                     /db_xref="GeneDB:SPAC1D4.06c"
                     /db_xref="GOA:P36615"
                     /db_xref="InterPro:IPR000719"
                     /db_xref="InterPro:IPR008271"
                     /db_xref="InterPro:IPR011009"
                     /db_xref="UniProtKB/Swiss-Prot:P36615"
                     /db_xref="GeneID:2543327"
     gene            complement(649449..649889)
                     /locus_tag="SPAC1D4.07c"
                     /db_xref="GeneID:2542589"
     mRNA            complement(<649449..>649889)
                     /locus_tag="SPAC1D4.07c"
                     /transcript_id="NM_001018419.1"
                     /db_xref="GI:67989717"
                     /db_xref="GeneID:2542589"
     CDS             complement(649449..649889)
                     /locus_tag="SPAC1D4.07c"
                     /note="very hypothetical protein"
                     /codon_start=1
                     /protein_id="NP_593020.1"
                     /db_xref="GI:19113932"
                     /db_xref="GeneDB:SPAC1D4.07c"
                     /db_xref="UniProtKB/Swiss-Prot:Q10152"
                     /db_xref="GeneID:2542589"
     gene            650814..651848
                     /locus_tag="SPAC1D4.08"
                     /db_xref="GeneID:2542487"
     mRNA            join(<650814..650893,651173..>651848)
                     /locus_tag="SPAC1D4.08"
                     /transcript_id="NM_001018420.1"
                     /db_xref="GI:67989720"
                     /db_xref="GeneID:2542487"
     CDS             join(650814..650893,651173..651848)
                     /locus_tag="SPAC1D4.08"
                     /note="CDP-diacylglycerol--inositol
                     3-phosphatidyltransferase (predicted); similar to S.
                     cerevisiae PIS1"
                     /codon_start=1
                     /protein_id="NP_593021.1"
                     /db_xref="GI:19113933"
                     /db_xref="GeneDB:SPAC1D4.08"
                     /db_xref="GOA:Q10153"
                     /db_xref="InterPro:IPR000462"
                     /db_xref="UniProtKB/Swiss-Prot:Q10153"
                     /db_xref="GeneID:2542487"
     3'UTR           complement(652225..652358)
                     /note="mRNA from AU009260"
     gene            complement(652359..653234)
                     /locus_tag="SPAC1D4.09c"
                     /db_xref="GeneID:2542468"
     mRNA            complement(join(652359..652529,652576..652698,
                     652763..653178,653222..653234))
                     /locus_tag="SPAC1D4.09c"
                     /transcript_id="NM_001018421.1"
                     /db_xref="GI:67989721"
                     /db_xref="GeneID:2542468"
     CDS             complement(join(652359..652529,652576..652698,
                     652763..653178,653222..653234))
                     /locus_tag="SPAC1D4.09c"
                     /note="conserved protein; no apparent S. cerevisiae
                     ortholog"
                     /codon_start=1
                     /protein_id="NP_593022.1"
                     /db_xref="GI:19113934"
                     /db_xref="GeneDB:SPAC1D4.09c"
                     /db_xref="InterPro:IPR006735"
                     /db_xref="UniProtKB/Swiss-Prot:Q10154"
                     /db_xref="GeneID:2542468"
     gene            653774..656240
                     /locus_tag="SPAC1D4.10"
                     /db_xref="GeneID:2542457"
     mRNA            join(<653774..654158,654196..>656240)
                     /locus_tag="SPAC1D4.10"
                     /transcript_id="NM_001018422.1"
                     /db_xref="GI:67989722"
                     /db_xref="GeneID:2542457"
     CDS             join(653774..654158,654196..656240)
                     /locus_tag="SPAC1D4.10"
                     /note="eukaryotic conserved protein; lactamase B family;
                     similar to S. cerevisiae YKR079C"
                     /codon_start=1
                     /protein_id="NP_593023.1"
                     /db_xref="GI:19113935"
                     /db_xref="GeneDB:SPAC1D4.10"
                     /db_xref="GOA:Q10155"
                     /db_xref="InterPro:IPR001279"
                     /db_xref="UniProtKB/Swiss-Prot:Q10155"
                     /db_xref="GeneID:2542457"
     gene            complement(656760..658487)
                     /gene="lkh1"
                     /locus_tag="SPAC1D4.11c"
                     /gene_synonym="kic1"
                     /db_xref="GeneID:3361532"
     mRNA            complement(<656760..>658487)
                     /gene="lkh1"
                     /locus_tag="SPAC1D4.11c"
                     /gene_synonym="kic1"
                     /transcript_id="NM_001018423.1"
                     /db_xref="GI:67989723"
                     /db_xref="GeneID:3361532"
     CDS             complement(656760..658487)
                     /gene="lkh1"
                     /locus_tag="SPAC1D4.11c"
                     /gene_synonym="kic1"
                     /note="dual specificity protein kinase; LAMMER family;
                     CLK/STY family (PMID 12565823); negative regulator of
                     filamentous growth and flocculation (PMID 11741326);
                     regulates cell-cell separation (PMID 12565823); regulates
                     the cell surface formation (PMID 12565823); regulates
                     septum formation (PMID 12565823); regulates a late step in
                     cytokinesis (PMID 12565823); serine/threonine protein
                     kinase; similar to S. cerevisiae KNS1"
                     /codon_start=1
                     /protein_id="NP_001018187.1"
                     /db_xref="GI:67989724"
                     /db_xref="GeneDB:SPAC1D4.11c"
                     /db_xref="GOA:Q10156"
                     /db_xref="InterPro:IPR000719"
                     /db_xref="InterPro:IPR002290"
                     /db_xref="InterPro:IPR008271"
                     /db_xref="InterPro:IPR011009"
                     /db_xref="UniProtKB/Swiss-Prot:Q10156"
                     /db_xref="GeneID:3361532"
     misc_feature    complement(657345..657383)
                     /gene="lkh1"
                     /locus_tag="SPAC1D4.11c"
                     /gene_synonym="kic1"
                     /note="PS00108 Serine/Threonine protein kinases
                     active-site signature"
     misc_feature    complement(657660..657731)
                     /gene="lkh1"
                     /locus_tag="SPAC1D4.11c"
                     /gene_synonym="kic1"
                     /note="PS00107 protein kinases ATP-binding region
                     signature"
     misc_feature    complement(658833..664781)
                     /note="low complexity gene-free region"
     misc_feature    660667..660783
                     /locus_tag="SPAC4F10.21"
                     /gene_synonym="SPAC19B12.01"
                     /note="repetitive DNA similar to H. sapiens"
     misc_RNA        complement(663144..663352)
                     /note="cDNA EST hits, but cannot predict corresponding
                     gene here"
     gene            664782..667100
                     /gene="rad15"
                     /locus_tag="PAC1D4.12"
                     /gene_synonym="rhp3"
                     /db_xref="GeneID:2542203"
     mRNA            <664782..>667100
                     /gene="rad15"
                     /locus_tag="PAC1D4.12"
                     /gene_synonym="rhp3"
                     /transcript_id="NM_001018424.1"
                     /db_xref="GI:67989725"
                     /db_xref="GeneID:2542203"
     CDS             664782..667100
                     /gene="rad15"
                     /locus_tag="PAC1D4.12"
                     /gene_synonym="rhp3"
                     /note="transcription initiation factor TFIIH subunit;
                     involved in DNA repair (required) (PMID 1534406); involved
                     in nucleotide-excision repair; DEAD/DEAH box helicase;
                     XP-D family; similar to S. cerevisiae RAD3; functionally
                     complements S. cerevisiae RAD3 (PMID 1534406);
                     functionally complemented by S. cerevisiae RAD3 (PMID
                     1534406)"
                     /codon_start=1
                     /protein_id="NP_593025.1"
                     /db_xref="GI:19113937"
                     /db_xref="GeneDB:SPAC1D4.12"
                     /db_xref="GOA:P26659"
                     /db_xref="InterPro:IPR001945"
                     /db_xref="InterPro:IPR002464"
                     /db_xref="InterPro:IPR010614"
                     /db_xref="InterPro:IPR010643"
                     /db_xref="UniProtKB/Swiss-Prot:P26659"
                     /db_xref="GeneID:2542203"
     gene            668153..669175
                     /gene="byr1"
                     /locus_tag="SPAC1D4.13"
                     /gene_synonym="ste1; ste3"
                     /db_xref="GeneID:2542137"
     mRNA            <668153..>669175
                     /gene="byr1"
                     /locus_tag="SPAC1D4.13"
                     /gene_synonym="ste1; ste3"
                     /transcript_id="NM_001018425.1"
                     /db_xref="GI:67989726"
                     /db_xref="GeneID:2542137"
     CDS             668153..669175
                     /gene="byr1"
                     /locus_tag="SPAC1D4.13"
                     /gene_synonym="ste1; ste3"
                     /note="serine/threonine protein kinase; MAP kinase kinase
                     (MAPKK); involved in conjugation; involved in sporulation;
                     pheromone signaling pathway"
                     /codon_start=1
                     /protein_id="NP_593026.1"
                     /db_xref="GI:19113938"
                     /db_xref="GeneDB:SPAC1D4.13"
                     /db_xref="GOA:P10506"
                     /db_xref="InterPro:IPR000719"
                     /db_xref="InterPro:IPR002290"
                     /db_xref="InterPro:IPR008271"
                     /db_xref="InterPro:IPR011009"
                     /db_xref="UniProtKB/Swiss-Prot:P10506"
                     /db_xref="GeneID:2542137"
     misc_feature    668366..668431
                     /gene="byr1"
                     /locus_tag="SPAC1D4.13"
                     /gene_synonym="ste1; ste3"
                     /note="PS00107 protein kinases ATP-binding region
                     signature"
     misc_feature    668696..668734
                     /gene="byr1"
                     /locus_tag="SPAC1D4.13"
                     /gene_synonym="ste1; ste3"
                     /note="PS00108 Serine/Threonine protein kinases
                     active-site signature"
     LTR             complement(669786..670131)
                     /note="tf2 type LTR"
     gene            <670476..>675179
                     /locus_tag="SPAC1D4.14"
                     /gene_synonym="SPAC22F3.14c"
                     /db_xref="GeneID:3361454"
     mRNA            <670476..>675179
                     /locus_tag="SPAC1D4.14"
                     /gene_synonym="SPAC22F3.14c"
                     /transcript_id="NM_001018426.1"
                     /db_xref="GI:67989727"
                     /db_xref="GeneID:3361454"
     CDS             <670476..>675179
                     /locus_tag="SPAC1D4.14"
                     /gene_synonym="SPAC22F3.14c"
                     /note="THO complex component (predicted); involved in mRNA
                     export (predicted); involved in transcription by RNA
                     polymerase II (predicted); similar to S. cerevisiae RLR1"
                     /codon_start=1
                     /protein_id="NP_001018188.1"
                     /db_xref="GI:67989728"
                     /db_xref="GeneDB:SPAC1D4.14"
                     /db_xref="UniProtKB/Swiss-Prot:Q09779"
                     /db_xref="GeneID:3361454"
     gene            complement(675539..678238)
                     /locus_tag="SPAC22F3.13"
                     /gene_synonym="tsc1"
                     /db_xref="GeneID:2541869"
     mRNA            complement(<675539..>678238)
                     /locus_tag="SPAC22F3.13"
                     /gene_synonym="tsc1"
                     /transcript_id="NM_001018427.1"
                     /db_xref="GI:67989731"
                     /db_xref="GeneID:2541869"
     CDS             complement(675539..678238)
                     /locus_tag="SPAC22F3.13"
                     /gene_synonym="tsc1"
                     /note="hamartin-like protein; similar to human TSC1
                     (tuberous sclereosis 1); involved in vesicular transport;
                     involved in cell growth arrest (implicated); predicted to
                     interact with SPAC630.13c (tuberin); deletion mutant
                     defective in nutrient uptake (PMID 12136010); deletion
                     mutant defective in conjugation (PMID 12136010); involved
                     in conjugation; involved in protein trafficking (PMID
                     12136010); no apparent S. cerevisiae ortholog"
                     /codon_start=1
                     /protein_id="NP_593028.1"
                     /db_xref="GI:19113940"
                     /db_xref="GeneDB:SPAC22F3.13"
                     /db_xref="GOA:Q09778"
                     /db_xref="InterPro:IPR007483"
                     /db_xref="UniProtKB/Swiss-Prot:Q09778"
                     /db_xref="GeneID:2541869"
     gene            680176..681621
                     /locus_tag="SPAC22F3.12c"
                     /gene_synonym="rgs1"
                     /db_xref="GeneID:2541764"
     mRNA            <680176..>681621
                     /locus_tag="SPAC22F3.12c"
                     /gene_synonym="rgs1"
                     /transcript_id="NM_001018428.1"
                     /db_xref="GI:67989732"
                     /db_xref="GeneID:2541764"
     CDS             680176..681621
                     /locus_tag="SPAC22F3.12c"
                     /gene_synonym="rgs1"
                     /note="regulator of G-protein signaling; regulates
                     pheromone response (PMID 10417652); involved in mating
                     (required) (PMID 11554925); similar to S. cerevisiae SST2"
                     /codon_start=1
                     /protein_id="NP_593029.1"
                     /db_xref="GI:19113941"
                     /db_xref="GeneDB:SPAC22F3.12c"
                     /db_xref="GOA:Q09777"
                     /db_xref="InterPro:IPR000342"
                     /db_xref="InterPro:IPR000591"
                     /db_xref="UniProtKB/Swiss-Prot:Q09777"
                     /db_xref="GeneID:2541764"
     3'UTR           681622..681890
                     /locus_tag="SPAC4F10.21"
                     /gene_synonym="SPAC19B12.01"
                     /note="mRNA from AU009111"
     gene            682874..683446
                     /locus_tag="SPAC22F3.11c"
                     /db_xref="GeneID:2541763"
     mRNA            join(<682874..683034,683102..683109,683160..>683446)

                     /locus_tag="SPAC22F3.11c"
                     /transcript_id="NM_001018429.1"
                     /db_xref="GI:67989733"
                     /db_xref="GeneID:2541763"
     CDS             join(682874..683034,683102..683109,683160..683446)
                     /locus_tag="SPAC22F3.11c"
                     /note="hypothetical protein; sequence orphan"
                     /codon_start=1
                     /protein_id="NP_593030.1"
                     /db_xref="GI:19113942"
                     /db_xref="GeneDB:SPAC22F3.11c"
                     /db_xref="UniProtKB/Swiss-Prot:Q09776"
                     /db_xref="GeneID:2541763"
     5'UTR           683990..684009
                     /locus_tag="SPAC4F10.21"
                     /gene_synonym="SPAC19B12.01"
                     /note="source, EMBL:AY214339"
     gene            684010..686270
                     /gene="gcs1"
                     /locus_tag="SPAC22F3.10c"
                     /db_xref="GeneID:2541881"
     mRNA            join(<684010..684093,684345..>686270)
                     /gene="gcs1"
                     /locus_tag="SPAC22F3.10c"
                     /transcript_id="NM_001018430.1"
                     /db_xref="GI:67989734"
                     /db_xref="GeneID:2541881"
     CDS             join(684010..684093,684345..686270)
                     /gene="gcs1"
                     /locus_tag="SPAC22F3.10c"
                     /note="glutamate--cysteine ligase (PMID 8619315); involved
                     in glutathione biosynthesis (1st step); involved in
                     response to cadmium ion; glutamate-cysteine ligase
                     activity; localization intracellular; similar to S.
                     cerevisiae YJL101C;
                     PATH:MAP00251;
                     PATH:MAP00480;
                     aspect=P; term=glutathione biosynthesis; GOid=GO:0006750;
                     evidence=ISS; db_xref=GOC:unpublished; with=SPTR:P32477;
                     date=20030611;
                     aspect=P; term=response to cadmium ion; GOid=GO:0046686;
                     evidence=ISS; db_xref=GOC:unpublished; with=SPTR:P32477;
                     date=20030611;
                     aspect=F; term=glutamate-cysteine ligase; GOid=GO:0004357;
                     evidence=IGI; db_xref=GOC:8619315; from=SPTR:Q09768;
                     date=20030611;
                     aspect=C; term=intracellular; GOid=GO:0005622;
                     evidence=ISS; db_xref=GOC:unpublished; with=SPTR:P32477;
                     date=20030611"
                     /codon_start=1
                     /protein_id="NP_593031.1"
                     /db_xref="GI:19113943"
                     /db_xref="GeneDB:SPAC22F3.10c"
                     /db_xref="GOA:Q09768"
                     /db_xref="InterPro:IPR004308"
                     /db_xref="InterPro:IPR008994"
                     /db_xref="UniProtKB/Swiss-Prot:Q09768"
                     /db_xref="GeneID:2541881"
     gene            686593..688730
                     /gene="res2"
                     /locus_tag="SPAC22F3.09c"
                     /gene_synonym="mcs1; pct1"
                     /db_xref="GeneID:2541871"
     mRNA            join(<686593..686824,686989..>688730)
                     /gene="res2"
                     /locus_tag="SPAC22F3.09c"
                     /gene_synonym="mcs1; pct1"
                     /transcript_id="NM_001018431.1"
                     /db_xref="GI:67989735"
                     /db_xref="GeneID:2541871"
     CDS             join(686593..686824,686989..688730)
                     /gene="res2"
                     /locus_tag="SPAC22F3.09c"
                     /gene_synonym="mcs1; pct1"
                     /note="DSC1/MBF trancription factor complex; involved in
                     control of start (PMID 8168485); involved in control of
                     meitotic start (PMID 8168485); involved in control of
                     meiotic start (PMID 8168485); mitotic catastrophe
                     suppressor (PMID 2474475); APSES doamin; DNA-binding
                     protein ; ankyrin repeat protein; involved in control of
                     mitosis (PMID 2474475); partner of Cdc10p transcription
                     factor; ankyrin repeat protein; similar to S. cerevisiae
                     YDL056W and YER111C and YLR182W; similar to S. pombe
                     SPBC336.12c and SPBC725.16"
                     /codon_start=1
                     /protein_id="NP_593032.1"
                     /db_xref="GI:19113944"
                     /db_xref="GeneDB:SPAC22F3.09c"
                     /db_xref="GOA:P41412"
                     /db_xref="InterPro:IPR002110"
                     /db_xref="InterPro:IPR003163"
                     /db_xref="UniProtKB/Swiss-Prot:P41412"
                     /db_xref="GeneID:2541871"
     gene            689483..690928
                     /locus_tag="SPAC22F3.08c"
                     /db_xref="GeneID:2541786"
     mRNA            <689483..>690928
                     /locus_tag="SPAC22F3.08c"
                     /transcript_id="NM_001018432.1"
                     /db_xref="GI:67989738"
                     /db_xref="GeneID:2541786"
     CDS             689483..690928
                     /locus_tag="SPAC22F3.08c"
                     /note="DEAD/DEAH box helicase; ATP-dependent; RNA
                     helicase; similar to S. cerevisiae ROK1"
                     /codon_start=1
                     /protein_id="NP_593033.1"
                     /db_xref="GI:19113945"
                     /db_xref="GeneDB:SPAC22F3.08c"
                     /db_xref="GOA:Q09775"
                     /db_xref="InterPro:IPR000629"
                     /db_xref="InterPro:IPR001410"
                     /db_xref="InterPro:IPR001650"
                     /db_xref="UniProtKB/Swiss-Prot:Q09775"
                     /db_xref="GeneID:2541786"
     misc_feature    689750..689773
                     /locus_tag="SPAC22F3.08c"
                     /note="PS00017 ATP/GTP-binding site motif A (P-loop)"
     misc_feature    690062..690088
                     /locus_tag="SPAC22F3.08c"
                     /note="PS00039 DEAD-box subfamily ATP-dependent helicases
                     s ignature"
     gene            691530..691984
                     /locus_tag="SPAC22F3.07c"
                     /db_xref="GeneID:2541878"
     mRNA            join(<691530..691656,691706..691803,691853..>691984)
                     /locus_tag="SPAC22F3.07c"
                     /transcript_id="NM_001018433.1"
                     /db_xref="GI:67989739"
                     /db_xref="GeneID:2541878"
     CDS             join(691530..691656,691706..691803,691853..691984)
                     /locus_tag="SPAC22F3.07c"
                     /note="ATP synthase G chain; similar to S. cerevisiae
                     ATP20"
                     /codon_start=1
                     /protein_id="NP_593034.1"
                     /db_xref="GI:19113946"
                     /db_xref="GeneDB:SPAC22F3.07c"
                     /db_xref="GOA:Q09774"
                     /db_xref="InterPro:IPR006808"
                     /db_xref="UniProtKB/Swiss-Prot:Q09774"
                     /db_xref="GeneID:2541878"
     gene            693831..697034
                     /locus_tag="SPAC22F3.06c"
                     /db_xref="GeneID:2541875"
     mRNA            <693831..>697034
                     /locus_tag="SPAC22F3.06c"
                     /transcript_id="NM_001018434.1"
                     /db_xref="GI:67989740"
                     /db_xref="GeneID:2541875"
     CDS             693831..697034
                     /locus_tag="SPAC22F3.06c"
                     /note="Lon protease homolog; localization mitochondrion
                     (predicted); ATP-dependent peptidase activity (predicted);
                     DNA-binding protein (predicted); involved in ATP-dependent
                     proteolysis (predicted); similar to S. cerevisiae YBL022C"
                     /codon_start=1
                     /protein_id="NP_593035.1"
                     /db_xref="GI:19113947"
                     /db_xref="GeneDB:SPAC22F3.06c"
                     /db_xref="GOA:Q09769"
                     /db_xref="InterPro:IPR001984"
                     /db_xref="InterPro:IPR003111"
                     /db_xref="InterPro:IPR003593"
                     /db_xref="InterPro:IPR003959"
                     /db_xref="InterPro:IPR004815"
                     /db_xref="InterPro:IPR008268"
                     /db_xref="InterPro:IPR008269"
                     /db_xref="UniProtKB/Swiss-Prot:Q09769"
                     /db_xref="GeneID:2541875"
     gene            697291..698068
                     /locus_tag="SPAC22F3.05c"
                     /gene_synonym="alp41"
                     /db_xref="GeneID:2541769"
     mRNA            join(<697291..697355,697401..697455,697496..697568,
                     697621..697766,697805..697885,697928..>698068)
                     /locus_tag="SPAC22F3.05c"
                     /gene_synonym="alp41"
                     /transcript_id="NM_001018435.1"
                     /db_xref="GI:67989741"
                     /db_xref="GeneID:2541769"
     CDS             join(697291..697355,697401..697455,697496..697568,
                     697621..697766,697805..697885,697928..698068)
                     /locus_tag="SPAC22F3.05c"
                     /gene_synonym="alp41"
                     /note="ADP-ribosylation factor; GTP-binding protein (PMID
                     10683446); essential for co-factor dependent biogenesis of
                     microtubules (PMID 10683446)"
                     /codon_start=1
                     /protein_id="NP_593036.1"
                     /db_xref="GI:19113948"
                     /db_xref="GeneDB:SPAC22F3.05c"
                     /db_xref="GOA:Q09767"
                     /db_xref="InterPro:IPR001806"
                     /db_xref="InterPro:IPR005225"
                     /db_xref="InterPro:IPR006688"
                     /db_xref="InterPro:IPR006689"
                     /db_xref="UniProtKB/Swiss-Prot:Q09767"
                     /db_xref="GeneID:2541769"
     gene            complement(698033..702533)
                     /locus_tag="SPAC22F3.04"
                     /db_xref="GeneID:2541797"
     mRNA            complement(join(698033..698177,698223..698441,
                     698480..698841,698884..699104,699148..699363,
                     699410..702533))
                     /locus_tag="SPAC22F3.04"
                     /transcript_id="NM_001018436.1"
                     /db_xref="GI:67989742"
                     /db_xref="GeneID:2541797"
     CDS             complement(join(698033..698177,698223..698441,
                     698480..698841,698884..699104,699148..699363,
                     699410..702533))
                     /locus_tag="SPAC22F3.04"
                     /note="AMP binding enzyme (predicted); similar to S.
                     cerevisiae YOR093C; similar to S. pombe SPAC56F8.02"
                     /codon_start=1
                     /protein_id="NP_593037.1"
                     /db_xref="GI:19113949"
                     /db_xref="GeneDB:SPAC22F3.04"
                     /db_xref="GOA:Q09773"
                     /db_xref="InterPro:IPR000873"
                     /db_xref="UniProtKB/Swiss-Prot:Q09773"
                     /db_xref="GeneID:2541797"
     gene            complement(703075..703147)
                     /locus_tag="SPATRNAVAL.02"
                     /db_xref="GeneID:3361528"
     tRNA            complement(703075..703147)
                     /locus_tag="SPATRNAVAL.02"
                     /product="tRNA-Val"
                     /inference="non-experimental evidence, no additional
                     details recorded"
                     /note="tRNA Val anticodon TAC, Cove score 76.36;
                     tRNA Valine"
                     /db_xref="GeneID:3361528"
     gene            703789..706828
                     /locus_tag="SPAC22F3.03c"
                     /gene_synonym="rdh54"
                     /db_xref="GeneID:2541798"
     mRNA            join(<703789..703967,704015..704113,704205..704280,
                     704322..704536,704573..704763,704816..704889,
                     704925..705056,705095..705158,705195..705293,
                     705333..705490,705529..705601,705637..706252,
                     706292..706361,706404..706652,706688..>706828)
                     /locus_tag="SPAC22F3.03c"
                     /gene_synonym="rdh54"
                     /transcript_id="NM_001018437.1"
                     /db_xref="GI:67989743"
                     /db_xref="GeneID:2541798"
     CDS             join(703789..703967,704015..704113,704205..704280,
                     704322..704536,704573..704763,704816..704889,
                     704925..705056,705095..705158,705195..705293,
                     705333..705490,705529..705601,705637..706252,
                     706292..706361,706404..706652,706688..706828)
                     /locus_tag="SPAC22F3.03c"
                     /gene_synonym="rdh54"
                     /note="DEAD/DEAH box helicase; SNF2 family; helicase
                     C-terminal domain; involved in DNA repair (predicted);
                     similar to S. cerevisiae YBR073W;
                     09.05.03 4th exon extended by altering intron 3 acceptor
                     (cosmid coordiantes 34092->33923) (pers. comm. Mike
                     Catlett)"
                     /codon_start=1
                     /protein_id="NP_593038.2"
                     /db_xref="GI:63054489"
                     /db_xref="GeneDB:SPAC22F3.03c"
                     /db_xref="GOA:Q09772"
                     /db_xref="InterPro:IPR000330"
                     /db_xref="InterPro:IPR001650"
                     /db_xref="UniProtKB/Swiss-Prot:Q09772"
                     /db_xref="GeneID:2541798"
     gene            complement(706844..707473)
                     /locus_tag="SPAC22F3.02"
                     /gene_synonym="atf31"
                     /db_xref="GeneID:2541860"
     mRNA            complement(<706844..>707473)
                     /locus_tag="SPAC22F3.02"
                     /gene_synonym="atf31"
                     /transcript_id="NM_001018438.1"
                     /db_xref="GI:67989744"
                     /db_xref="GeneID:2541860"
     CDS             complement(706844..707473)
                     /locus_tag="SPAC22F3.02"
                     /gene_synonym="atf31"
                     /note="bZIP (basic leucine zipper) transcription factor
                     family; overexpression suppresses calcium sensitivity of
                     Atf1 deletants (PMID 10102365); non-essential (PMID
                     12618370); no apparent S. cerevisiae ortholog"
                     /codon_start=1
                     /protein_id="NP_593039.1"
                     /db_xref="GI:19113951"
                     /db_xref="GeneDB:SPAC22F3.02"
                     /db_xref="GOA:Q09771"
                     /db_xref="InterPro:IPR002112"
                     /db_xref="InterPro:IPR004827"
                     /db_xref="InterPro:IPR008917"
                     /db_xref="UniProtKB/Swiss-Prot:Q09771"
                     /db_xref="GeneID:2541860"
     gene            complement(708055..709047)
                     /locus_tag="SPAC22F3.01"
                     /gene_synonym="SPAC1296.01c"
                     /db_xref="GeneID:3361439"
     mRNA            complement(join(708055..708127,708168..708931,
                     708979..>709047))
                     /locus_tag="SPAC22F3.01"
                     /gene_synonym="SPAC1296.01c"
                     /transcript_id="NM_001018439.1"
                     /db_xref="GI:67989745"
                     /db_xref="GeneID:3361439"
     CDS             complement(join(708055..708127,708168..708931,
                     708979..>709047))
                     /locus_tag="SPAC22F3.01"
                     /gene_synonym="SPAC1296.01c"
                     /note="phosphoacetylglucosamine mutase (predicted);
                     involved in N-acetylglucosamine biosynthesis; involved in
                     UDP-GLCNAC biosynthesis (3rd step); similar to S.
                     cerevisiae PCM1"
                     /codon_start=1
                     /protein_id="NP_593040.1"
                     /db_xref="GI:19113952"
                     /db_xref="GeneDB:SPAC1296.01c"
                     /db_xref="GOA:Q09770"
                     /db_xref="UniProtKB/Swiss-Prot:Q09770"
                     /db_xref="GeneID:3361439"
     gene            complement(709048..710023)
                     /locus_tag="SPAC1296.01c"
                     /gene_synonym="SPAC22F3.01"
                     /db_xref="GeneID:3361436"
     mRNA            complement(join(<709048..709339,709428..709644,
                     709745..709830,709896..710023))
                     /locus_tag="SPAC1296.01c"
                     /gene_synonym="SPAC22F3.01"
                     /transcript_id="NM_001018440.1"
                     /db_xref="GI:67989748"
                     /db_xref="GeneID:3361436"
     CDS             complement(join(<709048..709339,709428..709644,
                     709745..709830,709896..710023))
                     /locus_tag="SPAC1296.01c"
                     /gene_synonym="SPAC22F3.01"
                     /codon_start=1
                     /protein_id="NP_593041.2"
                     /db_xref="GI:63054490"
                     /db_xref="GeneDB:SPAC1296.01c"
                     /db_xref="GOA:Q09770"
                     /db_xref="UniProtKB/Swiss-Prot:Q09770"
                     /db_xref="GeneID:3361436"
     gene            711301..712150
                     /gene="cox4"
                     /locus_tag="SPAC1296.02"
                     /db_xref="GeneID:2543025"
     mRNA            join(<711301..711412,711768..>712150)
                     /gene="cox4"
                     /locus_tag="SPAC1296.02"
                     /transcript_id="NM_001018441.1"
                     /db_xref="GI:67989749"
                     /db_xref="GeneID:2543025"
     CDS             join(711301..711412,711768..712150)
                     /gene="cox4"
                     /locus_tag="SPAC1296.02"
                     /note="cytochrome c oxidase (subunit IV); similar to S.
                     cerevisiae COX4"
                     /codon_start=1
                     /protein_id="NP_593042.1"
                     /db_xref="GI:19113954"
                     /db_xref="GeneDB:SPAC1296.02"
                     /db_xref="GOA:P79010"
                     /db_xref="InterPro:IPR002124"
                     /db_xref="UniProtKB/Swiss-Prot:P79010"
                     /db_xref="GeneID:2543025"
     gene            complement(712491..714014)
                     /gene="sxa2"
                     /locus_tag="SPAC1296.03c"
                     /db_xref="GeneID:2541701"
     mRNA            complement(<712491..>714014)
                     /gene="sxa2"
                     /locus_tag="SPAC1296.03c"
                     /transcript_id="NM_001018442.1"
                     /db_xref="GI:67989750"
                     /db_xref="GeneID:2541701"
     CDS             complement(712491..714014)
                     /gene="sxa2"
                     /locus_tag="SPAC1296.03c"
                     /note="serine carboxypeptidase (predicted); involved in
                     mating (PMID 1549128); degrades extracellular P-factor
                     (PMID 10792724); predicted N-terminal signal sequence; no
                     apparent S. cerevisiae ortholog"
                     /codon_start=1
                     /protein_id="NP_593043.1"
                     /db_xref="GI:19113955"
                     /db_xref="GeneDB:SPAC1296.03c"
                     /db_xref="GOA:P32825"
                     /db_xref="InterPro:IPR000379"
                     /db_xref="InterPro:IPR001563"
                     /db_xref="UniProtKB/Swiss-Prot:P32825"
                     /db_xref="GeneID:2541701"
     5'UTR           715377..715479
                     /locus_tag="SPAC4F10.21"
                     /gene_synonym="SPAC19B12.01"
                     /note="mRNA from spc05626"
     gene            715480..716621
                     /locus_tag="SPAC1296.04"
                     /db_xref="GeneID:2543049"
     mRNA            join(<715480..715535,715583..715721,715994..716146,
                     716223..>716621)
                     /locus_tag="SPAC1296.04"
                     /transcript_id="NM_001018443.1"
                     /db_xref="GI:67989751"
                     /db_xref="GeneID:2543049"
     CDS             join(715480..715535,715583..715721,715994..716146,
                     716223..716621)
                     /locus_tag="SPAC1296.04"
                     /note="2 N-terminal exons added 28-5-2002;
                     hypothetical protein; this *may* be the ortholog of S.
                     cerevisiae SPO73; similarity is *very low* but they are
                     reciprocal best hits"
                     /codon_start=1
                     /protein_id="NP_593044.2"
                     /db_xref="GI:63054491"
                     /db_xref="GeneDB:SPAC1296.04"
                     /db_xref="GOA:O94611"
                     /db_xref="InterPro:IPR006614"
                     /db_xref="UniProtKB/Swiss-Prot:O94611"
                     /db_xref="GeneID:2543049"
     gene            complement(716940..717804)
                     /locus_tag="SPAC1296.05c"
                     /db_xref="GeneID:2542980"
     mRNA            complement(join(716940..717585,717674..717804))
                     /locus_tag="SPAC1296.05c"
                     /transcript_id="NM_001018444.1"
                     /db_xref="GI:67989752"
                     /db_xref="GeneID:2542980"
     CDS             complement(join(716940..717585,717674..717804))
                     /locus_tag="SPAC1296.05c"
                     /note="cyclin related protein"
                     /codon_start=1
                     /protein_id="NP_593045.1"
                     /db_xref="GI:19113957"
                     /db_xref="GeneDB:SPAC1296.05c"
                     /db_xref="GOA:O94612"
                     /db_xref="InterPro:IPR006670"
                     /db_xref="InterPro:IPR006671"
                     /db_xref="UniProtKB/TrEMBL:O94612"
                     /db_xref="GeneID:2542980"
     gene            complement(718119..718190)
                     /locus_tag="SPATRNAGLU.01"
                     /db_xref="GeneID:3361525"
     tRNA            complement(718119..718190)
                     /locus_tag="SPATRNAGLU.01"
                     /product="tRNA-Glu"
                     /inference="non-experimental evidence, no additional
                     details recorded"
                     /note="tRNA Glu anticodon TTC;
                     tRNA Glutamic acid"
                     /db_xref="GeneID:3361525"
     gene            719447..721410
                     /locus_tag="SPAC1296.06"
                     /db_xref="GeneID:2542966"
     mRNA            join(<719447..719581,719663..719740,719906..720024,
                     720066..>721410)
                     /locus_tag="SPAC1296.06"
                     /transcript_id="NM_001018445.1"
                     /db_xref="GI:67989753"
                     /db_xref="GeneID:2542966"
     CDS             join(719447..719581,719663..719740,719906..720024,
                     720066..721410)
                     /locus_tag="SPAC1296.06"
                     /note="NADPH cytochrome reductase; similar to S.
                     cerevisiae TAH18"
                     /codon_start=1
                     /protein_id="NP_593046.1"
                     /db_xref="GI:19113958"
                     /db_xref="GeneDB:SPAC1296.06"
                     /db_xref="GOA:O94613"
                     /db_xref="InterPro:IPR001094"
                     /db_xref="InterPro:IPR001433"
                     /db_xref="InterPro:IPR001709"
                     /db_xref="InterPro:IPR003097"
                     /db_xref="InterPro:IPR008254"
                     /db_xref="UniProtKB/TrEMBL:O94613"
                     /db_xref="GeneID:2542966"
     gene            complement(721617..723425)
                     /locus_tag="SPAPJ696.01c"
                     /gene_synonym="vps17"
                     /db_xref="GeneID:2543324"
     mRNA            complement(join(721617..722243,722288..722493,
                     722542..722995,723063..723425))
                     /locus_tag="SPAPJ696.01c"
                     /gene_synonym="vps17"
                     /transcript_id="NM_001018446.1"
                     /db_xref="GI:67989754"
                     /db_xref="GeneID:2543324"
     CDS             complement(join(721617..722243,722288..722493,
                     722542..722995,723063..723425))
                     /locus_tag="SPAPJ696.01c"
                     /gene_synonym="vps17"
                     /note="retromer complex (predicted); involved in
                     retrograde transport (predicted); PX domain;
                     phosphoinositide binding (predicted); involved in
                     intracellular protein transport (predicted); similar to S.
                     cerevisiae VPS17"
                     /codon_start=1
                     /protein_id="NP_593047.1"
                     /db_xref="GI:19113959"
                     /db_xref="GeneDB:SPAPJ696.01c"
                     /db_xref="GOA:Q9URW7"
                     /db_xref="InterPro:IPR001683"
                     /db_xref="UniProtKB/TrEMBL:Q9URW7"
                     /db_xref="GeneID:2543324"
     gene            724289..725720
                     /locus_tag="SPAPJ696.02"
                     /db_xref="GeneID:2543305"
     mRNA            join(<724289..724325,724378..724418,724506..>725720)
                     /locus_tag="SPAPJ696.02"
                     /transcript_id="NM_001018447.1"
                     /db_xref="GI:67989755"
                     /db_xref="GeneID:2543305"
     CDS             join(724289..724325,724378..724418,724506..725720)
                     /locus_tag="SPAPJ696.02"
                     /note="actin cortical patch component (predicted) (PMID
                     12388763); involved in actin cytoskeletal organization
                     (predicted) (PMID 12388763); involved in endocytosis
                     (predicted) (PMID 12388763); src (SH3) homology domain;
                     similar to S. cerevisiae YSC84 and YFR024c-a"
                     /codon_start=1
                     /protein_id="NP_593048.1"
                     /db_xref="GI:19113960"
                     /db_xref="GeneDB:SPAPJ696.02"
                     /db_xref="InterPro:IPR001452"
                     /db_xref="InterPro:IPR007461"
                     /db_xref="UniProtKB/TrEMBL:Q9URW6"
                     /db_xref="GeneID:2543305"
     gene            complement(726081..728076)
                     /locus_tag="SPAC22G7.01c"
                     /gene_synonym="SPAPJ696.03c"
                     /db_xref="GeneID:2541673"
     mRNA            complement(join(726081..727731,727846..727901,
                     727987..728076))
                     /locus_tag="SPAC22G7.01c"
                     /gene_synonym="SPAPJ696.03c"
                     /transcript_id="NM_001018448.1"
                     /db_xref="GI:67989758"
                     /db_xref="GeneID:2541673"
     CDS             complement(join(726081..727731,727846..727901,
                     727987..728076))
                     /locus_tag="SPAC22G7.01c"
                     /gene_synonym="SPAPJ696.03c"
                     /note="aminopeptidase (predicted); peptidase family M24;
                     similar to S. cerevisiae YLL029W"
                     /codon_start=1
                     /protein_id="NP_593050.2"
                     /db_xref="GI:63054492"
                     /db_xref="GeneDB:SPAC22G7.01c"
                     /db_xref="GOA:Q09795"
                     /db_xref="UniProtKB/Swiss-Prot:Q09795"
                     /db_xref="GeneID:2541673"
     misc_feature    726710..726809
                     /locus_tag="SPAC4F10.21"
                     /gene_synonym="SPAC19B12.01"
                     /note="nominal overlap with cosmid SPAC22G7, EM:Z54328 S.
                     pombe chromosome 1"
     5'UTR           complement(728077..728242)
                     /note="mRNA from AU011817"
     gene            728420..731706
                     /locus_tag="SPAC22G7.02"
                     /db_xref="GeneID:2541467"
     mRNA            join(<728420..728452,728494..728619,728664..730685,
                     730726..730963,731004..731188,731227..731322,
                     731369..731550,731616..>731706)
                     /locus_tag="SPAC22G7.02"
                     /transcript_id="NM_001018449.1"
                     /db_xref="GI:67989759"
                     /db_xref="GeneID:2541467"
     CDS             join(728420..728452,728494..728619,728664..730685,
                     730726..730963,731004..731188,731227..731322,
                     731369..731550,731616..731706)
                     /locus_tag="SPAC22G7.02"
                     /note="karyopherin-beta; involved in nuclear transport
                     (predicted); similar to S. cerevisiae KAP122"
                     /codon_start=1
                     /protein_id="NP_593051.1"
                     /db_xref="GI:19113963"
                     /db_xref="GeneDB:SPAC22G7.02"
                     /db_xref="GOA:Q09796"
                     /db_xref="UniProtKB/Swiss-Prot:Q09796"
                     /db_xref="GeneID:2541467"
     gene            731938..732648
                     /locus_tag="SPAC22G7.03"
                     /db_xref="GeneID:2541683"
     mRNA            <731938..>732648
                     /locus_tag="SPAC22G7.03"
                     /transcript_id="NM_001018450.1"
                     /db_xref="GI:67989760"
                     /db_xref="GeneID:2541683"
     CDS             731938..732648
                     /locus_tag="SPAC22G7.03"
                     /note="hypothetical protein; sequence orphan"
                     /codon_start=1
                     /protein_id="NP_593052.1"
                     /db_xref="GI:19113964"
                     /db_xref="GeneDB:SPAC22G7.03"
                     /db_xref="UniProtKB/Swiss-Prot:Q09797"
                     /db_xref="GeneID:2541683"
     gene            732880..736465
                     /locus_tag="SPAC22G7.04"
                     /gene_synonym="ubp13"
                     /db_xref="GeneID:2541684"
     mRNA            join(<732880..732897,732942..733040,733085..733251,
                     733288..733495,733536..734113,734151..735457,
                     735495..>736465)
                     /locus_tag="SPAC22G7.04"
                     /gene_synonym="ubp13"
                     /transcript_id="NM_001018451.1"
                     /db_xref="GI:67989761"
                     /db_xref="GeneID:2541684"
     CDS             join(732880..732897,732942..733040,733085..733251,
                     733288..733495,733536..734113,734151..735457,
                     735495..736465)
                     /locus_tag="SPAC22G7.04"
                     /gene_synonym="ubp13"
                     /note="WD repeat protein (SMART); ubiquitin C-terminal
                     hydrolase activity; involved in polyadenylation
                     (predicted); exonuclease domain; similar to S. cerevisiae
                     PAN2"
                     /codon_start=1
                     /protein_id="NP_593053.1"
                     /db_xref="GI:19113965"
                     /db_xref="GeneDB:SPAC22G7.04"
                     /db_xref="GOA:Q09798"
                     /db_xref="InterPro:IPR001394"
                     /db_xref="InterPro:IPR001680"
                     /db_xref="InterPro:IPR006055"
                     /db_xref="InterPro:IPR011046"
                     /db_xref="UniProtKB/Swiss-Prot:Q09798"
                     /db_xref="GeneID:2541684"
     gene            736797..738720
                     /locus_tag="SPAC22G7.05"
                     /db_xref="GeneID:2541654"
     mRNA            join(<736797..737037,737165..>738720)
                     /locus_tag="SPAC22G7.05"
                     /transcript_id="NM_001018452.1"
                     /db_xref="GI:67989762"
                     /db_xref="GeneID:2541654"
     CDS             join(736797..737037,737165..738720)
                     /locus_tag="SPAC22G7.05"
                     /note="involved in ribosome biogenesis and assembly
                     (predicted); localization nucleolus (predicted); predicted
                     coiled-coil protein; predicted to interact physically with
                     Mis3p; similar to S. cerevisiae KRI1"
                     /codon_start=1
                     /protein_id="NP_593054.1"
                     /db_xref="GI:19113966"
                     /db_xref="GeneDB:SPAC22G7.05"
                     /db_xref="InterPro:IPR007851"
                     /db_xref="UniProtKB/Swiss-Prot:Q09799"
                     /db_xref="GeneID:2541654"
     misc_feature    736843..737191
                     /locus_tag="SPAC22G7.05"
                     /note="the sequence of this region has only been
                     determined on one strand"
     misc_feature    737038..737043
                     /locus_tag="SPAC22G7.05"
                     /note="splice donor sequence, gtaagt"
     3'UTR           738721..738782
                     /locus_tag="SPAC4F10.21"
                     /gene_synonym="SPAC19B12.01"
                     /note="mRNA from AU012946"
     3'UTR           complement(739167..739299)
                     /note="mRNA from AU006959"
     gene            complement(739300..746034)
                     /gene="ura1"
                     /locus_tag="SPAC22G7.06c"
                     /db_xref="GeneID:2541544"
     mRNA            complement(<739300..>746034)
                     /gene="ura1"
                     /locus_tag="SPAC22G7.06c"
                     /transcript_id="NM_001018453.1"
                     /db_xref="GI:67989763"
                     /db_xref="GeneID:2541544"
     CDS             complement(739300..746034)
                     /gene="ura1"
                     /locus_tag="SPAC22G7.06c"
                     /note="ATP-binding protein; involved in glutamate
                     metabolism; involved in pyrimidine base biosynthesis;
                     involved in aspartate metabolism; carbamoyl-phosphate
                     synthase (glutamine hydrolyzing) activity; aspartate
                     carbamoyltransferase activity; transferase activity,
                     transferring pentosyl groups ; dihydroorotase activity
                     (predicted); localization cytoplasm; similar to S.
                     cerevisiae YJL130C;
                     PATH:MAP00240;
                     PATH:MAP00251;
                     PATH:MAP00252;
                     aspect=F; term=transferase activity, transferring pentosyl
                     groups; GOid=GO:0016763; evidence=ISS;
                     db_xref=GOC:unpublished; with=SPTR:Q09794; date=20030611;
                     aspect=P; term=glutamate metabolism; GOid=GO:0006536;
                     evidence=IC; db_xref=PMID:8590465; date=20030611;
                     aspect=P; term=pyrimidine base biosynthesis;
                     GOid=GO:0019856; evidence=IGI; db_xref=PMID:8590465;
                     date=20030611;
                     aspect=P; term=aspartate metabolism; GOid=GO:0006531;
                     evidence=IC; db_xref=PMID:8590465; date=20030611;
                     aspect=F; term=carbamoyl-phosphate synthase (glutamine
                     hydrolyzing) activity; GOid=GO:0004088; evidence=IGI;
                     db_xref=PMID:8590465; date=20030611;
                     aspect=F; term=aspartate carbamoyltransferase activit;
                     GOid=GO:0004070; evidence=IGI; db_xref=PMID:8590465;
                     date=20030611;
                     aspect=F; term=dihydroorotase activity; GOid=GO:0004151;
                     evidence=IGI; db_xref=PMID:8590465; date=20030611;
                     aspect=C; term=cytoplasm; GOid=GO:0005737; evidence=ISS;
                     db_xref=GOC:unpublished; with=SPTR:P07259; date=20030611"
                     /codon_start=1
                     /protein_id="NP_593055.1"
                     /db_xref="GI:19113967"
                     /db_xref="GeneDB:SPAC22G7.06c"
                     /db_xref="GOA:Q09794"
                     /db_xref="InterPro:IPR000991"
                     /db_xref="InterPro:IPR001317"
                     /db_xref="InterPro:IPR002082"
                     /db_xref="InterPro:IPR002474"
                     /db_xref="InterPro:IPR005479"
                     /db_xref="InterPro:IPR005480"
                     /db_xref="InterPro:IPR005481"
                     /db_xref="InterPro:IPR005483"
                     /db_xref="InterPro:IPR006130"
                     /db_xref="InterPro:IPR006131"
                     /db_xref="InterPro:IPR006132"
                     /db_xref="InterPro:IPR006220"
                     /db_xref="InterPro:IPR006274"
                     /db_xref="InterPro:IPR006275"
                     /db_xref="UniProtKB/Swiss-Prot:Q09794"
                     /db_xref="GeneID:2541544"
     misc_feature    complement(740068..740091)
                     /gene="ura1"
                     /locus_tag="SPAC22G7.06c"
                     /note="PS00097 Aspartate and ornithine
                     carbamoyltransferase s signature"
     misc_feature    complement(742135..742158)
                     /gene="ura1"
                     /locus_tag="SPAC22G7.06c"
                     /note="PS00867 Carbamoyl-phosphate synthase subdomain
                     signa ture 2"
     misc_feature    complement(743737..743760)
                     /gene="ura1"
                     /locus_tag="SPAC22G7.06c"
                     /note="PS00867 Carbamoyl-phosphate synthase subdomain
                     signa ture 2"
     misc_feature    complement(744106..744150)
                     /gene="ura1"
                     /locus_tag="SPAC22G7.06c"
                     /note="PS00866 Carbamoyl-phosphate synthase subdomain
                     signa ture 1"
     misc_feature    complement(745003..745038)
                     /gene="ura1"
                     /locus_tag="SPAC22G7.06c"
                     /note="PS00442 Glutamine amidotransferases class-I active
                     s ite"
     5'UTR           complement(746035..746099)
                     /note="mRNA from SPURA1"
     gene            complement(747143..748384)
                     /locus_tag="SPAC22G7.07c"
                     /db_xref="GeneID:2541669"
     mRNA            complement(<747143..>748384)
                     /locus_tag="SPAC22G7.07c"
                     /transcript_id="NM_001018454.1"
                     /db_xref="GI:67989764"
                     /db_xref="GeneID:2541669"
     CDS             complement(747143..748384)
                     /locus_tag="SPAC22G7.07c"
                     /note="conserved protein; no apparent S. cerevisiae
                     ortholog"
                     /codon_start=1
                     /protein_id="NP_593056.1"
                     /db_xref="GI:19113968"
                     /db_xref="GeneDB:SPAC22G7.07c"
                     /db_xref="GOA:Q09800"
                     /db_xref="InterPro:IPR007757"
                     /db_xref="UniProtKB/Swiss-Prot:Q09800"
                     /db_xref="GeneID:2541669"
     gene            749930..751588
                     /locus_tag="SPAC22G7.08"
                     /db_xref="GeneID:2541663"
     mRNA            join(<749930..749995,750113..>751588)
                     /locus_tag="SPAC22G7.08"
                     /transcript_id="NM_001018455.1"
                     /db_xref="GI:67989765"
                     /db_xref="GeneID:2541663"
     CDS             join(749930..749995,750113..751588)
                     /locus_tag="SPAC22G7.08"
                     /note="serine/threonine protein kinase (predicted);
                     similar to S. pombe SPAC1020.10"
                     /codon_start=1
                     /protein_id="NP_593057.1"
                     /db_xref="GI:19113969"
                     /db_xref="GeneDB:SPAC22G7.08"
                     /db_xref="GOA:Q09792"
                     /db_xref="InterPro:IPR000719"
                     /db_xref="InterPro:IPR008271"
                     /db_xref="InterPro:IPR011009"
                     /db_xref="UniProtKB/Swiss-Prot:Q09792"
                     /db_xref="GeneID:2541663"
     misc_feature    751124..751162
                     /locus_tag="SPAC22G7.08"
                     /note="PS00108 Serine/Threonine protein kinases
                     active-site signature"
     3'UTR           complement(751647..751672)
                     /note="mRNA from AU014161"
     gene            complement(751673..753210)
                     /locus_tag="SPAC22G7.09c"
                     /db_xref="GeneID:2541890"
     mRNA            complement(join(751673..751800,751840..752131,
                     752188..752296,752343..752429,752473..753079,
                     753156..753210))
                     /locus_tag="SPAC22G7.09c"
                     /transcript_id="NM_001018456.1"
                     /db_xref="GI:67989766"
                     /db_xref="GeneID:2541890"
     CDS             complement(join(751673..751800,751840..752131,
                     752188..752296,752343..752429,752473..753079,
                     753156..753210))
                     /locus_tag="SPAC22G7.09c"
                     /note="nucleoporin; nuclear pore complex; involved in
                     nuclear export of the small ribosomal subunit (PMID
                     12082158) (predicted); similar to S. cerevisiae NUP49"
                     /codon_start=1
                     /protein_id="NP_593058.1"
                     /db_xref="GI:19113970"
                     /db_xref="GeneDB:SPAC22G7.09c"
                     /db_xref="GOA:Q09793"
                     /db_xref="UniProtKB/Swiss-Prot:Q09793"
                     /db_xref="GeneID:2541890"
     gene            753704..754830
                     /locus_tag="SPAC22G7.10"
                     /db_xref="GeneID:2541873"
     mRNA            join(<753704..753841,753887..753939,753987..>754830)
                     /locus_tag="SPAC22G7.10"
                     /transcript_id="NM_001018457.1"
                     /db_xref="GI:67989767"
                     /db_xref="GeneID:2541873"
     CDS             join(753704..753841,753887..753939,753987..754830)
                     /locus_tag="SPAC22G7.10"
                     /note="polyadenylation factor (PF1 subunit); directly
                     interacts with poly(A) polymerase; similar to S.
                     cerevisiae FIP1"
                     /codon_start=1
                     /protein_id="NP_593059.1"
                     /db_xref="GI:19113971"
                     /db_xref="GeneDB:SPAC22G7.10"
                     /db_xref="GOA:Q09801"
                     /db_xref="InterPro:IPR007854"
                     /db_xref="UniProtKB/Swiss-Prot:Q09801"
                     /db_xref="GeneID:2541873"
     misc_feature    753728..753766
                     /locus_tag="SPAC22G7.10"
                     /note="PS00301 GTP-binding elongation factors signature"
     gene            complement(755080..755502)
                     /locus_tag="SPAC4G8.01c"
                     /gene_synonym="SPAC22G7.11c"
                     /db_xref="GeneID:2541751"
     mRNA            complement(<755080..>755502)
                     /locus_tag="SPAC4G8.01c"
                     /gene_synonym="SPAC22G7.11c"
                     /transcript_id="NM_001018458.1"
                     /db_xref="GI:67989768"
                     /db_xref="GeneID:2541751"
     CDS             complement(755080..755502)
                     /locus_tag="SPAC4G8.01c"
                     /gene_synonym="SPAC22G7.11c"
                     /note="hypothetical protein; similar to N. crassa
                     conidiation-specific protein 6; no apparent S. cerevisiae
                     ortholog"
                     /codon_start=1
                     /protein_id="NP_593060.2"
                     /db_xref="GI:63054493"
                     /db_xref="GeneDB:SPAC22G7.11c"
                     /db_xref="UniProtKB/Swiss-Prot:Q09802"
                     /db_xref="GeneID:2541751"
     misc_feature    755247..755359
                     /locus_tag="SPAC4F10.21"
                     /gene_synonym="SPAC19B12.01"
                     /note="nominal overlap with SPAC4G8, EM:Z56276 S. pombe
                     chromosome 1"
     3'UTR           complement(756479..756597)
                     /note="mRNA from AU013667"
     gene            complement(756598..757085)
                     /locus_tag="SPAC4G8.02c"
                     /db_xref="GeneID:2543140"
     mRNA            complement(join(756598..756610,756779..756881,
                     756989..757085))
                     /locus_tag="SPAC4G8.02c"
                     /transcript_id="NM_001018459.1"
                     /db_xref="GI:67989769"
                     /db_xref="GeneID:2543140"
     CDS             complement(join(756598..756610,756779..756881,
                     756989..757085))
                     /locus_tag="SPAC4G8.02c"
                     /note="translocon (gamma subunit); involved in protein-ER
                     targeting;similar to S. cerevisiae YDR086C"
                     /codon_start=1
                     /protein_id="NP_593061.1"
                     /db_xref="GI:19113973"
                     /db_xref="GeneDB:SPAC4G8.02c"
                     /db_xref="GOA:Q09827"
                     /db_xref="InterPro:IPR001901"
                     /db_xref="InterPro:IPR008158"
                     /db_xref="InterPro:IPR008159"
                     /db_xref="UniProtKB/Swiss-Prot:Q09827"
                     /db_xref="GeneID:2543140"
     gene            complement(758208..760550)
                     /locus_tag="SPAC4G8.03c"
                     /db_xref="GeneID:2543684"
     mRNA            complement(<758208..>760550)
                     /locus_tag="SPAC4G8.03c"
                     /transcript_id="NM_001018460.1"
                     /db_xref="GI:67989770"
                     /db_xref="GeneID:2543684"
     CDS             complement(758208..760550)
                     /locus_tag="SPAC4G8.03c"
                     /note="RNA-binding protein; pumilio (PUF) family; binds to
                     3' UTRs to modulate expression; similar to S. pombe
                     SPAC6G9.14; similar to S. cerevisiae YGL014W"
                     /codon_start=1
                     /protein_id="NP_593062.1"
                     /db_xref="GI:19113974"
                     /db_xref="GeneDB:SPAC4G8.03c"
                     /db_xref="GOA:Q09829"
                     /db_xref="InterPro:IPR001313"
                     /db_xref="UniProtKB/Swiss-Prot:Q09829"
                     /db_xref="GeneID:2543684"
     misc_feature    complement(760551..766606)
                     /note="low complexity gene-free region"
     gene            complement(766607..766836)
                     /locus_tag="SPAC4G8.15c"
                     /db_xref="GeneID:2541993"
     mRNA            complement(join(766607..766720,766810..766836))
                     /locus_tag="SPAC4G8.15c"
                     /transcript_id="NM_001018461.1"
                     /db_xref="GI:67989771"
                     /db_xref="GeneID:2541993"
     CDS             complement(join(766607..766720,766810..766836))
                     /locus_tag="SPAC4G8.15c"
                     /note="very hypothetical protein"
                     /codon_start=1
                     /protein_id="NP_593063.1"
                     /db_xref="GI:19113975"
                     /db_xref="GeneDB:SPAC4G8.15c"
                     /db_xref="UniProtKB/TrEMBL:Q9UT65"
                     /db_xref="GeneID:2541993"
     gene            767709..770090
                     /locus_tag="SPAC4G8.04"
                     /db_xref="GeneID:2543572"
     mRNA            join(<767709..769748,769812..>770090)
                     /locus_tag="SPAC4G8.04"
                     /transcript_id="NM_001018462.1"
                     /db_xref="GI:67989772"
                     /db_xref="GeneID:2543572"
     CDS             join(767709..769748,769812..770090)
                     /locus_tag="SPAC4G8.04"
                     /note="TBC domain protein; GTPase activating protein
                     (predicted); Rab-like GTPase"
                     /codon_start=1
                     /protein_id="NP_593064.1"
                     /db_xref="GI:19113976"
                     /db_xref="GeneDB:SPAC4G8.04"
                     /db_xref="InterPro:IPR000195"
                     /db_xref="UniProtKB/Swiss-Prot:Q09830"
                     /db_xref="GeneID:2543572"
     gene            770623..772323
                     /locus_tag="SPAC4G8.05"
                     /db_xref="GeneID:2543432"
     mRNA            <770623..>772323
                     /locus_tag="SPAC4G8.05"
                     /transcript_id="NM_001018463.1"
                     /db_xref="GI:67989773"
                     /db_xref="GeneID:2543432"
     CDS             770623..772323
                     /locus_tag="SPAC4G8.05"
                     /note="serine/threonine protein kinase (predicted);
                     similar to S. pombe SPBC1861.09; similar to S. cerevisiae
                     YNR047W"
                     /codon_start=1
                     /protein_id="NP_593065.1"
                     /db_xref="GI:19113977"
                     /db_xref="GeneDB:SPAC4G8.05"
                     /db_xref="GOA:Q09831"
                     /db_xref="InterPro:IPR000719"
                     /db_xref="InterPro:IPR002290"
                     /db_xref="InterPro:IPR008271"
                     /db_xref="InterPro:IPR011009"
                     /db_xref="UniProtKB/Swiss-Prot:Q09831"
                     /db_xref="GeneID:2543432"
     gene            complement(772673..773929)
                     /locus_tag="SPAC4G8.06c"
                     /db_xref="GeneID:2543551"
     mRNA            complement(<772673..>773929)
                     /locus_tag="SPAC4G8.06c"
                     /transcript_id="NM_001018464.1"
                     /db_xref="GI:67989774"
                     /db_xref="GeneID:2543551"
     CDS             complement(772673..773929)
                     /locus_tag="SPAC4G8.06c"
                     /note="fungal conserved protein; similar to S. cerevisiae
                     YML005W"
                     /codon_start=1
                     /protein_id="NP_593066.1"
                     /db_xref="GI:19113978"
                     /db_xref="GeneDB:SPAC4G8.06c"
                     /db_xref="UniProtKB/Swiss-Prot:Q09832"
                     /db_xref="GeneID:2543551"
     gene            complement(774000..776013)
                     /locus_tag="SPAC4G8.07c"
                     /db_xref="GeneID:2543535"
     mRNA            complement(join(774000..774023,774155..774403,
                     774453..775290,775414..775513,775641..776013))
                     /locus_tag="SPAC4G8.07c"
                     /transcript_id="NM_001018465.1"
                     /db_xref="GI:67989775"
                     /db_xref="GeneID:2543535"
     CDS             complement(join(774000..774023,774155..774403,
                     774453..775290,775414..775513,775641..776013))
                     /locus_tag="SPAC4G8.07c"
                     /note="uridine methyltransferase (predicted); catalyzes
                     the formation of ribothymidine in tRNAs (predicted);
                     similar to S. cerevisiae TRM2"
                     /codon_start=1
                     /protein_id="NP_593067.1"
                     /db_xref="GI:19113979"
                     /db_xref="GeneDB:SPAC4G8.07c"
                     /db_xref="GOA:Q09833"
                     /db_xref="InterPro:IPR000051"
                     /db_xref="InterPro:IPR001566"
                     /db_xref="InterPro:IPR002792"
                     /db_xref="InterPro:IPR010280"
                     /db_xref="UniProtKB/Swiss-Prot:Q09833"
                     /db_xref="GeneID:2543535"
     gene            777259..778283
                     /locus_tag="SPAC4G8.08"
                     /db_xref="GeneID:2543493"
     mRNA            join(<777259..777287,777338..777731,777891..>778283)
                     /locus_tag="SPAC4G8.08"
                     /transcript_id="NM_001018466.1"
                     /db_xref="GI:67989776"
                     /db_xref="GeneID:2543493"
     CDS             join(777259..777287,777338..777731,777891..778283)
                     /locus_tag="SPAC4G8.08"
                     /note="mitochondrial carrier; involved in mitochondrial
                     transport; localization mitochondrial membrane; unknown
                     specificity; similar to S. cerevisiae MRS3"
                     /codon_start=1
                     /protein_id="NP_593068.1"
                     /db_xref="GI:19113980"
                     /db_xref="GeneDB:SPAC4G8.08"
                     /db_xref="GOA:Q09834"
                     /db_xref="InterPro:IPR001993"
                     /db_xref="UniProtKB/Swiss-Prot:Q09834"
                     /db_xref="GeneID:2543493"
     misc_feature    777408..777470
                     /locus_tag="SPAC4G8.08"
                     /note="PS00079 Multicopper oxidases signature 1"
     gene            778532..781156
                     /locus_tag="SPAC4G8.09"
                     /db_xref="GeneID:2543476"
     mRNA            <778532..>781156
                     /locus_tag="SPAC4G8.09"
                     /transcript_id="NM_001018467.1"
                     /db_xref="GI:67989777"
                     /db_xref="GeneID:2543476"
[truncated: 23,984,254 more chars]
